# Supplementary material for: Drug and disease signature integration identifies synergistic combinations in glioblastoma
Source: Nat Commun. 2018 Dec 14;9:5315. doi: 10.1038/s41467-018-07659-z (PMC6294341; doi:10.1038/s41467-018-07659-z)
Supplement: Supplementary file 4 — Supplementary Data 1 [file 41467_2018_7659_MOESM4_ESM.xlsx]

## Sheet: Sheet1
Drug	Disease_Same	Disease_Opp	Disease_Discordance	Gemcitabine_Concordance	Drug_Repurposing_Hub	CLUE	Manual	G76_Discordance_Normalized	Gemcitabine_Concordance_Normalized	Orthogonality Score
afatinib	15	8	0.533333	4	EGFR inhibitor	EGFR inhibitor	N/A	0.0410256	0.0111111	0.98974
altretamine	10	5	0.5	2	NA	NA	NA	0.0384615	0.00555556	0.995188
aminoglutethimide	1	0	0	1.5	NA	NA	NA	0	0.00416667	0.995833
anagrelide	11	18	1.63636	0.375	NA	NA	NA	0.125874	0.00104167	1.00686
anastrozole	7	6	0.857143	0.5	NA	NA	NA	0.0659341	0.00138889	1.00079
aprepitant	19	4	0.210526	0.166667	NA	NA	NA	0.0161943	0.000462963	0.999668
aspirin	8	3	0.375	1.66667	NA	NA	NA	0.0288462	0.00462963	0.995788
azacitidine	46	40	0.869565	1.52632	DNA methyltransferase inhibitor	DNA methyltransferase inhibitor	N/A	0.0668896	0.00423977	0.998004
azathioprine	11	6	0.545455	0.571429	NA	NA	NA	0.041958	0.0015873	0.999294
azithromycin	6	1	0.166667	0.285714	NA	NA	NA	0.0128205	0.000793651	0.999289
bicalutamide	5	7	1.4	0.625	NA	NA	NA	0.107692	0.00173611	1.00406
busulfan	24	34	1.41667	2	NA	NA	NA	0.108974	0.00555556	1.0004
camptothecin	169	119	0.704142	4.38095	NA	NA	NA	0.0541648	0.0121693	0.989315
capecitabine	8	14	1.75	0.5	NA	NA	NA	0.134615	0.00138889	1.00764
celecoxib	5	9	1.8	0.333333	NA	NA	NA	0.138462	0.000925926	1.00862
cladribine	34	43	1.26471	151	NA	NA	NA	0.0972851	0.419444	0.58865
clofarabine	42	52	1.2381	80	NA	NA	NA	0.0952381	0.222222	0.783587
clomifene	3	10	3.33333	6	NA	NA	NA	0.25641	0.0166667	1.01621
crizotinib	24	40	1.66667	1.88889	ALK tyrosine kinase receptor inhibitor	ALK inhibitor	N/A	0.128205	0.00524691	1.00298
cytarabine	15	9	0.6	2.4	NA	NA	NA	0.0461538	0.00666667	0.994405
daunorubicin	120	109	0.908333	7.2	NA	NA	NA	0.0698718	0.02	0.982488
decitabine	6	11	1.83333	3	DNA methyltransferase inhibitor	DNA methyltransferase inhibitor	N/A	0.141026	0.00833333	1.00164
dexamethasone	22	19	0.863636	1.5	NA	NA	NA	0.0664336	0.00416667	0.998047
diethylstilbestrol	3	4	1.33333	2	NA	NA	NA	0.102564	0.00555556	0.99972
disulfiram	2	3	1.5	0.5	NA	NA	NA	0.115385	0.00138889	1.00526
docetaxel	99	113	1.14141	0.88172	NA	NA	NA	0.0878011	0.00244922	1.00141
doxorubicin	105	101	0.961905	9.47368	NA	NA	NA	0.0739927	0.0263158	0.976492
epinephrine	22	14	0.636364	1.85714	NA	NA	NA	0.048951	0.00515873	0.996045
erlotinib	14	13	0.928571	1.625	EGFR inhibitor	EGFR inhibitor	N/A	0.0714286	0.00451389	0.998045
estradiol	5	8	1.6	1	NA	NA	NA	0.123077	0.00277778	1.00479
estrone	3	2	0.666667	0.4	NA	NA	NA	0.0512821	0.00111111	1.0002
etoposide	37	29	0.783784	6.41667	NA	NA	NA	0.0602911	0.0178241	0.984025
exemestane	30	20	0.666667	0.321429	NA	NA	NA	0.0512821	0.000892857	1.00042
famciclovir	44	48	1.09091	0.26087	NA	NA	NA	0.0839161	0.000724638	1.00279
febuxostat	3	2	0.666667	0.5	NA	NA	NA	0.0512821	0.00138889	0.999927
floxuridine	77	91	1.18182	52.25	NA	NA	NA	0.0909091	0.145139	0.859681
flutamide	20	20	1	0.458333	NA	NA	NA	0.0769231	0.00127315	1.00168
fulvestrant	20	19	0.95	4.75	NA	NA	NA	0.0730769	0.0131944	0.989508
gefitinib	2	4	2	1	EGFR inhibitor	EGFR inhibitor	N/A	0.153846	0.00277778	1.00902
gemcitabine	1	0	0	360	NA	NA	NA	0	1	0
genistein	8	5	0.625	2	NA	NA	NA	0.0480769	0.00555556	0.995606
hydrocortisone	15	20	1.33333	1.14286	NA	NA	NA	0.102564	0.0031746	1.00209
imatinib	1	4	4	0	Bcr-Abl kinase inhibitor, KIT inhibitor, PDGFR tyrosine kinase receptor inhibitor	BCR-ABL kinase inhibitor	N/A	0.307692	0	1.04627
imiquimod	3	2	0.666667	0	NA	NA	NA	0.0512821	0	1.00131
irinotecan	12	18	1.5	14	NA	NA	NA	0.115385	0.0388889	0.968012
itraconazole	11	18	1.63636	2.58333	NA	NA	NA	0.125874	0.00717593	1.00077
lamotrigine	1	2	2	0.5	NA	NA	NA	0.153846	0.00138889	1.01039
lapatinib	1	1	1	0	EGFR inhibitor	EGFR inhibitor	N/A	0.0769231	0	1.00295
lenalidomide	19	22	1.15789	4.5	NA	NA	NA	0.0890688	0.0125	0.991509
letrozole	4	2	0.5	1.66667	NA	NA	NA	0.0384615	0.00462963	0.996113
lonidamine	3	6	2	0.75	NA	NA	NA	0.153846	0.00208333	1.00971
maraviroc	11	20	1.81818	1.08333	NA	NA	NA	0.13986	0.00300926	1.00675
mercaptopurine	4	15	3.75	2	NA	NA	NA	0.288462	0.00555556	1.03544
mitoxantrone	177	130	0.734463	4.375	topoisomerase inhibitor	N/A	N/A	0.0564972	0.0121528	0.989462
mycophenolate-mofetil	69	53	0.768116	6.46154	NA	NA	NA	0.0590858	0.0179487	0.983827
mycophenolic-acid	33	37	1.12121	5.16667	NA	NA	NA	0.0862471	0.0143519	0.989414
nilotinib	3	7	2.33333	2	Abl kinase inhibitor, Bcr-Abl kinase inhibitor	ABL inhibitor	N/A	0.179487	0.00555556	1.01051
noscapine	3	8	2.66667	0.5	NA	NA	NA	0.205128	0.00138889	1.01946
ofloxacin	41	28	0.682927	1.6	NA	NA	NA	0.0525328	0.00444444	0.996941
paclitaxel	120	103	0.858333	0.768421	NA	NA	NA	0.0660256	0.0021345	1.00005
phenylbutazone	3	5	1.66667	1.33333	NA	NA	NA	0.128205	0.0037037	1.00451
pioglitazone	33	37	1.12121	0.8	NA	NA	NA	0.0862471	0.00222222	1.0015
prednisone	87	79	0.908046	1.84848	NA	NA	NA	0.0698497	0.00513468	0.997314
raloxifene	4	3	0.75	3	NA	NA	NA	0.0576923	0.00833333	0.993343
ranolazine	6	1	0.166667	0.2	NA	NA	NA	0.0128205	0.000555556	0.999527
rosiglitazone	40	26	0.65	0.647059	NA	NA	NA	0.05	0.00179739	0.999454
ruxolitinib	1	13	13	0.666667	JAK inhibitor	JAK inhibitor	N/A	1	0.00185185	1.4129
simvastatin	22	24	1.09091	1.375	NA	NA	NA	0.0839161	0.00381944	0.999709
sorafenib	9	8	0.888889	0.384615	FLT3 inhibitor, KIT inhibitor, PDGFR tyrosine kinase receptor inhibitor, RAF inhibitor, RET tyrosine kinase inhibitor, VEGFR inhibitor	FLT3 inhibitor	N/A	0.0683761	0.00106838	1.00127
tacrolimus	13	3	0.230769	0.4	NA	NA	NA	0.0177515	0.00111111	0.999047
tamoxifen	8	5	0.625	0.6	NA	NA	NA	0.0480769	0.00166667	0.99949
temozolomide	12	2	0.166667	0.2	NA	NA	NA	0.0128205	0.000555556	0.999527
temsirolimus	127	120	0.944882	1.70968	NA	NA	NA	0.0726832	0.0047491	0.997901
thalidomide	5	2	0.4	0.5	NA	NA	NA	0.0307692	0.00138889	0.999085
tofacitinib	103	81	0.786408	0.710145	NA	NA	NA	0.0604929	0.00197262	0.999859
tolbutamide	3	2	0.666667	0.5	NA	NA	NA	0.0512821	0.00138889	0.999927
toremifene	24	23	0.958333	0.538462	NA	NA	NA	0.0737179	0.00149573	1.00122
triamcinolone	25	28	1.12	1.27778	NA	NA	NA	0.0861538	0.00354938	1.00017
ubenimex	9	8	0.888889	0.5	NA	NA	NA	0.0683761	0.00138889	1.00095
valproic-acid	12	12	1	0.666667	NA	NA	NA	0.0769231	0.00185185	1.00111
vemurafenib	7	7	1	0.5	RAF inhibitor	RAF inhibitor	N/A	0.0769231	0.00138889	1.00157
vinpocetine	3	7	2.33333	1	NA	NA	NA	0.179487	0.00277778	1.01325
zileuton	8	10	1.25	3	NA	NA	NA	0.0961538	0.00833333	0.996317
