# Supplementary material for: Drug and disease signature integration identifies synergistic combinations in glioblastoma
Source: Nat Commun. 2018 Dec 14;9:5315. doi: 10.1038/s41467-018-07659-z (PMC6294341; doi:10.1038/s41467-018-07659-z)
Supplement: Supplementary file 5 — Supplementary Data 2 [file 41467_2018_7659_MOESM5_ESM.xlsx]

## Sheet: GSK+JQ1
Dose (uM)		Response (Median % Cell Death)						Standard Deviation
GSK1070916	JQ1	PDX10	PDX22	PDX39	PDX76	PDX150	PDX215	PDX10	PDX22	PDX39	PDX76	PDX150	PDX215
10	10	96.8379	98.9047	113.295	101.85	99.4533	96.6999	2.9764	2.47841	0.875092	1.83427	0.542287	3.50723
5	10	94.3779	95.1156	95.6062	86.5673	99.3602	95.0102	4.87043	3.71976	1.4064	15.6025	0.406243	5.32629
2.5	10	81.1715	87.6098	86.0949	74.0687	83.2286	59.2303	3.12837	3.87731	1.24945	6.77613	0.908954	6.28281
1.25	10	65.9516	78.6822	89.2956	66.8356	77.2784	45.4097	2.33669	2.75389	1.65719	4.76671	4.80557	4.8059
0.625	10	59.544	73.5613	82.8239	69.5242	76.6744	41.5987	1.72417	8.19665	1.40444	7.3316	3.62748	3.63856
0.3125	10	55.7095	68.1245	81.7501	63.4477	73.9936	40.4017	3.86887	4.98321	0	1.37568	1.45288	0.956174
0	10	49.5104	60.0955	75.9103	58.9712	69.5907	29.267	3.98552	7.15658	1.86225	3.03508	1.46251	1.86697
10	5	97.3289	98.7963	105.609	101.148	99.6363	81.2615	2.07384	2.06154	4.30611	1.4751	0.359331	22.2552
5	5	83.7122	95.2046	86.6029	82.2895	96.4341	66.0002	1.22963	1.19062	0.383896	3.8102	2.02938	6.88244
2.5	5	71.4694	82.1816	76.98	67.4533	78.4346	44.9988	1.44712	3.3304	1.62619	2.49842	2.7034	2.36375
1.25	5	55.9442	71.1259	79.7347	64.1797	70.6166	35.783	3.43249	1.83254	0.975239	5.03185	3.38475	1.61502
0.625	5	53.3578	63.7865	78.0208	62.3238	67.9633	33.1036	1.80459	5.50602	1.06108	5.99698	2.67839	3.25479
0.3125	5	54.1311	59.3444	71.3674	49.6701	70.138	29.359	4.49944	2.95479	5.57245	10.954	2.32562	2.6357
0	5	47.9771	55.9068	59.0683	52.9192	59.7299	22.2485	3.32371	4.46486	4.51137	3.47591	4.15377	4.2804
10	2.5	96.8467	99.2871	104.287	95.3596	99.4898	79.1818	2.59816	2.22337	6.15073	2.66224	0.440812	25.6773
5	2.5	80.4802	87.9551	80.54	70.7896	86.5441	70.3082	0.961232	2.16962	0.436354	1.46292	3.94543	10.2228
2.5	2.5	59.4048	69.3788	70.657	62.1741	65.5991	43.3066	3.63458	2.18345	7.34981	4.11287	1.96448	3.277
1.25	2.5	48.6745	60.0893	75.1298	59.2951	59.8902	30.0476	2.50097	7.14925	0.0715334	5.19147	6.34389	3.42849
0.625	2.5	43.9206	51.9498	65.1228	54.6145	50.8488	27.3256	2.99262	2.56009	3.50225	2.98315	6.80129	1.80969
0.3125	2.5	42.1069	49.1535	60.0884	54.2608	54.4825	26.1252	5.96011	4.90408	1.26376	3.50865	4.25314	3.19852
0	2.5	38.6463	44.0511	48.7433	51.3654	44.8775	19.8591	3.06719	5.39633	4.26219	1.2804	3.31947	4.00578
10	1.25	93.9771	97.7232	90.0101	89.0191	99.4112	47.5603	2.40106	2.34697	7.71936	6.93532	0.572045	24.5501
5	1.25	68.6718	81.7278	75.7493	68.2262	78.3642	56.8137	1.83023	3.40845	1.28283	3.69675	1.23375	8.4239
2.5	1.25	49.7451	55.8678	63.0785	50.266	51.4706	35.2006	1.27971	4.34747	9.97064	6.32592	2.53422	6.34274
1.25	1.25	36.6732	48.0428	68.6911	52.7314	35.9567	28.3313	2.34427	11.3139	7.76614	4.73356	4.88836	7.80927
0.625	1.25	32.9388	39.8824	63.9788	46.146	26.0222	21.7283	4.25989	7.87311	3.59574	5.42073	8.72262	2.71681
0.3125	1.25	27.9354	37.6107	56.9991	44.1949	13.1543	21.6839	2.47895	3.1523	1.98624	4.10271	12.427	4.78211
0	1.25	30.3174	25.6208	39.0792	42.2465	11.0258	4.38428	3.71032	4.42869	5.15008	5.2989	5.55163	2.263
10	0.625	93.8104	98.0343	87.0324	91.0982	99.1586	44.6675	3.48706	13.8869	8.28169	3.50102	0.539273	11.1406
5	0.625	66.6395	78.344	76.3522	62.8572	68.8475	47.3536	2.57685	1.55701	7.3917	2.70919	4.14059	8.41605
2.5	0.625	40.5642	59.245	64.6892	51.6947	46.4369	35.5773	4.9234	2.925	1.13352	8.77916	6.01896	3.29581
1.25	0.625	26.6308	37.5213	57.123	52.0212	23.5949	23.7293	3.24071	0.997044	6.55697	8.21733	6.09522	4.29486
0.625	0.625	28.6732	27.6181	55.6362	48.8537	14.8854	23.0996	2.44301	3.58995	8.26211	6.02038	6.90921	2.7473
0.3125	0.625	26.4351	26.0951	44.2705	41.1635	10.1278	19.972	4.55753	5.47615	1.66196	4.64518	7.67792	2.10856
0	0.625	19.8312	9.67875	18.0906	39.0436	5.6893	1.38928	4.19953	4.39608	1.26311	4.4473	6.9601	1.77469
10	0.3125	92.6422	97.1044	86.2435	89.6559	99.1003	43.8175	2.71904	3.61663	10.1911	10.0894	0.404186	9.55701
5	0.3125	62.8917	77.6091	60.9598	55.6051	69.6118	40.7226	3.8427	9.22675	0.610418	6.35148	10.5689	9.31371
2.5	0.3125	35.3403	50.5229	46.319	40.4342	34.9932	32.2139	3.63788	9.06195	0.30044	6.71651	9.03488	8.73861
1.25	0.3125	27.4432	34.2198	50.5894	33.2283	20.7255	22.6606	3.20981	5.16851	8.22634	6.86286	9.57233	4.47358
0.625	0.3125	22.6974	26.7881	43.5643	26.2701	19.5093	19.8896	2.93638	8.83266	3.95818	10.8552	12.4819	1.82047
0.3125	0.3125	22.226	25.2341	39.4137	27.4049	4.03274	23.1197	3.30541	8.59585	1.2423	14.9996	10.4937	1.73495
0	0.3125	18.3605	6.53704	5.57261	23.4564	2.68709	4.56691	6.61028	4.06704	0.275514	6.0157	9.55775	4.45755
10	0	89.2192	94.6847	71.2063	76.3028	98.7173	40.4881	2.08053	2.32612	5.76321	1.5083	0.626425	1.602
5	0	49.1459	71.7405	44.9644	45.0576	64.7206	38.7969	1.77208	4.92007	6.37124	0.679912	7.67749	10.0689
2.5	0	31.312	48.7648	31.6947	23.0945	31.9214	26.9322	1.78219	4.46213	7.12949	2.62763	4.87374	2.61294
1.25	0	18.7989	32.6196	39.4054	27.6117	21.9472	19.2513	1.39277	3.93696	2.82795	5.02706	11.8981	4.53661
0.625	0	14.9684	16.0226	23.2655	13.9838	5.65934	15.4819	3.4021	9.55391	0.960932	7.98318	6.41883	5.17496
0.3125	0	15.0215	20.9922	17.2109	22.4631	6.9297	12.23	5.69128	5.8458	5.14802	21.3784	7.61434	5.63328
0	0	5.4425	-6.57871	-14.8749	8.75082	-13.6364	-3.28339	4.86299	8.47054	14.0682	18.0772	16.2001	3.32653

## Sheet: SR1277+JQ1
Dose (uM)		Response (Median % Cell Death)	Standard Deviation
SR1277	JQ1	PDX22	PDX22
3.33	10	48.7093	4.01051
1.67	10	40.7078	1.84799
0.833	10	40.81	2.86246
0.417	10	42.5155	4.06908
0.208	10	43.2874	4.56761
0.104	10	41.8717	5.75235
0	10	41.0099	4.98745
3.33	5	46.5934	2.79149
1.67	5	35.1821	2.86505
0.833	5	36.2274	3.76079
0.417	5	37.7989	3.67126
0.208	5	38.6578	3.91395
0.104	5	38.5307	5.84081
0	5	36.5732	5.89616
3.33	2.5	35.0469	2.24944
1.67	2.5	23.9602	2.30508
0.833	2.5	20.1738	4.02937
0.417	2.5	21.2924	3.96159
0.208	2.5	24.8611	8.72119
0.104	2.5	25.1086	4.88485
0	2.5	23.7283	3.67397
3.33	1.25	29.4748	3.75531
1.67	1.25	12.2981	5.56656
0.833	1.25	13.0928	2.52625
0.417	1.25	15.1081	2.46879
0.208	1.25	15.384	4.50335
0.104	1.25	17.1156	5.81716
0	1.25	17.9408	2.66044
3.33	0.625	17.9427	2.94231
1.67	0.625	2.06462	3.28198
0.833	0.625	1.24117	4.43909
0.417	0.625	3.1604	8.46181
0.208	0.625	-0.839069	6.57414
0.104	0.625	2.50444	7.84943
0	0.625	6.41978	6.13894
3.33	0.3125	19.8536	2.16661
1.67	0.3125	2.69004	2.67703
0.833	0.3125	2.14487	7.59409
0.417	0.3125	3.73948	7.07216
0.208	0.3125	3.85183	8.75828
0.104	0.3125	5.28595	9.25933
0	0.3125	5.77158	9.0039
3.33	0	18.1433	1.81277
1.67	0	4.28673	1.64597
0.833	0	1.22486	5.92662
0.417	0	1.53214	8.0255
0.208	0	3.87824	5.10273
0.104	0	4.98514	4.94527
0	0	4.92923	6.70234

## Sheet: FDA approved screen
Compound	Average % Cell Death							Standard Deviation
	PDX22	PDX39	PDX10	PDX76	PDXToc	PDX123	Astros	PDX22	PDX39	PDX10	PDX76	PDXToc	PDX123	Astros
10-DAB (10-Deacetylbaccatin)	2.3042	-26.3273	3.51754	10.4049	11.8284	0.463023	-2.55599	0.418596	2.111	2.02621	0.938668	6.96584	3.1833	0.0940665
2-Methoxyestradiol	6.90762	-23.4948	-3.1271	-4.11841	12.6539	3.77369	0.667258	4.50206	9.01759	12.2622	7.0651	2.45599	8.87379	6.76713
Abiraterone (CB-7598)	9.40137	1.09322	-7.07595	9.70241	-6.78184	13.7296	-1.75854	5.17184	1.48731	4.23387	11.9549	27.1784	5.04257	15.1149
Abiraterone Acetate (CB7630)	-1.22349	-30.9751	-4.8926	4.97201	-0.119359	-1.97715	0.943496	1.31422	4.08853	1.46356	23.0647	11.1486	5.09046	11.5568
Abitrexate (Methotrexate)	86.1941	1.29103	90.0113	3.61846	36.8726	11.9229	14.4686	0.0194303	1.72453	0.993502	2.83497	1.42135	16.0038	11.5799
Adenine	8.80774	11.3328	-5.92922	5.15127	-10.1615	9.42492	-3.75217	3.48056	0.762312	10.255	1.8394	46.0797	2.50438	1.33441
Adenine hydrochloride	3.04101	-29.6574	-5.60555	-1.15524	12.0274	-13.8832	-6.118	1.2831	5.35901	4.44033	11.3509	0.456642	8.13009	2.10904
Adenine sulfate	9.57043	-8.26635	-2.13319	7.71738	2.57194	1.11639	-3.75654	3.49041	12.0122	11.5289	7.10732	8.89628	2.85652	10.0636
Adrucil (Fluorouracil)	31.944	-25.635	-5.08445	7.39503	25.3788	5.77363	-8.8204	1.84912	1.73285	5.8617	3.60108	8.57643	13.8262	19.0497
Afatinib (BIBW2992)	13.6193	28.0753	-4.11991	13.084	11.0828	21.4325	23.8181	4.02221	2.28636	3.11267	4.73923	1.84302	2.86497	5.88095
Altretamine (Hexalen)	5.99343	-28.0262	-5.02153	3.36264	14.7343	12.7615	25.4021	6.90015	7.79849	6.90486	15.2255	0.358937	14.2206	5.36693
Aminoglutethimide (Cytadren)	9.73959	-37.0294	0.814786	0.698326	4.44547	8.54646	8.42008	2.75798	4.48246	11.5158	6.58842	5.31412	5.65669	2.23035
Anagrelide HCl	5.76657	-10.6462	-4.38466	-7.96339	12.9447	7.05868	31.5759	0.737124	9.55439	0.976878	2.58328	2.9062	1.84734	8.98438
Anastrozole	11.4532	-13.1279	-7.54159	8.72851	11.8556	9.96275	7.5005	3.80651	1.93707	2.72812	5.7342	4.41935	10.888	6.8319
Apatinib (YN968D1)	3.20408	-20.2142	-5.66917	13.2775	16.4131	13.4567	12.9685	3.20769	1.17906	3.41397	0.0562956	0.373335	0.994428	14.2873
Aprepitant (MK-0869)	7.95484	-9.01904	-12.1195	1.02754	20.7291	2.206	12.5695	3.08688	10.0968	6.51097	16.7791	3.08233	11.412	4.31009
Artemether (SM-224)	5.05803	30.3275	5.73465	12.5061	3.92148	18.1996	-3.84849	4.17414	1.99217	10.274	4.89649	26.9264	8.25404	17.0404
Aspirin (Acetylsalicylic acid)	1.70228	-6.13117	-2.08068	12.0975	13.6836	1.48841	3.84876	1.4624	2.65864	5.4602	4.78639	0.635493	15.7845	6.77258
Atazanavir sulfate	0.134962	-17.7212	4.15443	8.52681	-11.9992	16.6179	7.61426	0.929275	2.99256	0.247536	8.08025	3.6953	0.225366	1.83712
Axitinib	13.1255	-12.8021	-2.86944	52.3326	7.18522	17.7056	7.41653	2.25406	0.289598	2.78823	4.53363	9.31487	3.30725	0.401967
Azacitidine (Vidaza)	1.84969	-35.2171	-10.5558	3.4532	24.6492	0.381352	20.5647	1.46657	1.67172	0.779195	5.1076	7.90175	9.84005	7.10279
Azaguanine-8	64.5447	27.0183	55.3681	3.85825	0.850561	31.3018	5.32674	1.27047	9.48906	7.73851	6.31251	23.9078	2.8213	5.61097
Azathioprine (Azasan, Imuran)	9.52152	-28.9767	-4.92894	-2.58983	14.7477	6.80348	6.99636	0.694	5.90706	5.57758	3.52643	1.72372	0.746526	14.5181
Azithromycin (Zithromax)	2.35828	-26.0903	-5.83215	6.28727	10.9721	15.8192	10.5173	1.45938	2.24977	1.20072	0.148694	10.8267	5.74966	20.0135
Bacitracin zinc	80.9327	-22.6119	27.1059	8.12632	33.6577	3.08446	29.4661	1.47375	0.0287015	4.19952	4.87018	0.602685	1.74095	11.1163
Bendamustine HCL	7.04471	-24.9085	-8.45317	-4.76179	25.6076	-3.28786	9.54102	4.9681	0.32691	9.89171	0.244763	7.70943	4.77495	12.3402
Bepotastine Besilate	-2.64595	-16.2666	4.18307	2.31065	2.35033	3.86675	-8.00307	0.157498	6.40551	2.24593	3.01636	3.22869	6.82263	7.73111
Bergapten	0.477222	-3.4464	11.2035	6.57523	2.99463	42.3139	1.91582	3.05794	2.33728	13.472	2.50542	5.13611	3.38065	15.1615
Betapar (Meprednisone)	19.0114	-24.5376	-11.1101	-0.257365	-6.03719	-29.1158	-5.46739	0.577277	3.95407	1.41726	2.99101	9.01764	3.38894	16.5305
Bexarotene	-13.3236	-16.0238	-15.7757	-0.157308	12.7677	0.54071	7.18173	4.03305	3.22146	0.717218	4.26072	0.75387	7.82302	3.80995
Bicalutamide (Casodex)	6.48386	-22.8773	-16.228	-7.78224	15.2185	-7.65228	17.4868	2.79135	4.53154	0.682123	0.874417	6.81569	17.6574	1.49478
Bindarit	-1.56746	15.4778	5.88564	6.82309	-1.56748	15.6509	-6.581	2.48362	2.54316	3.12281	7.12758	26.9421	8.79754	5.30304
Bleomycin sulfate	39.0871	43.3982	19.4359	30.5972	35.0882	24.7253	40.0761	0.734972	2.93645	2.25806	2.51556	11.8213	19.5111	8.5436
Blonanserin (Lonasen)	5.7577	-24.6954	-2.29527	4.83024	8.67885	-7.46504	-0.0851247	1.52457	0.752697	2.05832	15.898	1.06241	4.26506	0.162946
Bortezomib (Velcade)	99.7347	87.9096	99.5079	99.6124	91.0084	92.4504	93.0145	0.301029	0.348867	0.144862	3.98658	1.59825	0.898648	1.54619
Bosutinib (SKI-606)	2.98885	-42.1055	-6.24831	-4.0862	14.6123	-10.4191	-27.8648	3.9321	4.86017	2.9372	2.4354	15.6688	5.23131	2.54545
Busulfan (Myleran, Busulfex)	37.5692	-31.026	12.2789	11.9306	27.3193	19.2155	38.6801	4.64412	0.633873	3.9867	0.988844	7.23633	12.7614	1.4516
Camptothecin	90.0851	71.4435	72.8314	63.5881	67.2111	49.5871	70.9715	0.194585	0.789866	0.990889	2.54309	2.06106	4.17209	0.756644
Capecitabine (Xeloda)	12.6569	-34.5357	-7.54916	6.06815	12.4294	-0.0748097	18.3977	4.12556	6.82494	10.731	7.78164	3.87528	16.3165	8.01364
Carbazochrome sodium sulfonate	0.340399	-10.6053	2.14139	-3.47787	9.1834	-6.9598	-2.33895	4.62149	2.99145	5.44418	1.96711	5.73177	3.11079	12.8119
Carboplatin	17.461	-14.1344	12.3605	14.4682	17.4935	20.9744	12.1653	0.382552	0.0210956	4.51239	4.81021	9.87025	5.29329	7.55976
Carmofur	35.1898	-12.1033	-1.88568	7.19993	19.0624	30.6175	1.04454	1.08162	2.4171	7.87745	0.441186	0.351737	6.3835	4.28439
Celecoxib	10.0929	-25.3507	-14.7409	2.08725	11.8141	16.0821	8.54511	0.718076	5.75824	8.0604	1.77759	11.5497	1.40572	17.6572
Cephalomannine	69.6665	51.1142	49.1804	43.2657	46.2441	43.4777	55.3099	2.30446	0.764609	0.182945	7.03083	2.60821	3.68474	0.353135
Cisplatin	10.7163	-39.7413	-4.10886	-3.8589	17.4135	2.10242	12.6429	6.93211	1.83374	10.4517	6.03954	5.82732	8.16107	13.5564
Cladribine	59.2164	11.9545	34.1787	51.647	41.996	22.8588	36.066	4.46601	0.275248	1.82907	3.48788	26.151	19.0181	5.45585
Clofarabine	70.8603	-2.54007	44.1026	37.9114	72.2705	19.8489	47.1311	0.0961659	0.620957	0.411066	4.71476	4.97781	27.6693	0.261638
Clomifene citrate (Serophene)	0.254912	13.8487	13.6806	11.2696	3.80107	16.7524	-2.54016	5.35181	8.08196	7.9862	0.144766	12.5315	0.762977	13.4188
Clorsulon	2.52507	-8.53425	3.41331	4.77523	7.51975	10.4102	10.0619	5.00074	3.9659	10.1165	1.89047	2.72883	5.05625	2.42507
Cobicistat (GS-9350)	1.51992	30.5656	8.46694	17.0969	21.8001	17.4741	6.27648	3.77015	2.94687	8.03353	3.92692	5.38462	12.7891	7.45134
Cortisone acetate (Cortone)	0.862843	29.1189	6.30984	14.581	-9.62247	23.1571	0.918634	5.65659	0.857576	4.61357	13.2807	26.6926	3.94245	13.0036
Crizotinib (PF-02341066)	14.562	-17.2543	8.69826	-4.41013	31.6328	-4.30975	26.936	3.07801	3.46083	7.87111	2.23653	0.443272	16.0517	0.974076
Cyclophosphamide monohydrate	3.99965	-4.65779	-7.04459	10.3846	1.25441	22.0122	-2.1271	0.424791	7.75774	8.82093	3.41445	5.13825	16.356	5.08833
Cytarabine	33.11	-31.7627	15.7272	8.46926	27.492	11.9189	26.0611	5.18775	1.57514	1.22872	0.738574	3.36825	2.84807	13.3081
Dacarbazine (DTIC-Dome)	11.0876	-31.9227	-7.29319	1.40797	11.5497	12.8511	0.046088	1.94275	2.90072	0.447281	1.14916	6.13484	1.20289	2.63592
DAPT (GSI-IX)	10.0044	8.9096	2.98241	14.856	19.9767	20.1856	5.87033	0.0712444	0.425787	9.55233	7.30864	8.55072	0.239452	16.6647
Dasatinib (BMS-354825)	46.9474	0.573247	39.9346	66.7683	37.3957	34.8824	65.3457	1.46389	0.903524	0.598864	0.635161	10.656	9.77808	2.89704
Daunorubicin HCl (Daunomycin HCl)	98.4134	97.886	66.9088	92.1773	70.1502	74.8473	59.9066	1.4899	1.15107	0.39431	5.13675	5.94518	9.59731	6.88221
Decitabine	47.2671	-9.16377	3.71099	10.1758	52.2442	8.03651	4.28415	7.54065	9.91724	1.42361	6.88214	11.4654	11.6965	4.17799
Dexamethasone	15.7119	-41.7565	-6.5679	-1.30731	9.56672	-56.3222	15.5077	1.12822	1.5717	3.2665	2.72116	7.56647	2.26775	5.2158
Dexamethasone acetate	11.3763	-12.5684	-2.87075	-0.357763	3.10517	-36.6083	-12.5412	2.00065	0.422287	6.58049	0.21654	0.944704	10.4486	15.37
Diethylstilbestrol (Stilbestrol)	0.524931	-29.1447	-7.37603	2.59809	20.3635	2.79164	-5.94426	3.08688	4.00673	3.80675	1.65215	4.25479	24.1114	2.06278
Disulfiram (Antabuse)	2.53343	116.068	50.6286	97.4892	1.33489	109.297	-8.76406	4.15513	0.454202	1.22685	3.91989	7.05121	0.36622	8.02443
Docetaxel (Taxotere)	69.7707	30.7355	47.9941	54.5444	54.1363	33.6653	69.5732	0.19909	1.07215	0.344235	1.54201	3.45567	8.01177	1.22286
Dorzolamide HCL	-2.44961	-16.4609	-3.96231	6.97605	14.421	14.9606	-7.37125	1.83912	2.05517	0.476777	2.52841	9.42081	7.54413	10.7251
Doxercalciferol (Hectorol)	10.3218	-15.9904	-8.44012	2.59228	53.1865	5.86327	-13.5775	0.100249	4.11465	0.27031	1.19628	18.2502	6.09897	3.66705
Doxorubicin (Adriamycin)	79.8745	80.3834	92.2026	87.5421	70.2594	39.5595	50.4761	1.85573	1.10903	2.57243	12.7136	3.70559	11.2655	2.55573
Ellagic acid	13.2227	-2.49643	-3.06049	1.9064	1.84849	11.8531	-13.6048	1.83659	0.73849	2.6232	9.37016	38.4052	11.1387	6.63862
Eltrombopag (SB-497115-GR)	5.03956	-21.8686	-4.89987	-6.01448	17.1742	14.7096	1.79438	5.04442	3.85892	6.26082	3.66105	7.09646	9.52736	5.5566
Epinephrine bitartrate (Adrenalinium)	0.312378	-0.937355	-3.0109	-7.51798	7.79459	9.82213	-8.41482	2.6565	1.73791	6.39544	10.5284	2.33899	1.79091	1.65525
Epirubicin Hydrochloride	81.1435	86.8588	83.1305	90.7083	47.7261	38.6352	50.7334	1.52964	0.0111936	2.13373	0.650459	2.08677	9.35551	0.394771
Erlotinib HCl	3.05278	-17.1227	-5.911	1.35675	7.91214	5.74972	13.3953	1.5157	5.0938	6.91307	0.756931	5.78207	18.9758	0.083786
Esomeprazole sodium (Nexium)	5.30269	-29.6632	0.926891	6.0766	13.0589	8.05045	9.78672	1.67579	2.91392	7.06092	2.87964	6.42589	8.09346	13.359
Estradiol	6.27675	-27.2037	-11.4812	-3.09804	10.9422	2.80957	14.3875	1.68185	1.41326	6.57929	3.81219	1.1992	13.4206	2.96746
Estrone	10.982	-23.5464	-4.09323	-7.75822	10.96	6.06246	8.99654	2.6176	6.23742	4.12111	0.0116263	3.22837	13.6825	24.0846
Etoposide (VP-16)	35.5393	3.39348	25.4456	9.71007	32.7084	-0.443325	42.4769	0.761161	3.01926	9.76066	4.41247	0.897856	6.60041	2.50638
Everolimus (RAD001)	41.1798	14.281	28.9225	36.8055	41.1159	21.6716	25.3069	1.2893	4.60889	0.576463	3.27983	28.2521	4.03687	9.4195
Evista (Raloxifene Hydrochloride)	3.05603	-12.7083	-4.4172	5.60535	24.6981	-2.06878	33.5693	0.791996	5.74361	0.484244	6.85582	15.4065	41.3857	4.03766
Exemestane	11.0978	-36.156	-10.4073	-5.73728	16.7558	11.3711	28.9518	1.39715	3.79836	2.55413	0.237421	0.970878	5.91586	8.51687
Ezetimibe (Zetia)	8.20508	-30.525	-3.98242	1.59752	11.551	-0.781961	11.5743	1.68931	4.09298	5.20161	7.64335	6.00525	18.7195	5.64656
Famciclovir (Famvir)	5.7508	-32.5227	2.50114	-7.91583	12.2308	6.88515	-6.62322	0.553904	0.235496	3.04398	9.99247	3.0957	18.0687	10.0497
Febuxostat (Uloric)	5.35931	-42.1499	-5.09261	-5.94478	43.2685	10.9806	11.7716	0.733987	0.204785	9.10729	9.04462	15.3777	4.77213	4.3507
FK-506 (Tacrolimus)	0.512686	-5.92259	2.69813	1.71048	15.3958	29.7665	3.12989	0.19221	0.627393	10.04	3.11307	3.58627	7.52427	23.1999
Floxuridine	55.8303	-46.3097	36.2295	5.24235	22.8683	5.79753	24.9485	0.40691	0.908977	4.37873	1.9832	4.5623	2.01139	2.69914
Fludarabine (Fludara)	7.49019	-18.7677	-5.47502	6.40185	55.7679	-3.29982	-1.15809	3.13954	3.55038	6.22684	6.34978	4.98398	11.7388	6.89358
Fludarabine Phosphate (Fludara)	2.22231	-13.1178	-11.7414	4.69137	13.5059	14.0304	2.02773	0.151641	0.925481	4.69197	10.392	14.0191	9.34988	6.00689
Flunarizine 2HCl	4.2577	16.0904	1.01132	11.3202	3.44856	11.7157	-3.96008	4.54247	4.37827	6.00582	14.2165	52.125	16.1616	0.334116
Flutamide (Eulexin)	7.96976	-36.4629	-9.19529	-1.5486	7.72954	8.42893	-2.28993	0.607267	2.75707	6.52441	5.66444	3.53383	6.75253	24.8073
Fluvastatin sodium (Lescol)	21.4291	-26.3979	0.461049	5.33158	25.9131	4.28761	85.8963	4.17202	2.28134	7.30584	4.55382	0.232435	11.1106	0.798794
Ftorafur	1.06255	-2.92259	-1.8824	9.2874	0.0640992	3.30557	1.51305	5.4533	1.59982	1.16114	2.81417	33.5282	7.14129	4.52444
Fulvestrant (Faslodex)	13.9224	-33.5677	-8.86156	-4.93867	16.4395	-1.06881	9.72675	2.76825	0.19761	3.49238	0.0569075	5.34086	3.85658	10.5108
Gadodiamide (Omniscan)	1.9054	-35.3138	-9.08418	8.99093	14.1376	14.0742	-6.45712	3.97913	1.8191	2.99992	3.99393	23.2414	19.1195	10.9991
Gefitinib (Iressa)	8.01532	3.15058	-0.73656	5.20195	0.239769	10.3592	25.4857	1.76534	6.7539	3.55697	1.50101	3.37647	20.7506	7.43536
Gemcitabine (Gemzar)	12.9444	-18.8462	-4.02155	2.96215	12.2411	11.9746	24.0715	3.17714	6.1437	2.05309	4.54403	6.83523	0.81977	9.05505
Gemcitabine HCl (Gemzar)	71.2738	24.3605	62.5776	37.7519	48.9289	22.2552	49.8102	2.08904	1.23546	0.658975	4.37821	1.81011	4.50169	3.41107
Geniposidic acid	-2.78955	-31.4311	-0.82039	-0.897309	12.8114	-5.30573	4.44517	0.68879	0.390484	1.8287	2.93594	1.73298	3.88757	12.0698
Genistein	1.48154	18.7506	8.88613	4.86324	11.5809	20.7314	-3.53228	4.06797	5.40435	13.8485	13.4816	8.85103	7.78358	0.0385518
Hydrocortisone (Cortisol)	-4.38982	-9.65392	-9.58746	14.5635	15.1951	1.6104	12.5705	0.912379	6.72721	3.46587	7.80734	4.99837	5.81445	8.62533
Hydroxyurea (Cytodrox)	5.78855	-37.8446	-9.19539	4.11057	28.7797	-1.87356	6.35884	2.14381	2.02963	0.166144	3.28289	14.2402	14.584	5.78791
Hygromycin B	-2.51613	-9.15531	6.30917	8.46179	9.65092	11.3782	-19.4491	0.0992361	3.02443	9.67448	6.08563	4.73964	22.8574	16.9905
Idarubicin HCl	90.8385	66.2699	90.0739	56.4362	38.5241	36.711	38.1803	1.56358	1.9784	1.00806	12.6335	9.68821	2.04802	2.1954
Ifosfamide	4.01791	-33.167	-8.00584	10.1074	23.1435	6.63416	-2.23541	7.19118	1.06224	1.54196	9.96371	6.32922	0.276074	12.0441
Imatinib (Gleevec)	-0.63493	-26.1404	6.7183	45.4059	8.39198	13.8989	-2.66176	2.09087	2.61787	4.061	8.29381	5.38919	8.10473	7.63121
Imatinib Mesylate	5.31892	10.1539	-5.99831	47.7236	4.95214	23.0699	22.3101	1.24945	1.13816	1.2948	5.55735	29.222	8.45405	4.325
Imiquimod	8.18905	-21.1545	-13.2448	-0.454312	23.8747	-1.08673	6.89786	5.37389	1.44584	1.87948	3.87644	2.0734	15.9052	5.19113
Irinotecan	22.8426	-21.8432	17.8621	0.807623	27.3938	6.35927	35.6425	4.31493	1.67789	8.70071	3.13787	2.90749	5.94967	7.43845
Irinotecan HCl Trihydrate (Campto)	45.4134	30.4417	35.5936	36.1553	35.5209	18.4725	33.0506	4.24524	3.61883	2.21214	0.397129	0.246833	10.2344	1.85768
Isotretinoin	-0.83027	-5.45121	-0.324879	14.9521	9.44168	14.9985	3.55794	1.78181	5.44396	3.65031	1.43921	3.1605	5.76656	3.66705
Itraconazole (Sporanox)	3.77021	35.6793	8.00781	9.11237	1.8883	0.584534	4.49096	3.26992	1.03311	5.82399	13.5299	36.4614	0.966258	5.61983
L-Arginine HCl	3.90392	-15.8052	2.74337	-3.63691	16.9975	-1.24034	0.322187	0.526809	3.43727	10.3731	0.59731	10.4031	0.0858655	7.85272
Lamotrigine	3.55858	-10.0091	0.576944	9.38028	13.1842	0.529097	4.92643	0.380473	2.36561	6.3385	0.611908	4.7975	7.6911	2.54668
Lapatinib	4.91972	-21.6948	-6.40462	4.94165	7.98439	8.23969	-0.459862	4.62005	3.77726	1.84252	4.38249	4.25685	6.41167	11.2551
Lapatinib Ditosylate (Tykerb)	16.3288	-13.7636	-8.63596	15.5604	3.34731	11.4169	12.2031	7.68215	3.39783	5.91733	9.7116	2.52901	11.0796	3.54934
Lenalidomide	11.1573	-10.9891	-11.0657	0.884976	10.9799	5.77363	30.2435	1.67157	4.01219	5.21169	0.44241	4.87496	14.0009	3.2327
Letrozole	6.37092	-26.5222	-8.56039	-1.05967	11.0859	24.6416	8.84025	6.67276	1.94654	0.885975	7.22542	3.21809	16.0179	4.81795
Leucovorin Calcium	6.80757	1.78556	-11.6423	6.75746	24.1521	14.2634	24.0275	2.14367	1.8026	6.7768	1.91038	4.81531	2.50156	8.64846
Linagliptin (BI-1356)	0.412641	-7.5973	2.81133	-1.63787	9.30512	2.85713	-8.86723	2.56979	2.09239	7.52961	8.00773	10.828	17.9165	18.5828
Lincomycin hydrochloride (Lincocin)	0.116995	11.457	11.2964	22.4933	11.2075	10.0199	-4.52055	2.00119	1.04426	3.27156	6.5254	11.7633	15.4116	10.7666
Lomustine (CeeNU)	4.81896	-41.0314	-6.41408	-2.81107	17.5454	5.06648	-0.917835	6.37314	1.74046	2.81474	7.92605	1.83685	10.5105	1.36422
Lonidamine	5.4256	-1.39544	-1.26347	-0.511768	10.0677	-0.669612	-12.0566	0.762988	1.06516	7.42463	0.329676	0.977901	11.0448	18.4241
Maraviroc	-0.460596	-28.2029	-4.63245	2.69868	3.72158	-7.25389	1.63373	1.33407	0.154414	6.37133	5.75317	6.72209	4.86228	1.07637
Masitinib (AB1010)	10.4332	-11.6778	-10.0748	41.4984	20.3622	13.612	23.6593	0.63768	3.96913	3.95459	11.1655	0.293115	7.40046	3.97958
MDV3100 (Enzalutamide)	3.35518	-12.84	-9.80579	-0.423159	14.1731	16.6877	-6.80496	3.25824	2.56606	1.03046	14.4612	3.53486	7.37229	11.675
Medroxyprogesterone acetate	6.72203	-7.08355	4.89931	-0.116942	5.20967	10.2454	-15.6942	0.365363	6.80225	1.30535	0.767014	1.85526	3.65051	13.6596
Megestrol Acetate	4.808	-50.5473	-12.2028	3.82412	19.885	14.0523	-1.04796	4.7034	5.85052	1.75776	5.39703	3.35179	3.77488	9.95048
Mercaptopurine	79.13	-24.7463	36.8057	1.44387	30.8557	7.91699	9.17282	1.77111	0.896779	8.11827	4.80165	12.2728	6.68774	6.77484
Mesna (Uromitexan, Mesnex)	11.7511	98.0088	50.0595	97.14	-0.976508	95.9384	29.2709	0.0288639	2.69995	0.456615	4.33354	11.5384	0.349318	2.6611
Methacycline hydrochloride (Physiomycine)	-2.6361	-6.32165	3.26007	-2.58882	14.6517	14.5684	-2.40503	3.9983	0.899991	7.8709	3.46343	0.519777	6.77111	14.5384
Methazolastone	4.4989	-27.3506	-5.66797	-1.36195	14.6927	11.881	3.8847	4.13668	1.0456	1.95863	4.59299	1.63527	12.7388	5.0359
Mifepristone (Mifeprex)	2.70546	-7.24787	0.757327	-8.5774	10.4763	4.75494	35.5358	0.871889	0.385754	4.72994	4.85147	4.20279	9.8451	3.1877
Mirabegron (YM178)	8.97544	-13.7026	3.09538	-1.95896	4.00752	12.7591	-9.29254	0.151236	0.674916	5.14596	2.9975	0.731292	9.34953	15.5838
Mitotane (Lysodren)	4.53117	-32.9445	-0.962064	2.46847	10.3694	16.2514	20.8253	1.78857	1.42388	7.12402	5.4313	6.26957	14.7953	9.55725
Mitoxantrone Hydrochloride	81.593	67.9364	86.6149	59.2368	45.7754	46.3992	35.2469	1.34057	1.00897	1.86692	5.66472	1.27763	3.24572	1.35212
Mizoribine (Bredinin)	2.08166	-22.1704	3.97731	2.09332	0.0485225	-7.55866	6.60999	0.480548	1.03541	3.84707	5.82965	5.68848	3.1016	5.19627
Moroxydine	2.77048	1.31214	9.88344	-0.181362	16.3846	17.0421	-10.7807	1.41517	1.59224	0.350893	6.93111	0.481837	7.81131	3.99226
Mycophenolate mofetil (CellCept)	8.38774	3.97746	7.34424	11.2344	60.5556	3.64421	65.0313	1.47121	2.91765	3.15001	7.45672	1.61264	13.5642	5.04309
Mycophenolic (Mycophenolate)	9.19819	29.4623	17.7381	8.94242	15.9021	16.2737	66.6497	0.218891	0.594885	0.603209	1.1709	4.25306	20.3207	0.0083871
Naloxone HCl	7.38983	-8.85551	-3.77392	2.71177	11.7227	-1.98455	5.45722	5.67565	0.941476	12.4496	5.3101	9.4053	15.7551	6.83788
Nelarabine (Arranon)	6.36919	-26.8531	-7.77068	8.79028	20.2817	-13.8194	4.23435	2.79965	0.608329	1.28248	8.35194	7.80405	2.45086	6.67152
Nilotinib (AMN-107)	-1.63304	-27.168	-16.9205	-1.60589	3.51779	3.61433	24.5738	5.95018	0.557671	0.280764	0.465662	3.52869	4.66508	11.4196
Nilvadipine (ARC029)	4.30136	26.919	4.13186	5.55658	-7.687	25.1746	0.0370963	3.99163	0.508663	7.39794	9.90002	18.4464	14.0623	5.79848
Noscapine HCl	5.1548	-15.0158	0.0549483	-7.51421	1.71937	39.3874	13.2729	3.99013	3.98401	4.57727	2.37829	6.50385	3.38801	4.22111
Ofloxacin (Floxin)	5.40843	55.3308	9.48588	12.6463	7.41758	15.3232	4.84462	4.98796	1.11434	4.44556	28.9861	41.4803	6.68211	16.3326
OSI-420 (Desmethyl Erlotinib)	5.0424	43.5182	1.56318	12.6376	8.10338	15.0024	0.559671	6.66642	0.018656	3.0436	7.27743	25.0834	13.8403	8.69678
Oxaliplatin (Eloxatin)	17.3499	-11.5215	25.7878	21.0535	20.9147	2.15819	20.6236	7.32058	4.51676	3.48416	3.08647	2.0734	16.1503	5.35408
Paclitaxel (Taxol)	68.6654	33.4816	46.493	46.3954	56.9037	34.1055	57.9483	2.62788	3.78874	2.15315	6.57802	0.857746	2.69594	1.34674
Paeoniflorin	4.61773	-30.9024	-1.40829	-9.59067	20.4708	-12.0844	8.42226	1.2862	5.71462	2.92226	5.94286	5.07037	10.5612	4.92795
Pamidronate Disodium	7.68725	-24.1645	-2.41465	4.05776	25.1434	7.00666	31.7094	4.03545	0.45291	0.992756	1.09226	2.28218	15.108	9.053
Pazopanib	0.376849	-14.109	4.52988	9.46659	12.653	-7.70227	-17.4653	0.343311	1.25262	6.65274	7.24619	10.1878	0.667298	11.4783
Pazopanib HCl	16.2763	-37.8606	-11.0797	14.0701	12.673	9.23369	18.2472	1.58596	0.959492	4.01657	7.67333	2.80773	5.53556	0.470846
PCI-32765 (Ibrutinib)	-2.07282	35.9579	5.84493	16.5722	6.39847	25.2458	-28.4411	1.93544	1.12599	3.21391	2.66113	0.260837	1.39593	0.313917
Pemetrexed	47.9192	-15.322	5.58849	10.1137	13.5513	20.323	5.3553	2.07679	0.809239	1.71371	4.70191	10.3423	4.49042	11.5578
Phenylbutazone (Butazolidin, Butatron)	2.75556	-25.7783	-3.38755	-0.461176	14.5409	-12.7458	21.9968	1.99667	3.5211	2.41487	0.0507884	8.02208	5.8398	7.08428
Pimecrolimus	-1.09394	-7.05203	0.314069	1.37706	11.3017	13.2986	4.17579	0.373531	1.32212	14.5343	2.63437	9.38159	0.49066	7.63286
Pioglitazone (Actos)	8.56858	-7.21165	3.04465	-8.784	9.00361	6.01263	-13.6494	0.832004	1.94781	6.70612	1.45009	4.0112	10.7896	0.946544
Pomalidomide	5.46474	-16.5358	-3.55899	-10.3354	52.7841	7.32737	20.5273	3.20783	7.14869	8.06376	3.83728	11.6495	19.6576	10.8382
Ponatinib (AP24534)	8.28464	-28.0764	3.29563	52.3709	58.3632	17.2215	-2.11438	5.40303	0.815554	2.3809	5.80395	9.47634	0.876111	5.41268
Prednisone (Adasone)	4.60647	21.4334	-4.61393	5.55862	1.38682	24.2492	-15.8732	1.00488	2.92124	3.95235	10.0133	21.0785	19.4745	13.6648
Procarbazine HCl (Matulane)	2.56753	-20.6171	-10.2747	2.67016	15.9804	6.0286	10.9578	1.63567	0.604311	2.79009	8.96936	2.95686	15.4489	5.55815
Ranolazine (Ranexa)	7.42697	8.8216	-1.61428	2.71874	-18.4046	19.2673	10.5293	5.98538	0.821007	4.97124	6.42443	30.6845	6.43984	3.49434
Rapamycin (Sirolimus)	43.9031	-3.63456	25.8084	31.4681	47.7468	19.7613	29.9848	2.65519	1.37021	0.962887	4.39534	2.35829	7.17228	2.01446
Regorafenib (BAY 73-4506)	2.37452	1.33758	-1.39953	9.00782	15.2916	14.4566	14.8568	2.76178	3.47762	3.55174	2.43295	31.2162	17.6377	15.7117
Rosiglitazone (Avandia)	1.38616	12.7829	0.00325895	-0.888224	-0.590287	10.4987	-7.02664	3.45257	3.09857	0.59965	12.827	9.78755	21.4271	12.4249
Ruxolitinib (INCB018424)	-7.14223	-16.722	-1.09408	14.7264	20.1035	2.76973	12.5665	3.597	4.59038	6.72191	5.11372	3.73233	4.92989	7.73555
Simvastatin (Zocor)	9.47535	-30.2806	-5.94495	1.77203	11.2853	14.7176	79.3429	0.347493	3.15588	6.72005	2.42622	8.02928	19.5562	0.643558
Sodium butyrate	1.88419	-35.444	-7.10453	4.41602	20.2108	-5.41131	4.48588	5.55721	7.16519	6.97206	6.83318	8.41599	11.0401	13.2675
Sodium orthovanadate	5.93772	-32.9612	-10.2946	0.025382	6.37654	-1.57676	-2.56872	3.7868	1.92716	7.18301	12.155	6.11632	14.0403	18.2438
Sorafenib (Nexavar)	1.12668	-34.0877	-9.84004	-5.23646	11.6215	7.64011	26.3955	3.12251	1.07459	5.81839	0.797929	1.17863	15.9475	1.16169
Streptozotocin (Zanosar)	3.27471	-47.9795	-3.98969	-5.93818	18.6116	9.76355	12.1558	1.2862	1.46665	5.04704	0.360414	0.164556	12.6684	6.62423
Sulindac (Clinoril)	1.97105	-31.7976	-2.60003	1.79183	5.52501	17.0522	0.182026	3.57025	4.18511	5.45175	8.52022	0.391848	4.52423	12.4342
Sunitinib Malate (Sutent)	11.553	-21.1036	-6.94294	32.9521	16.0124	19.0203	17.3316	2.59606	1.81408	0.388291	14.0715	8.41907	2.69313	8.04294
TAME	2.28583	-29.5323	-5.26734	-2.79391	9.72206	-17.6719	-1.97699	0.620362	5.58029	12.5157	4.62481	5.01483	6.70464	6.87045
Tamoxifen Citrate (Nolvadex)	7.80233	-34.5219	-7.63309	6.4132	-0.221473	18.4784	0.338681	6.17067	2.94736	4.63373	1.60626	6.2562	1.65081	2.22727
Temocapril HCl	0.718343	-27.9731	-5.73239	-2.92617	11.2771	-5.73999	-7.5777	4.38716	1.7749	2.33535	2.62509	2.69871	2.09027	5.19216
Temsirolimus (Torisel)	41.4805	22.6719	23.3254	38.3869	29.7484	13.7973	25.8546	2.56973	3.7909	1.2724	4.38983	27.1537	9.4034	5.22249
Teniposide (Vumon)	75.5819	25.7001	63.3868	40.0731	52.0153	27.0141	45.6165	0.531517	3.08197	1.80294	0.761214	0.333225	8.34137	9.33879
Thalidomide	11.2004	-34.5008	-9.71887	-4.98328	12.2013	-7.09453	13.8823	3.94745	1.39475	5.73065	7.70515	6.6645	3.51008	8.74304
Thioguanine	81.6611	-28.1011	46.5285	14.737	28.8415	25.8627	11.1545	0.380017	0.259462	4.43025	2.91636	0.131644	8.52166	0.755616
Tofacitinib citrate (CP-690550 citrate)	3.46937	-9.53961	0.0248203	18.5924	12.1657	19.0891	18.7798	2.07606	5.2032	10.5172	5.40621	3.79589	27.7027	22.3157
Tolbutamide	2.44444	-32.2645	-0.678516	1.88951	9.23139	4.66011	3.74512	0.872533	4.45878	3.6798	0.939892	0.971906	2.18324	10.9246
Tolnaftate	5.37108	-17.7052	-7.24909	-3.08088	15.3872	14.6459	6.3592	1.32394	4.29647	0.130301	2.81906	1.16937	4.60874	4.15589
Topotecan HCl	86.409	73.2099	72.7671	52.0583	65.2013	47.6031	59.6221	0.941666	1.06841	3.39643	2.17166	1.50671	2.53819	5.36487
Toremifene Citrate (Fareston, Acapodene)	10.3654	-31.3431	-11.9425	2.20631	11.651	-17.1361	-5.04104	0.540951	2.69737	3.42293	14.4973	0.0966764	4.84819	4.64267
Tretinoin (Aberela)	0.2476	2.31862	-5.24723	15.1786	28.9116	11.1061	15.4747	3.431	6.51539	7.33011	4.4241	1.65687	2.63397	5.78791
Triamcinolone Acetonide	11.6533	-21.8039	-12.7872	5.75979	-0.34998	-29.7931	-17.917	0.396068	3.88159	0.0940859	7.02838	2.56604	6.77507	6.58003
Ubenimex (Bestatin)	5.38011	-37.7246	-2.83479	-2.2886	28.1726	11.7914	8.35429	2.06116	2.49675	4.61768	31.4509	6.32202	5.31583	8.31177
Valproic acid sodium salt (Sodium valproate)	6.97561	-29.5527	-6.74471	-4.33252	20.9039	9.33727	21.3945	4.41307	6.26253	10.5608	0.00795481	4.59727	4.61719	8.3349
Vandetanib (Zactima)	2.36478	4.98977	-3.35569	30.7031	10.1374	22.2612	17.2597	2.9955	8.94009	3.80114	0.277807	16.8176	7.97515	8.65257
Vemurafenib (PLX4032)	2.60741	-24.7187	-7.87482	-2.03437	7.49373	4.03862	13.3436	1.69156	1.45603	0.3237	8.60344	6.27882	15.3334	0.505286
Vinblastine	11.7449	3.23422	-2.06619	11.6112	12.708	16.0064	5.57192	8.47175	5.17933	9.14799	2.79336	30.0993	18.3814	3.35606
Vincristine	68.3671	-7.91873	40.1072	57.3798	64.9828	40.7766	62.0523	0.637539	1.87952	0.359169	8.41374	3.47418	4.21435	2.18409
Vinpocetine (Cavinton)	7.65204	-25.6903	-7.07396	-0.827612	13.9386	-2.77194	7.27115	0.798895	3.07465	8.4752	0.294328	0.126502	0.822587	3.09237
Vismodegib (GDC-0449)	11.3135	-33.6943	-9.50651	-3.5516	12.7954	-14.1302	15.4314	0.156146	2.56061	2.80391	10.676	5.12693	28.1313	2.13886
Vorinostat (SAHA)	31.2881	20.0531	30.7966	24.0937	29.7242	14.9766	53.4904	0.0170367	4.31111	6.6465	1.0121	4.25479	0.969075	7.48676
XL-184 (Cabozantinib)	9.76679	-29.1767	-0.568303	29.0736	18.8197	14.5662	24.669	2.15648	3.41476	4.58967	4.73373	3.63359	2.66496	9.68525
Zileuton	1.98232	-21.9115	-0.554564	2.75042	1.89695	0.598478	-3.09466	0.86141	1.84493	2.7087	0.507272	4.57979	10.4908	9.88417
Zoledronic Acid (Zoledronate)	82.1737	35.7811	51.6733	58.3368	57.5199	52.7783	71.2433	1.58089	0.0786422	3.69287	2.39868	0.950308	6.0539	4.56556

## Sheet: Gemcitabine+Mitoxantrone
Dose (uM)		Response (Median % Cell Death)				Standard Deviation
Mitoxantrone	Gemcitabine	PDX2	PDX39	PDX10	PDX76	PDX22	PDX39	PDX10	PDX76
5	5	54.7031	84.2475	40.7048	55.3676	1.20829	2.83702	1.34349	3.22392
5	1.66667	57.9128	76.5051	34.4524	51.7429	3.86401	0.409157	0.97778	0.0144441
5	0.555556	54.0465	79.029	37.0436	47.2443	2.28504	0.309001	0.629566	2.30239
5	0.185185	49.1997	73.4095	38.1256	42.9085	0.805774	0.760818	2.43966	0.676396
5	0.0617284	46.3144	68.8239	30.4699	41.7244	0.10538	4.34938	0.980895	0.820011
5	0.0205761	50.8519	67.7414	29.0448	42.9295	3.14437	3.82078	0.0860351	1.84265
5	0	51.0601	65.4709	30.4455	40.7345	6.32526	1.80949	0.680851	0.131647
1.66667	5	54.2306	70.7639	39.3594	47.924	0.519743	1.56133	0.0659043	1.66974
1.66667	1.66667	54.6714	71.156	32.7078	46.0794	2.1382	2.54397	1.44918	0.637603
1.66667	0.555556	51.4093	60.8568	32.4731	34.1025	0.844767	1.6459	3.51569	3.14716
1.66667	0.185185	53.721	56.8231	34.3051	35.3497	2.38302	14.6685	1.48129	0.535669
1.66667	0.0617284	45.9875	51.5454	26.5696	36.4127	1.73396	6.23789	2.87942	0.991689
1.66667	0.0205761	42.4424	47.257	20.5033	36.3386	4.53923	4.22104	1.74107	0.881089
1.66667	0	47.8099	46.5144	26.3288	33.6142	1.64832	0.573488	3.13656	0.650809
0.555556	5	55.5591	59.1825	38.0758	42.7775	2.63894	2.47943	0.98449	2.93504
0.555556	1.66667	54.0114	50.6682	34.8208	38.8634	2.89486	0.407303	0.674381	4.13802
0.555556	0.555556	51.6424	44.3856	34.9062	32.365	6.19323	5.88103	0.751549	0.195614
0.555556	0.185185	48.9472	48.761	33.4554	34.0902	0.6999	1.15551	2.25105	4.19374
0.555556	0.0617284	45.398	33.216	22.656	30.9701	0.0977294	7.26579	2.99613	4.53957
0.555556	0.0205761	37.1693	25.0042	16.9362	28.8577	1.22063	5.59615	1.33798	0.166313
0.555556	0	30.7624	27.3011	18.4049	25.3145	0.915596	2.36851	2.46985	2.48645
0.185185	5	54.2822	45.6239	35.9119	39.1975	0.746297	2.39745	1.60591	0.166726
0.185185	1.66667	51.2023	36.6949	32.2131	34.8124	0.917817	5.90478	3.61587	0.0928548
0.185185	0.555556	50.3104	39.5349	33.2374	28.1048	2.76702	1.10728	5.88969	0.148155
0.185185	0.185185	46.0123	40.6892	30.0678	26.4009	1.54343	1.49715	1.64305	0.0536494
0.185185	0.0617284	42.4544	26.0198	18.5315	23.4308	2.01431	10.5261	2.4653	3.42779
0.185185	0.0205761	29.3328	10.2382	7.3397	20.1925	0.391411	3.69911	0.576842	3.74432
0.185185	0	10.0049	5.6461	9.65045	17.4159	5.16213	7.91792	1.0897	3.69273
0.0617284	5	53.2704	43.61	29.2183	38.6197	0.00592299	7.59371	1.91266	3.83387
0.0617284	1.66667	53.9086	39.2555	29.4113	32.749	0.255429	2.0328	0.746755	1.08867
0.0617284	0.555556	52.5539	35.3834	30.8763	22.8177	1.15005	0.80867	0.851483	2.96269
0.0617284	0.185185	48.0767	46.5789	28.687	27.3005	0.497038	8.21579	0.0124619	1.9937
0.0617284	0.0617284	40.6952	19.4623	14.9178	24.308	2.21347	7.28545	2.2326	1.32225
0.0617284	0.0205761	25.9032	8.46924	3.04543	16.0814	1.69373	6.60068	3.85504	0.580652
0.0617284	0	4.35361	7.20049	4.23995	12.6404	2.02937	4.68101	2.18443	3.7014
0.0205761	5	52.382	42.2413	33.7066	35.1031	1.99629	4.46883	6.00256	3.62712
0.0205761	1.66667	52.6668	38.1397	32.9115	30.8712	1.32848	3.07517	1.17453	2.69196
0.0205761	0.555556	48.0559	35.0854	30.7504	26.9215	0.340819	3.33039	4.85151	0.829503
0.0205761	0.185185	46.4185	37.378	30.1935	25.6842	0.230997	4.29931	0.372898	0.452306
0.0205761	0.0617284	41.0413	15.0485	18.3146	24.8788	4.0992	2.73798	2.7409	3.87349
0.0205761	0.0205761	25.6648	4.29472	5.67104	13.0886	3.10143	2.36258	3.11931	2.3808
0.0205761	0	3.20604	6.97229	1.59858	9.58128	5.65325	0.415834	3.27892	9.91029
0	5	51.875	41.9226	35.2917	35.1285	3.09871	1.43261	1.67445	0.225328
0	1.66667	51.9712	40.807	27.6552	33.1581	1.43805	2.12369	1.28909	0.407736
0	0.555556	50.0281	39.0664	30.4501	21.958	1.8539	0.0745609	1.6004	3.77156
0	0.185185	45.6411	40.3569	23.7651	26.3449	1.32107	0.551602	4.92125	4.15577
0	0.0617284	40.3012	18.0949	12.7877	26.0813	1.23914	1.08725	3.69208	1.65034
0	0.0205761	24.5602	5.94329	-3.2444	12.556	3.09304	6.40185	9.13002	0.220375
0	0	-5.89995	3.90259	0.0380316	12.1186	3.57453	1.61511	5.87315	2.43857

## Sheet: Gemcitabine+Imatinib
Dose (uM)		Response (Median % Cell Death)			Standard Deviation
Imatinib	Gemcitabine	PDX22	PDX39	PDX76	PDX22	PDX39	PDX76
5	5	52.9309	42.1715	47.658	5.95701	2.42861	1.93138
5	1.66667	34.6768	35.7698	41.5357	24.1387	1.68448	2.2076
5	0.555556	41.6387	34.9176	40.6677	2.28204	1.17962	1.03617
5	0.185185	40.6487	31.3007	34.5791	3.71269	8.9818	1.52208
5	0.0617284	34.5617	9.7414	32.5355	11.5536	0.603906	0.546757
5	0.0205761	22.2178	-0.785782	30.6916	4.77299	3.58857	5.18565
5	0	3.92195	1.37112	29.6555	4.4989	3.19944	1.72169
1.66667	5	55.4469	37.9833	51.1945	2.02432	3.16346	2.34418
1.66667	1.66667	50.7851	35.502	47.9682	2.23655	0.365756	2.09685
1.66667	0.555556	47.4193	42.5505	46.6387	0.638063	4.29708	3.29061
1.66667	0.185185	48.3573	34.7148	42.6646	1.12465	1.50272	1.51814
1.66667	0.0617284	39.3257	17.2301	37.8611	2.74839	0.9845	1.5768
1.66667	0.0205761	22.7843	5.30196	34.9781	4.25588	2.99245	3.02401
1.66667	0	3.9604	-4.05405	36.4242	0.407528	3.49805	1.38156
0.555556	5	55.0719	42.6067	48.7467	0.946829	1.51273	1.46429
0.555556	1.66667	53.0825	39.5052	46.3691	1.09636	6.09248	1.23009
0.555556	0.555556	47.3059	41.932	44.809	4.27169	0.155057	3.41975
0.555556	0.185185	44.6763	33.8183	42.2358	3.77372	3.18683	0.831298
0.555556	0.0617284	38.7939	21.9255	40.2356	2.90957	5.4281	1.41439
0.555556	0.0205761	22.5907	-0.876801	39.1058	4.57352	5.91479	1.3032
0.555556	0	-0.117467	-2.05191	31.6654	5.63909	9.29117	1.98829
0.185185	5	56.8552	35.63	41.4939	1.34437	1.56021	0.254774
0.185185	1.66667	51.9152	34.6322	38.5638	1.53662	3.06108	0.426374
0.185185	0.555556	43.7881	35.8671	32.8769	0.939062	1.00527	3.63162
0.185185	0.185185	44.0668	33.5064	30.2149	1.90032	1.46748	1.33165
0.185185	0.0617284	37.7339	18.6644	30.7494	1.96801	11.3281	2.50265
0.185185	0.0205761	23.897	-0.0930453	19.3862	1.96274	4.75817	1.02479
0.185185	0	3.73501	-4.41996	22.3662	3.14759	1.52943	1.61882
0.0617284	5	55.793	33.6328	36.7638	5.6524	8.88498	2.5114
0.0617284	1.66667	50.1056	34.5813	32.1185	0.699095	1.14698	1.73614
0.0617284	0.555556	47.3045	36.0027	24.6586	1.5799	0.605019	2.22642
0.0617284	0.185185	45.3556	28.9452	21.6839	1.38987	2.942	0.881639
0.0617284	0.0617284	40.7108	12.2382	20.7829	0.50934	1.20522	2.03337
0.0617284	0.0205761	24.4874	5.16871	11.8384	1.1499	3.15789	5.82609
0.0617284	0	2.15255	-8.18057	12.6701	4.00898	4.007	1.32815
0.0205761	5	57.0158	38.1415	35.7045	0.130109	6.82955	0.749
0.0205761	1.66667	51.9128	36.4709	30.2319	2.48317	4.86612	1.4818
0.0205761	0.555556	51.8489	44.1495	21.4168	6.34317	0.0489653	3.59616
0.0205761	0.185185	46.4296	33.0361	17.212	1.586	3.47246	1.8609
0.0205761	0.0617284	42.5526	17.7602	17.0857	0.649437	6.15294	1.37149
0.0205761	0.0205761	23.3014	4.43637	4.00798	2.24237	5.88882	2.97148
0.0205761	0	1.03833	-4.80109	0.279571	1.13159	4.1895	4.45241
0	5	51.8524	37.9624	32.5943	3.59285	1.99274	3.00432
0	1.66667	53.0969	34.0554	26.7347	0.41696	1.79502	0.21844
0	0.555556	48.7091	36.324	21.4704	2.67903	3.46096	0.47978
0	0.185185	45.5388	36.3361	18.7897	0.993713	17.9621	2.26232
0	0.0617284	39.917	28.7121	11.5403	0.833088	14.8684	0.851872
0	0.0205761	23.5757	2.64616	5.09849	0.408637	6.62071	3.44645
0	0	-3.44187	-10.6076	-2.75887	3.03607	3.51326	1.20864
