# Supplementary material for: Drug and disease signature integration identifies synergistic combinations in glioblastoma
Source: Nat Commun. 2018 Dec 14;9:5315. doi: 10.1038/s41467-018-07659-z (PMC6294341; doi:10.1038/s41467-018-07659-z)
Supplement: Supplementary file 6 — Supplementary Data 3 [file 41467_2018_7659_MOESM6_ESM.xlsx]

## Sheet: Table_BRD_IDs_with_MOAs_09_30_2
BROAD ID	Curated_MOA
BRD-A98702003	11-beta-HSD1 inhibitor
BRD-K18135438	11-beta-HSD1 inhibitor
BRD-A07824748	11-beta-HSD1 inhibitor
BRD-K55301415	17,20 lyase inhibitor
BRD-A01593789	5-alpha reductase inhibitor
BRD-K01095011	5-alpha reductase inhibitor
BRD-K33818169	ABC transporter expression enhancer
BRD-K23383398	ABC transporter expression enhancer
BRD-K24576554	ABL inhibitor
BRD-K47598052	ABL inhibitor
BRD-K99964838	ABL inhibitor
BRD-K41337261	ABL inhibitor
BRD-K81528515	ABL inhibitor
BRD-K64044582	ACAT inhibitor
BRD-K89348303	ACE inhibitor
BRD-K92731339	ACE inhibitor
BRD-K34441861	ACE inhibitor
BRD-K52930707	ACE inhibitor
BRD-K44497846	ACE inhibitor
BRD-K72222507	ACE inhibitor
BRD-A15131297	ACE inhibitor
BRD-A51382177	ACE inhibitor
BRD-K99447003	ACE inhibitor
BRD-K54529596	ACE inhibitor
BRD-K19309090	Acetylcholine receptor agonist
BRD-K85090592	Acetylcholine receptor agonist
BRD-A70268693	Acetylcholine receptor agonist
BRD-K05395900	Acetylcholine receptor agonist
BRD-K01663662	Acetylcholine receptor agonist
BRD-K71731651	Acetylcholine receptor agonist
BRD-K08619838	Acetylcholine receptor agonist
BRD-K36638830	Acetylcholine receptor agonist
BRD-A99833829	Acetylcholine receptor agonist
BRD-K18855837	Acetylcholine receptor agonist
BRD-A14574269	Acetylcholine receptor agonist
BRD-K21936341	Acetylcholine receptor agonist
BRD-K10042277	Acetylcholine receptor agonist
BRD-K63792901	Acetylcholine receptor agonist
BRD-K67352070	Acetylcholine receptor agonist
BRD-K82381502	Acetylcholine receptor agonist
BRD-A39268308	Acetylcholine receptor agonist
BRD-K23922020	Acetylcholine receptor agonist
BRD-A24543851	Acetylcholine receptor agonist
BRD-A09094913	Acetylcholine receptor antagonist
BRD-K85030058	Acetylcholine receptor antagonist
BRD-A77291778	Acetylcholine receptor antagonist
BRD-A81233518	Acetylcholine receptor antagonist
BRD-A69917777	Acetylcholine receptor antagonist
BRD-A97479839	Acetylcholine receptor antagonist
BRD-K66206289	Acetylcholine receptor antagonist
BRD-A31800922	Acetylcholine receptor antagonist
BRD-K09859624	Acetylcholine receptor antagonist
BRD-K89375097	Acetylcholine receptor antagonist
BRD-A33711280	Acetylcholine receptor antagonist
BRD-A25067867	Acetylcholine receptor antagonist
BRD-A17535965	Acetylcholine receptor antagonist
BRD-K02607075	Acetylcholine receptor antagonist
BRD-A09467419	Acetylcholine receptor antagonist
BRD-A49906757	Acetylcholine receptor antagonist
BRD-K90885812	Acetylcholine receptor antagonist
BRD-K31633810	Acetylcholine receptor antagonist
BRD-A99177642	Acetylcholine receptor antagonist
BRD-A92161634	Acetylcholine receptor antagonist
BRD-K54316499	Acetylcholine receptor antagonist
BRD-A09539288	Acetylcholine receptor antagonist
BRD-K40530731	Acetylcholine receptor antagonist
BRD-A53576514	Acetylcholine receptor antagonist
BRD-A59215453	Acetylcholine receptor antagonist
BRD-A36471396	Acetylcholine receptor antagonist
BRD-A05352148	Acetylcholine receptor antagonist
BRD-A79672927	Acetylcholine receptor antagonist
BRD-A54596827	Acetylcholine receptor antagonist
BRD-A89337244	Acetylcholine receptor antagonist
BRD-A65013509	Acetylcholine receptor antagonist
BRD-A62035778	Acetylcholine receptor antagonist
BRD-A84134924	Acetylcholine receptor antagonist
BRD-K26429091	Acetylcholine receptor antagonist
BRD-K47639036	Acetylcholine receptor antagonist
BRD-K03440695	Acetylcholine receptor antagonist
BRD-K68507560	Acetylcholine receptor antagonist
BRD-K80451230	Acetylcholine receptor antagonist
BRD-K61341215	Acetylcholine receptor antagonist
BRD-K84566043	Acetylcholine receptor antagonist
BRD-A75935363	Acetylcholine receptor antagonist
BRD-K93441486	Acetylcholine receptor antagonist
BRD-K06147391	Acetylcholine receptor antagonist
BRD-A32164164	Acetylcholine receptor antagonist
BRD-K81729199	Acetylcholine receptor antagonist
BRD-A00520476	Acetylcholine receptor antagonist
BRD-A30590053	Acetylcholine release enhancer
BRD-A35912562	Acetylcholine release enhancer
BRD-K89274813	Acetylcholine release stimulant
BRD-K81473089	Acetylcholine release stimulant
BRD-A30590053	Acetylcholine release stimulant
BRD-K18779551	Acetylcholine release stimulant
BRD-A70083328	Acetylcholinesterase inhibitor
BRD-K81128206	Acetylcholinesterase inhibitor
BRD-K14765469	Acetylcholinesterase inhibitor
BRD-K66896231	Acetylcholinesterase inhibitor
BRD-K07996107	Acetylcholinesterase inhibitor
BRD-A37052580	Acetylcholinesterase inhibitor
BRD-K81209159	Acetylcholinesterase inhibitor
BRD-K13819402	Acetylcholinesterase inhibitor
BRD-K15402119	Acetylcholinesterase inhibitor
BRD-K49481516	Acetylcholinesterase inhibitor
BRD-K81473089	Acetylcholinesterase inhibitor
BRD-K25741894	Acetylcholinesterase inhibitor
BRD-A49160188	Acetylcholinesterase inhibitor
BRD-K10016611	Acetylcholinesterase inhibitor
BRD-K70881766	Acetylcholinesterase inhibitor
BRD-K25905511	Acetylcholinesterase inhibitor
BRD-K08556791	Acetylcholinesterase inhibitor
BRD-A19248578	Actin polymerization inhibitor
BRD-K25504083	Actin polymerization inhibitor
BRD-K27450477	Adenosine deaminase inhibitor
BRD-K93034159	Adenosine deaminase inhibitor
BRD-A18497530	Adenosine kinase inhibitor
BRD-A00267231	Adenosine receptor agonist
BRD-A31007383	Adenosine receptor agonist
BRD-K40578143	Adenosine receptor agonist
BRD-A35338386	Adenosine receptor agonist
BRD-A04706586	Adenosine receptor agonist
BRD-A48809242	Adenosine receptor agonist
BRD-A81866333	Adenosine receptor agonist
BRD-A85234536	Adenosine receptor agonist
BRD-A64933752	Adenosine receptor agonist
BRD-A70407468	Adenosine receptor antagonist
BRD-K49049886	Adenosine receptor antagonist
BRD-K97799481	Adenosine receptor antagonist
BRD-K72024482	Adenosine receptor antagonist
BRD-A06784547	Adenosine receptor antagonist
BRD-K40213712	Adenosine receptor antagonist
BRD-K81225797	Adenosine receptor antagonist
BRD-K49027941	Adenosine receptor antagonist
BRD-K19605405	Adenosine receptor antagonist
BRD-K02404261	Adenosine receptor antagonist
BRD-K40645748	Adenosine receptor antagonist
BRD-K10177585	Adenosine receptor antagonist
BRD-K46469693	Adenosine receptor antagonist
BRD-K37618799	Adenosine receptor antagonist
BRD-A41722204	Adenosine receptor antagonist
BRD-K59273480	Adenosine reuptake inhibitor
BRD-K48722258	Adenosine reuptake inhibitor
BRD-A55416093	Adenylate cyclase stimulant
BRD-A55416093	Adenylyl cyclase activator
BRD-A70449690	Adenylyl cyclase activator
BRD-A56987319	Adenylyl cyclase inhibitor
BRD-A20131130	Adenylyl cyclase inhibitor
BRD-K98548675	Adiponectin receptor agonist
BRD-K90789829	Adrenergic inhibitor
BRD-A51714012	Adrenergic inhibitor
BRD-A16332958	Adrenergic receptor agonist
BRD-A73581086	Adrenergic receptor agonist
BRD-M00539986	Adrenergic receptor agonist
BRD-A78322124	Adrenergic receptor agonist
BRD-K75615183	Adrenergic receptor agonist
BRD-K63165456	Adrenergic receptor agonist
BRD-A02990301	Adrenergic receptor agonist
BRD-A98431941	Adrenergic receptor agonist
BRD-K18905250	Adrenergic receptor agonist
BRD-K45296539	Adrenergic receptor agonist
BRD-A16700644	Adrenergic receptor agonist
BRD-A54236247	Adrenergic receptor agonist
BRD-A36267905	Adrenergic receptor agonist
BRD-A28856712	Adrenergic receptor agonist
BRD-K77641333	Adrenergic receptor agonist
BRD-K07507905	Adrenergic receptor agonist
BRD-A22684332	Adrenergic receptor agonist
BRD-K01638814	Adrenergic receptor agonist
BRD-A59174698	Adrenergic receptor agonist
BRD-A47494775	Adrenergic receptor agonist
BRD-A93206962	Adrenergic receptor agonist
BRD-A34706053	Adrenergic receptor agonist
BRD-A66563878	Adrenergic receptor agonist
BRD-K54142781	Adrenergic receptor agonist
BRD-K68264559	Adrenergic receptor agonist
BRD-K06335600	Adrenergic receptor agonist
BRD-K98530306	Adrenergic receptor agonist
BRD-A09925278	Adrenergic receptor agonist
BRD-A01320529	Adrenergic receptor agonist
BRD-A88254928	Adrenergic receptor agonist
BRD-A65440446	Adrenergic receptor agonist
BRD-K84175871	Adrenergic receptor agonist
BRD-A50157456	Adrenergic receptor agonist
BRD-A97104540	Adrenergic receptor agonist
BRD-A79981887	Adrenergic receptor agonist
BRD-K67847053	Adrenergic receptor agonist
BRD-K21565985	Adrenergic receptor agonist
BRD-A04327189	Adrenergic receptor agonist
BRD-A91555231	Adrenergic receptor agonist
BRD-K64157027	Adrenergic receptor agonist
BRD-A07780951	Adrenergic receptor agonist
BRD-K26573499	Adrenergic receptor agonist
BRD-K32830106	Adrenergic receptor agonist
BRD-K18194590	Adrenergic receptor agonist
BRD-K16195444	Adrenergic receptor agonist
BRD-K40227168	Adrenergic receptor antagonist
BRD-A07395371	Adrenergic receptor antagonist
BRD-K40902647	Adrenergic receptor antagonist
BRD-A97701745	Adrenergic receptor antagonist
BRD-A10977446	Adrenergic receptor antagonist
BRD-A37837077	Adrenergic receptor antagonist
BRD-A29260609	Adrenergic receptor antagonist
BRD-A10903566	Adrenergic receptor antagonist
BRD-K80527266	Adrenergic receptor antagonist
BRD-A65076780	Adrenergic receptor antagonist
BRD-A07440155	Adrenergic receptor antagonist
BRD-A78942461	Adrenergic receptor antagonist
BRD-K86600316	Adrenergic receptor antagonist
BRD-A13188892	Adrenergic receptor antagonist
BRD-K08640512	Adrenergic receptor antagonist
BRD-K49111258	Adrenergic receptor antagonist
BRD-A89175223	Adrenergic receptor antagonist
BRD-K06467078	Adrenergic receptor antagonist
BRD-A42167015	Adrenergic receptor antagonist
BRD-K90333595	Adrenergic receptor antagonist
BRD-K31054881	Adrenergic receptor antagonist
BRD-A67799922	Adrenergic receptor antagonist
BRD-A51410489	Adrenergic receptor antagonist
BRD-A24191444	Adrenergic receptor antagonist
BRD-A22256192	Adrenergic receptor antagonist
BRD-A43671941	Adrenergic receptor antagonist
BRD-K32412559	Adrenergic receptor antagonist
BRD-A01787639	Adrenergic receptor antagonist
BRD-A10070317	Adrenergic receptor antagonist
BRD-K19462402	Adrenergic receptor antagonist
BRD-K93188295	Adrenergic receptor antagonist
BRD-K40965114	Adrenergic receptor antagonist
BRD-A03623303	Adrenergic receptor antagonist
BRD-A20239487	Adrenergic receptor antagonist
BRD-A67862938	Adrenergic receptor antagonist
BRD-A41304429	Adrenergic receptor antagonist
BRD-K62609077	Adrenergic receptor antagonist
BRD-A15530910	Adrenergic receptor antagonist
BRD-A43331270	Adrenergic receptor antagonist
BRD-K76840893	Adrenergic receptor antagonist
BRD-A09056319	Adrenergic receptor antagonist
BRD-A43974499	Adrenergic receptor antagonist
BRD-A33168282	Adrenergic receptor antagonist
BRD-K73196317	Adrenergic receptor antagonist
BRD-K70778732	Adrenergic receptor antagonist
BRD-A26845397	Adrenergic receptor antagonist
BRD-A00993607	Adrenergic receptor antagonist
BRD-K46211610	Adrenergic receptor antagonist
BRD-A03359064	Adrenergic receptor antagonist
BRD-K36864847	Adrenergic receptor antagonist
BRD-A65597028	Adrenergic receptor antagonist
BRD-K35430135	Adrenergic receptor antagonist
BRD-K76810206	Adrenergic receptor antagonist
BRD-A34205397	Adrenergic receptor antagonist
BRD-A64977602	Adrenergic receptor antagonist
BRD-A02759312	Adrenergic receptor antagonist
BRD-A31575449	Adrenergic receptor antagonist
BRD-A87606379	Adrenergic receptor antagonist
BRD-A24429032	Adrenergic receptor antagonist
BRD-K08806317	Adrenergic receptor antagonist
BRD-K18779551	Adrenergic transmitter uptake inhibitor
BRD-K98493452	AKT inhibitor
BRD-K38615104	AKT inhibitor
BRD-K04887706	AKT inhibitor
BRD-K28296557	AKT inhibitor
BRD-K80431395	AKT inhibitor
BRD-K32584078	AKT inhibitor
BRD-K68065987	AKT inhibitor
BRD-M86331534	AKT inhibitor
BRD-K04710043	AKT inhibitor
BRD-K32744045	Aldehyde dehydrogenase inhibitor
BRD-K68332390	Aldose reductase inhibitor
BRD-A96485169	Aldose reductase inhibitor
BRD-K73991644	Aldose reductase inhibitor
BRD-K35498378	Aldose reductase inhibitor
BRD-K66792149	Algicide
BRD-K78431006	ALK inhibitor
BRD-K50140147	ALK inhibitor
BRD-K16554956	AMPK activator
BRD-A95696820	AMPK activator
BRD-A67373739	AMPK activator
BRD-K11399644	AMPK activator
BRD-K54233340	AMPK inhibitor
BRD-K55301415	Androgen biosynthesis inhibitor
BRD-A55393291	Androgen receptor agonist
BRD-A48720949	Androgen receptor agonist
BRD-K43149758	Androgen receptor agonist
BRD-K10467831	Androgen receptor agonist
BRD-A23637604	Androgen receptor agonist
BRD-K28307902	Androgen receptor antagonist
BRD-K32977963	Androgen receptor antagonist
BRD-K46068882	Androgen receptor antagonist
BRD-K48923948	Androgen receptor antagonist
BRD-K23566484	Androgen receptor antagonist
BRD-A39290993	Androgen receptor antagonist
BRD-A29485665	Androgen receptor antagonist
BRD-A56245458	Androgen receptor antagonist
BRD-K16621777	Androgen receptor modulator
BRD-K82164249	Androgen receptor modulator
BRD-K88679075	Androgenic steroid
BRD-K18523449	Androgenic steroid
BRD-K03384561	Angiogenesis inhibitor
BRD-K77695569	Angiogenesis inhibitor
BRD-K08502430	Angiogenesis inhibitor
BRD-K19533706	Angiogenesis inhibitor
BRD-K36377456	Angiogenesis inhibitor
BRD-K59469039	Angiogenesis inhibitor
BRD-K83144676	Angiotensin antagonist
BRD-K73999723	Angiotensin receptor antagonist
BRD-A65671304	Angiotensin receptor antagonist
BRD-K76205745	Angiotensin receptor antagonist
BRD-K67977190	Angiotensin receptor antagonist
BRD-K11373525	Angiotensin receptor antagonist
BRD-A63836183	Angiotensin receptor antagonist
BRD-K78485176	Angiotensin receptor antagonist
BRD-K88759641	Angiotensin receptor antagonist
BRD-K39733634	Angiotensin receptor antagonist
BRD-K45158365	Angiotensin receptor antagonist
BRD-K60038276	Angiotensin receptor antagonist
BRD-A33447119	Anthelmintic
BRD-K79131256	Anthelmintic
BRD-K15834839	Anthelmintic
BRD-K66019333	Anthelmintic
BRD-A19053259	Anthelmintic
BRD-A21858158	Anthelmintic
BRD-K22010301	Anti-amyloidogenic
BRD-A99571536	Anti-epileptic
BRD-K40992116	Anti-infective
BRD-K70327191	Anti-infective
BRD-A42831637	Anti-inflammatory
BRD-A80960055	Anti-inflammatory
BRD-K64614248	Anti-inflammatory
BRD-A02180903	Anti-inflammatory
BRD-A60294240	Anti-inflammatory
BRD-K34014345	Anti-inflammatory
BRD-A06390036	Antiarrhythmic
BRD-A78295502	Antiarrhythmic
BRD-A88282067	Antiarrhythmic
BRD-A26334849	Antiarrhythmic
BRD-K60060639	antiarrhythmic medication
BRD-K82143716	Antifungal
BRD-K12260308	Antifungal
BRD-K59773493	Antifungal
BRD-A22769835	Antihistamine
BRD-K30020243	Antihypertensive
BRD-A55913614	Antimalarial
BRD-A91699651	Antimalarial
BRD-K39621635	Antimalarial
BRD-K42142750	Antimitotic
BRD-K30296925	Antineoplastic
BRD-A66199457	Antineoplastic
BRD-K05926469	Antineoplastic
BRD-K01555864	Antineoplastic
BRD-K56450366	Antineoplastic
BRD-K43860855	Antineoplastic
BRD-A58955223	Antineoplastic
BRD-A31204924	Antineoplastic
BRD-K56700933	Antineoplastic
BRD-A99411506	antioxidant
BRD-A41941932	antioxidant
BRD-K76587808	antioxidant
BRD-K20482099	antioxidant
BRD-A79237180	antioxidant
BRD-A14985772	antioxidant
BRD-K91733562	antioxidant
BRD-A80960055	antioxidant
BRD-M40783228	antioxidant
BRD-K96271548	antioxidant
BRD-K64514229	Antiprotozoal
BRD-A70083328	Antiprotozoal
BRD-A42759514	Antiprotozoal
BRD-K89125793	Antiprotozoal
BRD-K52020312	Antiprotozoal
BRD-K57179821	Antipruritic
BRD-K10670311	Antirheumatic
BRD-K54416256	Antithyroid
BRD-A42423104	Antitussive
BRD-K56745457	Antiviral
BRD-A75479906	Antiviral
BRD-K72093121	Antiviral
BRD-A96255180	Antiviral
BRD-A32349859	Apoptosis inhibitor
BRD-A73859745	Apoptosis stimulant
BRD-K94325918	Apoptosis stimulant
BRD-K28168037	Apoptosis stimulant
BRD-K35723520	Apoptosis stimulant
BRD-K10098805	Apoptosis stimulant
BRD-A45333398	Apoptosis stimulant
BRD-A72758037	Apoptosis stimulant
BRD-A62182663	Apoptosis stimulant
BRD-K72034655	Apoptosis stimulant
BRD-K45401373	Apoptosis stimulant
BRD-K78633253	ARF inhibitor
BRD-K02526760	ARFGAP inhibitor
BRD-A73741725	Aromatase inhibitor
BRD-K88789588	Aromatase inhibitor
BRD-A68039575	Aromatase inhibitor
BRD-K52172416	Aromatase inhibitor
BRD-A94669766	Aromatase inhibitor
BRD-A31801025	Aromatase inhibitor
BRD-A95513702	Aromatase inhibitor
BRD-K76872913	Aromatic hydrocarbon derivative
BRD-A69512159	Aromatic L-amino acid decarboxylase inhibitor
BRD-A31227688	Aryl hydrocarbon receptor activator
BRD-K60298136	aryl hydrocarbon receptor agonist
BRD-K01815685	aryl hydrocarbon receptor agonist
BRD-A58955223	Aryl hydrocarbon receptor antagonist
BRD-K00184207	Aryl hydrocarbon receptor ligand
BRD-K13571841	Aspartic protease inhibitor
BRD-K72029282	Atherogenesis inhibitor
BRD-K15592317	ATM kinase inhibitor
BRD-K25311561	ATM kinase inhibitor
BRD-K00206590	ATP channel activator
BRD-A43882281	ATP channel activator
BRD-K85119730	ATP channel blocker
BRD-K32164935	ATP channel blocker
BRD-K74133369	ATP synthase inhibitor
BRD-K56001384	ATP synthase inhibitor
BRD-K64517075	ATP synthase inhibitor
BRD-K05350981	ATP synthase inhibitor
BRD-A34806832	ATPase inhibitor
BRD-A22380646	ATPase inhibitor
BRD-A93236127	ATPase inhibitor
BRD-A62809825	ATPase inhibitor
BRD-K55748775	ATPase inhibitor
BRD-K77390737	ATPase inhibitor
BRD-A89434049	ATPase inhibitor
BRD-A29082194	ATPase inhibitor
BRD-A10420615	ATPase inhibitor
BRD-K84595254	ATPase inhibitor
BRD-A68930007	ATPase inhibitor
BRD-K74133369	ATPase inhibitor
BRD-K05350981	ATPase inhibitor
BRD-K63606607	ATPase inhibitor
BRD-K18518344	ATPase inhibitor
BRD-A94756469	ATPase inhibitor
BRD-A56892734	ATPase inhibitor
BRD-A39390670	ATPase inhibitor
BRD-A49172652	ATPase inhibitor
BRD-A71459254	ATPase inhibitor
BRD-A68631409	ATPase inhibitor
BRD-A63998256	ATPase inhibitor
BRD-A80502530	ATPase inhibitor
BRD-A50737080	ATR kinase inhibitor
BRD-K53561341	Aurora kinase inhibitor
BRD-K77286328	Aurora kinase inhibitor
BRD-K59369769	Aurora kinase inhibitor
BRD-K21971034	Aurora kinase inhibitor
BRD-K75295174	Aurora kinase inhibitor
BRD-K07881437	Aurora kinase inhibitor
BRD-K36740062	Aurora kinase inhibitor
BRD-K83963101	Aurora kinase inhibitor
BRD-K63923597	Aurora kinase inhibitor
BRD-K53665955	Aurora kinase inhibitor
BRD-K71512533	Aurora kinase inhibitor
BRD-K83972459	Aurora kinase inhibitor
BRD-K72703948	Aurora kinase inhibitor
BRD-K24576554	Aurora kinase inhibitor
BRD-K68488863	Aurora kinase inhibitor
BRD-K33193182	Aurora kinase inhibitor
BRD-K39120595	Autotaxin inhibitor
BRD-K16233984	Azo dye
BRD-A15493168	Ribosome inhibitor
BRD-A88774919	Ribosome inhibitor
BRD-A27489425	Ribosome inhibitor
BRD-K11905747	Ribosome inhibitor
BRD-A45140972	Ribosome inhibitor
BRD-A75368507	Ribosome inhibitor
BRD-K74501079	Ribosome inhibitor
BRD-K49668410	Ribosome inhibitor
BRD-K66876909	Ribosome inhibitor
BRD-A51182606	Ribosome inhibitor
BRD-K62363391	Bacterial antifolate
BRD-K25310650	Bacterial antifolate
BRD-K50859149	Bacterial antifolate
BRD-K52735702	Bacterial cell wall synthesis inhibitor
BRD-U97083655	Bacterial cell wall synthesis inhibitor
BRD-K86873305	Bacterial cell wall synthesis inhibitor
BRD-K01612348	Bacterial cell wall synthesis inhibitor
BRD-K23369905	Bacterial cell wall synthesis inhibitor
BRD-K67100011	Bacterial cell wall synthesis inhibitor
BRD-K18574842	Bacterial cell wall synthesis inhibitor
BRD-A65282128	Bacterial cell wall synthesis inhibitor
BRD-K05673000	Bacterial cell wall synthesis inhibitor
BRD-A74500471	Bacterial cell wall synthesis inhibitor
BRD-K89046952	Bacterial cell wall synthesis inhibitor
BRD-A84702196	Bacterial cell wall synthesis inhibitor
BRD-A16665823	Bacterial cell wall synthesis inhibitor
BRD-A51820102	Bacterial cell wall synthesis inhibitor
BRD-K02275692	Bacterial cell wall synthesis inhibitor
BRD-K90733503	Bacterial cell wall synthesis inhibitor
BRD-A13650332	Bacterial cell wall synthesis inhibitor
BRD-A16754160	Bacterial cell wall synthesis inhibitor
BRD-K41051431	Bacterial cell wall synthesis inhibitor
BRD-K20338176	Bacterial cell wall synthesis inhibitor
BRD-A10303790	Bacterial cell wall synthesis inhibitor
BRD-A67981824	Bacterial cell wall synthesis inhibitor
BRD-K63641886	Bacterial cell wall synthesis inhibitor
BRD-K87226815	Bacterial cell wall synthesis inhibitor
BRD-K70976396	Bacterial cell wall synthesis inhibitor
BRD-K04993501	Bacterial cell wall synthesis inhibitor
BRD-A79314293	Bacterial cell wall synthesis inhibitor
BRD-M47937986	Bacterial cell wall synthesis inhibitor
BRD-A87387433	Bacterial cell wall synthesis inhibitor
BRD-K71926323	Bacterial DNA gyrase inhibitor
BRD-K55034111	Bacterial DNA gyrase inhibitor
BRD-K55591206	Bacterial DNA gyrase inhibitor
BRD-K09471561	Bacterial DNA gyrase inhibitor
BRD-K76534306	Bacterial DNA gyrase inhibitor
BRD-K50660797	Bacterial DNA gyrase inhibitor
BRD-K62374253	Bacterial DNA gyrase inhibitor
BRD-A74980173	Bacterial DNA gyrase inhibitor
BRD-A41450521	Bacterial DNA gyrase inhibitor
BRD-A24228527	Bacterial DNA gyrase inhibitor
BRD-K66615216	Bacterial DNA gyrase inhibitor
BRD-K79092138	Bacterial DNA inhibitor
BRD-A72711497	Bacterial permeability inducer
BRD-K46068882	Bacterial quorum sensing inhibitor
BRD-A44448661	Barbiturate antiepileptic
BRD-K82746043	BCL inhibitor
BRD-K19295594	BCL inhibitor
BRD-A13807286	BCL inhibitor
BRD-K15600710	BCL inhibitor
BRD-K39111395	BCL inhibitor
BRD-K56301217	BCL inhibitor
BRD-A38913120	BCL inhibitor
BRD-K28360340	BCL inhibitor
BRD-K49328571	BCR-ABL kinase inhibitor
BRD-K92723993	BCR-ABL kinase inhibitor
BRD-K81528515	BCR-ABL kinase inhibitor
BRD-K59369769	BCR-ABL kinase inhibitor
BRD-K24576554	BCR-ABL kinase inhibitor
BRD-K99964838	BCR-ABL kinase inhibitor
BRD-K97056771	BCR-ABL kinase inhibitor
BRD-K66093087	Benzodiazepine receptor agonist
BRD-A11990600	Benzodiazepine receptor agonist
BRD-K44876623	Benzodiazepine receptor agonist
BRD-K16508793	Benzodiazepine receptor agonist
BRD-K68103045	Benzodiazepine receptor agonist
BRD-K57930253	Benzodiazepine receptor agonist
BRD-K00532621	Benzodiazepine receptor agonist
BRD-K86595100	Benzodiazepine receptor agonist
BRD-K33882852	Benzodiazepine receptor agonist
BRD-K32398298	Benzodiazepine receptor agonist
BRD-K98769987	Benzodiazepine receptor antagonist
BRD-K68392338	Benzodiazepine receptor antagonist
BRD-A41451487	Benzodiazepine receptor antagonist
BRD-K58299615	Beta amyloid inhibitor
BRD-K03600606	Beta secretase inhibitor
BRD-K33572481	Bile acid
BRD-K81062487	Bile acid
BRD-K90976994	Bile acid
BRD-K43164539	Bile acid
BRD-K41170226	Biliverdin reductase A activator
BRD-K93618743	Bone resorption inhibitor
BRD-A51393488	Bradykinin receptor antagonist
BRD-K57546357	Breast cancer resistance protein inhibitor
BRD-A17065207	Brefeldin A inhibited guanine nucleotide exchange protein inhibitor
BRD-U86922168	BTK inhibitor
BRD-A64228451	BTK inhibitor
BRD-A30655177	BTK inhibitor
BRD-K94919853	Butyrylcholinesterase inhibitor
BRD-K81473089	Butyrylcholinesterase inhibitor
BRD-A16311756	Butyrylcholinesterase inhibitor
BRD-K73319509	c-Met inhibitor
BRD-K95435023	c-Met inhibitor
BRD-K69608737	Calcineurin inhibitor
BRD-K44094599	Calcineurin inhibitor
BRD-A38030642	Calcineurin inhibitor
BRD-K33308633	Calcineurin inhibitor
BRD-K73838513	Calcium channel activator
BRD-K78959463	Calcium channel activator
BRD-K54210043	Calcium channel activator
BRD-K14329163	Calcium channel activator
BRD-A26711594	Calcium channel blocker
BRD-A30815329	Calcium channel blocker
BRD-A52282606	Calcium channel blocker
BRD-K81272440	Calcium channel blocker
BRD-K78294846	Calcium channel blocker
BRD-K19462402	Calcium channel blocker
BRD-K29582677	Calcium channel blocker
BRD-A69636825	Calcium channel blocker
BRD-A07875874	Calcium channel blocker
BRD-A58048407	Calcium channel blocker
BRD-K62858456	Calcium channel blocker
BRD-A43331270	Calcium channel blocker
BRD-A09533288	Calcium channel blocker
BRD-A96107863	Calcium channel blocker
BRD-A91008255	Calcium channel blocker
BRD-K49404994	Calcium channel blocker
BRD-A52172093	Calcium channel blocker
BRD-K62996583	Calcium channel blocker
BRD-K96354014	Calcium channel blocker
BRD-K05434375	Calcium channel blocker
BRD-A90799790	Calcium channel blocker
BRD-A32949107	Calcium channel blocker
BRD-A12560204	Calcium channel blocker
BRD-A64297288	Calcium channel blocker
BRD-A72703248	Calcium channel blocker
BRD-K07220430	Calcium channel blocker
BRD-A35519318	Calcium channel blocker
BRD-K06208435	Calcium channel blocker
BRD-A98283014	Calcium channel blocker
BRD-K69556541	Calcium channel blocker
BRD-K37516142	Calcium channel modulator
BRD-K09497549	Calcium channel modulator
BRD-A75455249	Calcium channel modulator
BRD-A81177136	Calcium-calmodulin dependent protein kinase inhibitor
BRD-K55454768	Calcium-calmodulin dependent protein kinase inhibitor
BRD-K93480852	Calcium-calmodulin dependent protein kinase inhibitor
BRD-K45068323	Calmodulin antagonist
BRD-A26032986	Calmodulin antagonist
BRD-A98283014	Calmodulin antagonist
BRD-K41868777	Calmodulin antagonist
BRD-K68341547	Calmodulin antagonist
BRD-K90259198	Calmodulin antagonist
BRD-K50464341	Calmodulin antagonist
BRD-K52620403	Calmodulin antagonist
BRD-K78084463	Calmodulin antagonist
BRD-K26134695	Calpain inhibitor
BRD-K43245338	Calpain inhibitor
BRD-K79353516	CALY activator
BRD-K54411430	cAMP inhibitor
BRD-K82865713	cAMP inhibitor
BRD-A04706586	cAMP stimulant
BRD-A42831637	Cannabinoid metabolite
BRD-K66956375	Cannabinoid receptor agonist
BRD-K29555132	Cannabinoid receptor agonist
BRD-A03816571	Cannabinoid receptor agonist
BRD-K10705233	Cannabinoid receptor agonist
BRD-K78280988	Cannabinoid receptor agonist
BRD-K34608650	Cannabinoid receptor agonist
BRD-K09764130	Cannabinoid receptor agonist
BRD-K62289640	Cannabinoid receptor agonist
BRD-K65285700	Cannabinoid receptor agonist
BRD-K31987754	Cannabinoid receptor agonist
BRD-K68095457	Cannabinoid receptor agonist
BRD-K06024458	Cannabinoid receptor agonist
BRD-K17796732	Cannabinoid receptor agonist
BRD-K92000912	Cannabinoid receptor antagonist
BRD-K59419204	Cannabinoid receptor antagonist
BRD-K78637815	Cannabinoid receptor antagonist
BRD-K18316707	Cannabinoid receptor antagonist
BRD-K02590140	Cannabinoid receptor antagonist
BRD-K63533170	Cannabinoid receptor antagonist
BRD-K63150726	Cannabinoid receptor inverse agonist
BRD-K94379058	Cannabinoid receptor inverse agonist
BRD-K18799075	Cannabinoid receptor partial agonist
BRD-A60294240	Capillary stabilizing agent
BRD-K20482099	Capillary stabilizing agent
BRD-K30743633	CAR agonist
BRD-A50311610	CAR agonist
BRD-K53263234	CAR agonist
BRD-U66370498	CAR antagonist
BRD-A07765530	carbonic anhydrase activator
BRD-K74913225	Carbonic anhydrase inhibitor
BRD-K14643723	Carbonic anhydrase inhibitor
BRD-K30649484	Carbonic anhydrase inhibitor
BRD-A61793559	Carbonic anhydrase inhibitor
BRD-K71499074	Carbonic anhydrase inhibitor
BRD-K29653726	Carbonic anhydrase inhibitor
BRD-A26384407	Carbonic anhydrase inhibitor
BRD-K66944906	Carbonic anhydrase inhibitor
BRD-K13356952	Carbonic anhydrase inhibitor
BRD-K21450440	Carbonic anhydrase inhibitor
BRD-K71799949	Carboxamide antiepileptic
BRD-K15164005	Carboxylesterase inhibitor
BRD-K09668667	Carcinogen
BRD-K99174507	Cardiomyogenesis inducer
BRD-A19633847	Carnitine palmitoyltransferase inhibitor
BRD-K77625572	Carnitine palmitoyltransferase inhibitor
BRD-K82561139	Casein kinase inhibitor
BRD-K54987996	Casein kinase inhibitor
BRD-K32836707	Casein kinase inhibitor
BRD-A74904029	Casein kinase inhibitor
BRD-K97118047	Casein kinase inhibitor
BRD-K01493881	Casein kinase inhibitor
BRD-K22385716	Casein kinase inhibitor
BRD-K45401373	Caspase activator
BRD-A93477898	Caspase activator
BRD-K92991072	Caspase activator
BRD-A99449986	Caspase activator
BRD-K36258877	Caspase inhibitor
BRD-K64402243	Caspase inhibitor
BRD-K20197062	Caspase inhibitor
BRD-K11540476	Caspase inhibitor
BRD-K64610608	Caspase inhibitor
BRD-K68437527	Caspase inhibitor
BRD-K10852020	Catechol O methyltransferase inhibitor
BRD-K83636919	Catechol O methyltransferase inhibitor
BRD-A71765365	Catecholamine depleting sympatholytic
BRD-A56020723	Cathepsin inhibitor
BRD-K08417745	Cathepsin inhibitor
BRD-K61323504	CC chemokine receptor antagonist
BRD-M72442222	CC chemokine receptor antagonist
BRD-A04352665	CC chemokine receptor antagonist
BRD-K87510569	CC chemokine receptor antagonist
BRD-K56403959	CC chemokine receptor ligand
BRD-K24675965	CCK receptor antagonist
BRD-K35629949	CCK receptor antagonist
BRD-K31238592	CCK receptor antagonist
BRD-K33864865	CCK receptor antagonist
BRD-K83063356	CCR antagonist
BRD-K68143200	CDC inhibitor
BRD-A82096673	CDC inhibitor
BRD-A75517195	CDC inhibitor
BRD-A81402010	CDC inhibitor
BRD-K03109492	CDC inhibitor
BRD-A19037878	CDK activator
BRD-K68202742	CDK activator
BRD-K82731415	CDK inhibitor
BRD-K64800655	CDK inhibitor
BRD-K71860425	CDK inhibitor
BRD-K07762753	CDK inhibitor
BRD-K06543683	CDK inhibitor
BRD-K78373679	CDK inhibitor
BRD-K53959060	CDK inhibitor
BRD-K07117950	CDK inhibitor
BRD-K13390322	CDK inhibitor
BRD-K87909389	CDK inhibitor
BRD-K19136521	CDK inhibitor
BRD-K11636097	CDK inhibitor
BRD-K51313569	CDK inhibitor
BRD-K93658967	CDK inhibitor
BRD-K07691486	CDK inhibitor
BRD-K37312348	CDK inhibitor
BRD-K72726508	CDK inhibitor
BRD-K79090631	CDK inhibitor
BRD-K50836978	CDK inhibitor
BRD-K86509404	CDK inhibitor
BRD-K87932577	CDK inhibitor
BRD-K49448285	CDK inhibitor
BRD-K13390322	Cell cycle inhibitor
BRD-K25186396	Cell cycle inhibitor
BRD-K01493881	Cell proliferation inhibitor
BRD-A24817035	Central nervous system agent
BRD-K76274772	Ceramidase inhibitor
BRD-K62959606	Ceramidase inhibitor
BRD-K94830329	CFTR channel agonist
BRD-K93658967	CFTR channel agonist
BRD-A06726973	cGMP analog
BRD-K00959089	Chelating agent
BRD-K07265709	Chelating agent
BRD-K09255212	Chelating agent
BRD-K88701661	Chelating agent
BRD-K06878038	Chelating agent
BRD-K14993104	Chemoreceptor agonist
BRD-A74771556	Chitin inhibitor
BRD-K46056750	CHK inhibitor
BRD-K37846922	CHK inhibitor
BRD-A06352508	CHK inhibitor
BRD-K41445866	Chloride channel agonist
BRD-K44067360	Chloride channel blocker
BRD-A39255369	Chloride channel blocker
BRD-A50675702	Chloride channel blocker
BRD-K11717138	Chloride channel blocker
BRD-K85383046	Chloride channel blocker
BRD-A64125466	Choleretic agent
BRD-A04308630	Choleretic agent
BRD-A41519720	Cholesterol inhibitor
BRD-A59808129	Cholesterol inhibitor
BRD-K54771420	Cholesterol inhibitor
BRD-K20152659	Cholesterol inhibitor
BRD-K28863208	Cholinergic receptor agonist
BRD-K21936341	Cholinergic receptor agonist
BRD-A14208071	Cholinergic receptor antagonist
BRD-A16311756	Cholinergic receptor antagonist
BRD-K28453807	Cholinergic receptor antagonist
BRD-A98299281	Cholinesterase inhibitor
BRD-K53570330	Cholinesterase inhibitor
BRD-K69688083	Cholinesterase inhibitor
BRD-K51805276	Cholinesterase inhibitor
BRD-A37052580	Cholinesterase inhibitor
BRD-K46068882	Chromone
BRD-K10136726	Chymotrypsin inhibitor
BRD-K50311478	Chymotrypsin inhibitor
BRD-K37130656	Coagulation inhibitor
BRD-K06792661	Coflilin signaling pathway activator
BRD-K99411983	Colchicine isomer, non-binder of microtubules
BRD-A75478957	Collagenase inhibitor
BRD-K14920963	Coloring agent
BRD-K66707493	Coloring agent
BRD-K40619305	Compound that interacts with metal centers
BRD-K63979671	Compound used in hepatobiliary scans of the liver
BRD-A18917088	Contraceptive agent
BRD-K23623876	Contrast agent
BRD-K67261995	Contrast agent
BRD-K53790871	Corticosteroid agonist
BRD-K17674993	Corticosteroid agonist
BRD-K94353609	Corticosteroid agonist
BRD-K73978287	Corticosteroid agonist
BRD-A93424738	Corticosteroid agonist
BRD-K61177364	CRF receptor antagonist
BRD-K39339537	Cyclooxygenase inhibitor
BRD-A78877355	Cyclooxygenase inhibitor
BRD-A74667430	Cyclooxygenase inhibitor
BRD-A87479750	Cyclooxygenase inhibitor
BRD-A44090213	Cyclooxygenase inhibitor
BRD-A17411484	Cyclooxygenase inhibitor
BRD-K12994359	Cyclooxygenase inhibitor
BRD-K30990140	Cyclooxygenase inhibitor
BRD-A22844106	Cyclooxygenase inhibitor
BRD-K57222227	Cyclooxygenase inhibitor
BRD-K02637541	Cyclooxygenase inhibitor
BRD-A43082555	Cyclooxygenase inhibitor
BRD-K14965640	Cyclooxygenase inhibitor
BRD-K92870997	Cyclooxygenase inhibitor
BRD-K49372556	Cyclooxygenase inhibitor
BRD-K08252256	Cyclooxygenase inhibitor
BRD-K98763141	Cyclooxygenase inhibitor
BRD-A13946108	Cyclooxygenase inhibitor
BRD-K06221026	Cyclooxygenase inhibitor
BRD-K82562631	Cyclooxygenase inhibitor
BRD-K47679368	Cyclooxygenase inhibitor
BRD-K76775527	Cyclooxygenase inhibitor
BRD-A17655518	Cyclooxygenase inhibitor
BRD-K46937689	Cyclooxygenase inhibitor
BRD-K68558722	Cyclooxygenase inhibitor
BRD-K50398167	Cyclooxygenase inhibitor
BRD-K12513978	Cyclooxygenase inhibitor
BRD-K28849549	Cyclooxygenase inhibitor
BRD-K21667562	Cyclooxygenase inhibitor
BRD-K18059238	Cyclooxygenase inhibitor
BRD-A97739905	Cyclooxygenase inhibitor
BRD-K50660797	Cyclooxygenase inhibitor
BRD-A80775386	Cyclooxygenase inhibitor
BRD-K41410256	Cyclooxygenase inhibitor
BRD-A87719232	Cyclooxygenase inhibitor
BRD-K06080977	Cyclooxygenase inhibitor
BRD-K92778217	Cyclooxygenase inhibitor
BRD-A84174393	Cyclooxygenase inhibitor
BRD-A98378129	Cyclooxygenase inhibitor
BRD-K87991767	Cyclooxygenase inhibitor
BRD-K11433652	Cyclooxygenase inhibitor
BRD-K21733600	Cyclooxygenase inhibitor
BRD-A57382968	Cyclooxygenase inhibitor
BRD-A39172021	Cyclooxygenase inhibitor
BRD-K29359156	Cyclooxygenase inhibitor
BRD-K51941867	Cyclooxygenase inhibitor
BRD-A75552914	Cyclooxygenase inhibitor
BRD-A40639672	Cyclooxygenase inhibitor
BRD-A86044036	Cyclooxygenase inhibitor
BRD-K13800121	Cyclooxygenase inhibitor
BRD-K65146499	Cyclooxygenase inhibitor
BRD-K25394294	Cyclooxygenase inhibitor
BRD-A72988804	Cyclooxygenase inhibitor
BRD-K10843433	Cyclooxygenase inhibitor
BRD-K38323065	Cyclooxygenase inhibitor
BRD-K69690935	Cyclooxygenase inhibitor
BRD-K84996949	Cyclooxygenase inhibitor
BRD-K43764301	Cyclooxygenase inhibitor
BRD-K14767410	Cyclooxygenase inhibitor
BRD-K94689771	CYP1B1 inhibitor
BRD-K88868628	Cysteine peptidase inhibitor
BRD-K36153907	Cystic fibrosis transmembrane conductance regulator inhibitor
BRD-A18763547	Cytochrome C release inhibitor
BRD-K37846922	Cytochrome P450 activator
BRD-K17674993	Cytochrome P450 inhibitor
BRD-K80738081	Cytochrome P450 inhibitor
BRD-K43149758	Cytochrome P450 inhibitor
BRD-A35033682	Cytochrome P450 inhibitor
BRD-A93424738	Cytochrome P450 inhibitor
BRD-K32610195	Cytochrome P450 inhibitor
BRD-K02953697	Cytochrome P450 inhibitor
BRD-K15916496	Cytochrome P450 inhibitor
BRD-A65449987	Cytochrome P450 inhibitor
BRD-A83431637	Cytochrome P450 inhibitor
BRD-A34817987	Cytochrome P450 inhibitor
BRD-K55301415	Cytochrome P450 inhibitor
BRD-K46862739	Cytochrome P450 inhibitor
BRD-K01493881	Cytochrome P450 inhibitor
BRD-K38449220	Cytochrome P450 inhibitor
BRD-A39969961	Cytochrome P450 inhibitor
BRD-K09631521	Cytochrome P450 inhibitor
BRD-A92585442	Cytochrome P450 inhibitor
BRD-K15891719	Cytochrome P450 inhibitor
BRD-K13642330	Cytochrome P450 inhibitor
BRD-K46212057	Cytochrome P450 inhibitor
BRD-K37194137	Cytochrome P450 inhibitor
BRD-A45889380	Cytokine production inhibitor
BRD-U86922168	Cytoplasmic tyrosine protein kinase BMX inhibitor
BRD-K07303502	Cytosolic phospholipase inhibitor
BRD-K42142750	Cytotoxic agent
BRD-K13725475	Cytotoxic agent
BRD-A15914070	Cytotoxic lipid peroxidation product
BRD-U73238814	DDR1 inhibitor
BRD-K94080537	DEET activator of fly antenna ionotropic receptor IR40a
BRD-K32821942	Dehydrogenase inhibitor
BRD-K31542390	Dehydrogenase inhibitor
BRD-K92428153	Dehydrogenase inhibitor
BRD-A90311807	Dehydropeptidase inhibitor
BRD-K22878149	Delta 1 opioid receptor agonist
BRD-K54665485	Diacylglycerol kinase inhibitor
BRD-K45401373	Diacylglycerol O acyltransferase inhibitor
BRD-K04710043	Differentiation inducer
BRD-K88429204	Dihydrofolate reductase inhibitor
BRD-K59456551	Dihydrofolate reductase inhibitor
BRD-K28183345	Dihydrofolate reductase inhibitor
BRD-A01317026	Dihydroneopterin aldolase inhibitor
BRD-K78692225	Dihydroorotate dehydrogenase inhibitor
BRD-K19416115	Dipeptidyl peptidase inhibitor
BRD-K69032158	Dipeptidyl peptidase inhibitor
BRD-A73680854	Dipeptidyl peptidase inhibitor
BRD-K02404261	Diuretic
BRD-A48237631	DNA alkylating agent
BRD-K32107296	DNA alkylating agent
BRD-A25576662	DNA alkylating agent
BRD-A09722536	DNA alkylating agent
BRD-K08554278	DNA binding agent
BRD-A11702965	DNA binding agent
BRD-K00337317	DNA dependent protein kinase inhibitor
BRD-K51018020	DNA dependent protein kinase inhibitor
BRD-K27305650	DNA dependent protein kinase inhibitor
BRD-K09499853	DNA dependent protein kinase inhibitor
BRD-K48692744	DNA dependent protein kinase inhibitor
BRD-K09537769	DNA dependent protein kinase inhibitor
BRD-K47780086	DNA directed DNA polymerase inhibitor
BRD-K93880783	DNA directed DNA polymerase inhibitor
BRD-A02367930	DNA directed DNA polymerase stimulant
BRD-A00100033	DNA inhibitor
BRD-A55913614	DNA inhibitor
BRD-A48237631	DNA inhibitor
BRD-K23204545	DNA inhibitor
BRD-K29458283	DNA inhibitor
BRD-K52020312	DNA inhibitor
BRD-K13725475	DNA intercalator
BRD-K32744045	DNA methyltransferase inhibitor
BRD-K03406345	DNA methyltransferase inhibitor
BRD-K79254416	DNA methyltransferase inhibitor
BRD-K26818574	DNA methyltransferase inhibitor
BRD-A01145011	DNA methyltransferase inhibitor
BRD-K22662435	DNA polymerase inhibitor
BRD-K15891719	DNA polymerase inhibitor
BRD-K50660797	DNA polymerase inhibitor
BRD-K45033733	DNA polymerase inhibitor
BRD-K46435977	DNA polymerase inhibitor
BRD-K32318651	DNA polymerase inhibitor
BRD-M16762496	DNA protein kinase inhibitor
BRD-K66788707	DNA repair enzyme inhibitor
BRD-K08206212	DNA replication inhibitor
BRD-K35960502	DNA replication inhibitor
BRD-A80638690	DNA synthesis inhibitor
BRD-K63430059	DNA synthesis inhibitor
BRD-K61192372	DNA synthesis inhibitor
BRD-K91370081	DNA synthesis inhibitor
BRD-A48237631	DNA synthesis inhibitor
BRD-K54790157	DNA synthesis inhibitor
BRD-K67043667	DNA synthesis inhibitor
BRD-K66788707	DNA synthesis inhibitor
BRD-K08287586	DNA synthesis inhibitor
BRD-A47829399	DNA synthesis inhibitor
BRD-K74212935	Dopamine agonist
BRD-K59570838	Dopamine analog
BRD-K87049188	Dopamine beta hydroxylase inhibitor
BRD-K79684402	Dopamine receptor agonist
BRD-K88871508	Dopamine receptor agonist
BRD-A80793822	Dopamine receptor agonist
BRD-K13544237	Dopamine receptor agonist
BRD-K19360254	Dopamine receptor agonist
BRD-A69960130	Dopamine receptor agonist
BRD-K82484965	Dopamine receptor agonist
BRD-K82577285	Dopamine receptor agonist
BRD-K15933101	Dopamine receptor agonist
BRD-K26548821	Dopamine receptor agonist
BRD-K43887077	Dopamine receptor agonist
BRD-K75615183	Dopamine receptor agonist
BRD-A09828896	Dopamine receptor agonist
BRD-A64227845	Dopamine receptor agonist
BRD-A85280935	Dopamine receptor agonist
BRD-K47761761	Dopamine receptor agonist
BRD-K91336023	Dopamine receptor agonist
BRD-K05901394	Dopamine receptor agonist
BRD-K13261168	Dopamine receptor agonist
BRD-A30435184	Dopamine receptor agonist
BRD-A50684349	Dopamine receptor agonist
BRD-K60770992	Dopamine receptor agonist
BRD-K31471398	Dopamine receptor agonist
BRD-A63043573	Dopamine receptor agonist
BRD-K15519488	Dopamine receptor agonist
BRD-K17378184	Dopamine receptor agonist
BRD-K06388322	Dopamine receptor agonist
BRD-K47936004	Dopamine receptor agonist
BRD-K70487031	Dopamine receptor antagonist
BRD-K79425933	Dopamine receptor antagonist
BRD-K55127134	Dopamine receptor antagonist
BRD-K89732114	Dopamine receptor antagonist
BRD-K50891186	Dopamine receptor antagonist
BRD-A71262238	Dopamine receptor antagonist
BRD-A10715913	Dopamine receptor antagonist
BRD-K06980535	Dopamine receptor antagonist
BRD-K18895904	Dopamine receptor antagonist
BRD-K38305202	Dopamine receptor antagonist
BRD-K19352500	Dopamine receptor antagonist
BRD-K75641298	Dopamine receptor antagonist
BRD-K55468218	Dopamine receptor antagonist
BRD-A60197193	Dopamine receptor antagonist
BRD-K01292756	Dopamine receptor antagonist
BRD-K94270326	Dopamine receptor antagonist
BRD-K52397688	Dopamine receptor antagonist
BRD-K92984783	Dopamine receptor antagonist
BRD-K37814297	Dopamine receptor antagonist
BRD-K45861246	Dopamine receptor antagonist
BRD-K70281171	Dopamine receptor antagonist
BRD-A52588987	Dopamine receptor antagonist
BRD-A84481105	Dopamine receptor antagonist
BRD-K96740444	Dopamine receptor antagonist
BRD-A66927094	Dopamine receptor antagonist
BRD-K67783091	Dopamine receptor antagonist
BRD-K03440695	Dopamine receptor antagonist
BRD-K04111260	Dopamine receptor antagonist
BRD-K54094468	Dopamine receptor antagonist
BRD-K77947974	Dopamine receptor antagonist
BRD-K29582115	Dopamine receptor antagonist
BRD-A65280694	Dopamine receptor antagonist
BRD-A14395271	Dopamine receptor antagonist
BRD-K05528470	Dopamine receptor antagonist
BRD-K16277217	Dopamine receptor antagonist
BRD-K97309399	Dopamine receptor antagonist
BRD-K69600043	Dopamine receptor antagonist
BRD-K28761384	Dopamine receptor antagonist
BRD-K10995081	Dopamine receptor antagonist
BRD-K51671335	Dopamine receptor antagonist
BRD-K85503079	Dopamine receptor antagonist
BRD-A95096829	Dopamine receptor antagonist
BRD-K05181084	Dopamine receptor antagonist
BRD-A71203467	Dopamine receptor antagonist
BRD-K26801045	Dopamine receptor antagonist
BRD-K35559145	Dopamine receptor antagonist
BRD-K97158071	Dopamine receptor antagonist
BRD-K48722833	Dopamine receptor antagonist
BRD-K37289225	Dopamine receptor antagonist
BRD-K59597909	Dopamine receptor antagonist
BRD-K13211965	Dopamine receptor antagonist
BRD-K89997465	Dopamine receptor antagonist
BRD-K08619574	Dopamine receptor antagonist
BRD-K50417881	Dopamine receptor antagonist
BRD-K08998509	Dopamine receptor antagonist
BRD-K94512704	Dopamine receptor antagonist
BRD-K68867920	Dopamine receptor antagonist
BRD-K28806945	Dopamine receptor antagonist
BRD-K39915878	Dopamine receptor antagonist
BRD-K45435259	Dopamine receptor antagonist
BRD-K59058766	Dopamine receptor antagonist
BRD-A63667919	Dopamine receptor antagonist
BRD-K05181463	Dopamine receptor antagonist
BRD-K01648091	Dopamine receptor antagonist
BRD-K53857191	Dopamine receptor antagonist
BRD-K63675182	Dopamine receptor antagonist
BRD-K17294426	Dopamine receptor antagonist
BRD-A01295252	Dopamine receptor ligand
BRD-K39915878	Dopamine receptor ligand
BRD-A59215453	Dopamine receptor modulator
BRD-A35912562	Dopamine release enhancer
BRD-A29644307	Dopamine uptake inhibitor
BRD-A80775386	Dopamine uptake inhibitor
BRD-K11634954	Dopamine uptake inhibitor
BRD-K50135270	Dopamine uptake inhibitor
BRD-A05186015	Dopamine uptake inhibitor
BRD-K32501161	Dopamine uptake inhibitor
BRD-K84639753	Dopamine uptake inhibitor
BRD-K96319534	Dopamine uptake inhibitor
BRD-K92015269	Dopamine uptake inhibitor
BRD-K50836978	DYRK inhibitor
BRD-K94830329	Dystrophin stimulant
BRD-K21853356	EGFR inhibitor
BRD-K35573744	EGFR inhibitor
BRD-K23583188	EGFR inhibitor
BRD-M07438658	EGFR inhibitor
BRD-K34533029	EGFR inhibitor
BRD-K16977723	EGFR inhibitor
BRD-K08132273	EGFR inhibitor
BRD-K49294207	EGFR inhibitor
BRD-U25771771	EGFR inhibitor
BRD-K13087974	EGFR inhibitor
BRD-K73293050	EGFR inhibitor
BRD-A44551378	EGFR inhibitor
BRD-K68336408	EGFR inhibitor
BRD-K41996876	EGFR inhibitor
BRD-U08759356	EGFR inhibitor
BRD-K64052750	EGFR inhibitor
BRD-K14441456	EGFR inhibitor
BRD-K17497770	EGFR inhibitor
BRD-K48735772	EGFR inhibitor
BRD-K43796186	EGFR inhibitor
BRD-K11158509	EGFR inhibitor
BRD-K68407802	EGFR inhibitor
BRD-K85402309	EGFR inhibitor
BRD-K47943470	EGFR inhibitor
BRD-K70401845	EGFR inhibitor
BRD-K80725632	EGFR inhibitor
BRD-K76908866	EGFR inhibitor
BRD-K50168500	EGFR inhibitor
BRD-K03670461	EGFR inhibitor
BRD-K72783841	EGFR inhibitor
BRD-K49657628	EGFR inhibitor
BRD-K85606544	EGFR inhibitor
BRD-K72420232	EGFR inhibitor
BRD-K96778649	EGFR inhibitor
BRD-K32292990	EGFR inhibitor
BRD-K12357156	EGFR inhibitor
BRD-K79930101	EGFR inhibitor
BRD-K88741031	EGFR inhibitor
BRD-K32906660	EGFR inhibitor
BRD-K70914287	EGFR inhibitor
BRD-K66175015	EGFR inhibitor
BRD-K81209512	EGFR inhibitor
BRD-K30480208	Electrolyte reabsorption inhibitor
BRD-A80641450	Endothelin receptor antagonist
BRD-K31553034	Endothelin receptor antagonist
BRD-A54029483	Endothelin receptor antagonist
BRD-K74763371	Endothelin receptor antagonist
BRD-K56509348	Endothelin receptor antagonist
BRD-A08187463	Enkephalinase inhibitor
BRD-K41731458	Enoyl-[acyl-carrier-protein] reductase [NADH] inhibitor
BRD-K68191783	Ephrin inhibitor
BRD-K22096725	Ephrin inhibitor
BRD-K49328571	Ephrin inhibitor
BRD-A42346008	Epinephrine metabolite
BRD-K81521265	Epoxide hydolase inhibitor
BRD-K79930101	ErbB2 inhibitor
BRD-M07438658	ErbB2 inhibitor
BRD-K12357156	ErbB2 inhibitor
BRD-K27871032	Ergoline alkaloid
BRD-K67506692	ERK1 and ERK2 phosphorylation inhibitor
BRD-K42095107	Estrogen receptor agonist
BRD-A60070924	Estrogen receptor agonist
BRD-K62353524	Estrogen receptor agonist
BRD-A59808129	Estrogen receptor agonist
BRD-K04046242	Estrogen receptor agonist
BRD-A14798026	Estrogen receptor agonist
BRD-K95309561	Estrogen receptor agonist
BRD-A36066264	Estrogen receptor agonist
BRD-K10467831	Estrogen receptor agonist
BRD-A39747742	Estrogen receptor agonist
BRD-K28075147	Estrogen receptor agonist
BRD-K90543092	Estrogen receptor agonist
BRD-A02367930	Estrogen receptor agonist
BRD-K45330754	Estrogen receptor agonist
BRD-K26674531	Estrogen receptor agonist
BRD-K00312224	Estrogen receptor agonist
BRD-A22143024	Estrogen receptor agonist
BRD-A74907996	Estrogen receptor agonist
BRD-K81839095	Estrogen receptor agonist
BRD-A91452556	Estrogen receptor agonist
BRD-K97509413	Estrogen receptor agonist
BRD-A18620900	Estrogen receptor agonist
BRD-K66766661	Estrogen receptor agonist
BRD-A24381660	Estrogen receptor agonist
BRD-A18917088	Estrogen receptor agonist
BRD-K87573634	Estrogen receptor agonist
BRD-A27143604	Estrogen receptor agonist
BRD-K67174588	Estrogen receptor antagonist
BRD-K94832621	Estrogen receptor antagonist
BRD-A92537424	Estrogen receptor antagonist
BRD-K04210847	Estrogen receptor antagonist
BRD-K76568384	Estrogen receptor antagonist
BRD-K29950728	Estrogen receptor antagonist
BRD-K05151076	Estrogen receptor antagonist
BRD-A83237092	Estrogen receptor antagonist
BRD-K63828191	Estrogen receptor antagonist
BRD-A02367930	Estrogenic component in oral contraceptives
BRD-K81839095	Estrogenic hormone
BRD-A77299732	Eukaryotic translation initiation factor inhibitor
BRD-A62182663	EWS-FLI1 inhibitor
BRD-A90515964	Expectorant
BRD-K61829047	Exportin antagonist
BRD-A39522003	FAAH inhibitor
BRD-K21667562	FAAH inhibitor
BRD-K37865504	FAAH inhibitor
BRD-K68997413	FAAH inhibitor
BRD-K04877770	farnesyltransferase inhibitor
BRD-K63195589	farnesyltransferase inhibitor
BRD-K78599730	farnesyltransferase inhibitor
BRD-K95402279	farnesyltransferase inhibitor
BRD-K62965247	farnesyltransferase inhibitor
BRD-K75532464	farnesyltransferase inhibitor
BRD-K28667793	Fatty acid synthase inhibitor
BRD-K03600606	Fatty acid synthase inhibitor
BRD-K28428262	FGFR inhibitor
BRD-K97764662	FGFR inhibitor
BRD-K85402309	FGFR inhibitor
BRD-K91696562	FGFR inhibitor
BRD-K38903228	Flavanone glycoside
BRD-K49810818	FLT3 inhibitor
BRD-K68488863	FLT3 inhibitor
BRD-K76064317	FLT3 inhibitor
BRD-K16664969	FLT3 inhibitor
BRD-K93918653	FLT3 inhibitor
BRD-K81376179	FLT3 inhibitor
BRD-K13646352	FLT3 inhibitor
BRD-K59369769	FLT3 inhibitor
BRD-K12502280	FLT3 inhibitor
BRD-K89162000	FLT3 inhibitor
BRD-K23192422	FLT3 inhibitor
BRD-K85402309	FLT3 inhibitor
BRD-K24576554	FLT3 inhibitor
BRD-M64432851	FLT3 inhibitor
BRD-K99545815	Focal adhesion kinase inhibitor
BRD-A20697603	FOXM1 inhibitor
BRD-K71534238	Free fatty acid receptor agonist
BRD-K74141488	Fungal squalene epoxidase inhibitor
BRD-K68132782	Fungal squalene epoxidase inhibitor
BRD-K47693913	Furoquinoline alkaloid
BRD-K29178788	Furoquinoline alkaloid
BRD-K25741894	Furoquinoline alkaloid
BRD-K34170797	FXR agonist
BRD-K24656285	FXR agonist
BRD-K64245000	FXR agonist
BRD-K18135438	FXR agonist
BRD-A59808129	FXR antagonist
BRD-K26674531	FXR antagonist
BRD-K20986251	FXR antagonist
BRD-K41170226	G protein-coupled receptor agonist
BRD-A41112154	G protein-coupled receptor agonist
BRD-K71534238	G protein-coupled receptor agonist
BRD-A62890442	GABA aminotransferase activator
BRD-K61951118	GABA benzodiazepine site receptor inverse agonist
BRD-K80778372	GABA benzodiazepine site receptor inverse agonist
BRD-K82823076	GABA benzodiazepine site receptor inverse agonist
BRD-K68103045	GABA benzodiazepine site receptor partial agonist
BRD-A50675702	GABA gated chloride channel blocker
BRD-K28137194	GABA receptor agonist
BRD-K70883034	GABA receptor agonist
BRD-K41445866	GABA receptor agonist
BRD-K00662280	GABA receptor agonist
BRD-K82255054	GABA receptor agonist
BRD-A48570745	GABA receptor agonist
BRD-K51751936	GABA receptor agonist
BRD-A89672324	GABA receptor antagonist
BRD-K57718010	GABA receptor antagonist
BRD-K93280214	GABA receptor antagonist
BRD-A85025557	GABA receptor antagonist
BRD-A04668240	GABA receptor antagonist
BRD-K32247306	GABA receptor antagonist
BRD-K50422030	GABA receptor antagonist
BRD-A24122750	GABA receptor antagonist
BRD-A25775766	GABA receptor antagonist
BRD-A55369275	GABA receptor antagonist
BRD-K62609077	GABA receptor antagonist
BRD-A09495397	GABA receptor antagonist
BRD-A37817666	GABA receptor antagonist
BRD-A11605036	GABA receptor antagonist
BRD-A84389091	GABA receptor inverse agonist
BRD-K34154330	GABA receptor modulator
BRD-K75478907	GABA receptor modulator
BRD-A54880345	GABA receptor modulator
BRD-K24994810	GABA receptor modulator
BRD-A22707317	GABA receptor modulator
BRD-K96527333	GABA receptor modulator
BRD-K50422030	GABA receptor modulator
BRD-K95851186	GABA receptor modulator
BRD-A44448661	GABA receptor modulator
BRD-K65786282	GABA receptor modulator
BRD-A35912562	GABA receptor negative allosteric modulator
BRD-K65786282	GABA receptor positive allosteric modulator
BRD-K59851896	GABA release inhibitor
BRD-K20313525	GABA transaminase inhibitor
BRD-K85015012	GABA uptake inhibitor
BRD-A49046702	GABA uptake inhibitor
BRD-K60160658	GABA uptake inhibitor
BRD-A72441487	GABA uptake inhibitor
BRD-A55815733	Gamma carboxylase enzyme
BRD-K02950022	Gamma secretase inhibitor
BRD-A68929948	Gamma secretase inhibitor
BRD-K22010301	Gamma secretase inhibitor
BRD-A88282067	Ganglionic blocker
BRD-A39255369	Gap junction modulator
BRD-A39390670	Gastrin inhibitor
BRD-K42221274	GAT inhibitor
BRD-K85015012	GAT inhibitor
BRD-K67680372	GAT inhibitor
BRD-K56614220	GK0582 inhibitor
BRD-K10573841	GLCNAC phosphotransferase inhibitor
BRD-K09485525	GLI antagonist
BRD-K64451768	GLI antagonist
BRD-K18036262	Glucagon receptor antagonist
BRD-A20126139	Glucocorticoid receptor agonist
BRD-A65767837	Glucocorticoid receptor agonist
BRD-K33312228	Glucocorticoid receptor agonist
BRD-A16478930	Glucocorticoid receptor agonist
BRD-K87990216	Glucocorticoid receptor agonist
BRD-A01643550	Glucocorticoid receptor agonist
BRD-K94353609	Glucocorticoid receptor agonist
BRD-A62525898	Glucocorticoid receptor agonist
BRD-K29173907	Glucocorticoid receptor agonist
BRD-A26095496	Glucocorticoid receptor agonist
BRD-K53790871	Glucocorticoid receptor agonist
BRD-K38003476	Glucocorticoid receptor agonist
BRD-A02180903	Glucocorticoid receptor agonist
BRD-K60640630	Glucocorticoid receptor agonist
BRD-A92439610	Glucocorticoid receptor agonist
BRD-K39983086	Glucocorticoid receptor agonist
BRD-A13133631	Glucocorticoid receptor agonist
BRD-A93424738	Glucocorticoid receptor agonist
BRD-A90131694	Glucocorticoid receptor agonist
BRD-A25143711	Glucocorticoid receptor agonist
BRD-K30697463	Glucocorticoid receptor agonist
BRD-A23290232	Glucocorticoid receptor agonist
BRD-K31627533	Glucocorticoid receptor agonist
BRD-A27887842	Glucocorticoid receptor agonist
BRD-A78391468	Glucocorticoid receptor agonist
BRD-A01346607	Glucocorticoid receptor agonist
BRD-A46186775	Glucocorticoid receptor agonist
BRD-K62310379	Glucocorticoid receptor agonist
BRD-K94070024	Glucocorticoid receptor agonist
BRD-A49765801	Glucocorticoid receptor agonist
BRD-K17674993	Glucocorticoid receptor agonist
BRD-A35108200	Glucocorticoid receptor agonist
BRD-A92177080	Glucocorticoid receptor agonist
BRD-A54487287	Glucocorticoid receptor agonist
BRD-K14791739	Glucocorticoid receptor agonist
BRD-K35240538	Glucocorticoid receptor agonist
BRD-K43736954	Glucocorticoid receptor agonist
BRD-K73978287	Glucocorticoid receptor agonist
BRD-A15297126	Glucocorticoid receptor agonist
BRD-K97810537	Glucocorticoid receptor agonist
BRD-K81709173	Glucocorticoid receptor agonist
BRD-A17448384	Glucocorticoid receptor agonist
BRD-A38749782	Glucocorticoid receptor agonist
BRD-A82238138	Glucocorticoid receptor agonist
BRD-K57886322	Glucocorticoid receptor agonist
BRD-A07000685	Glucocorticoid receptor agonist
BRD-A44780397	Glucocorticoid receptor antagonist
BRD-K90543092	Glucocorticoid receptor antagonist
BRD-A25234499	Glucocorticoid receptor antagonist
BRD-A93424738	Glucocorticoid receptor modulator
BRD-K21672174	Glucokinase activator
BRD-K96670504	Glucokinase inhibitor
BRD-A68589262	Glucosamine synthetase stimulant
BRD-K31987754	Glucose dependent insulinotropic receptor agonist
BRD-K66956375	Glucose dependent insulinotropic receptor agonist
BRD-K44779798	Glucosidase inhibitor
BRD-K14536225	Glucosidase inhibitor
BRD-K84955386	Glucosidase inhibitor
BRD-A16444946	Glucosidase inhibitor
BRD-K05653692	Glucosyltransferase inhibitor
BRD-K21283037	Glutamate inhibitor
BRD-K84639753	Glutamate inhibitor
BRD-A20968261	Glutamate inhibitor
BRD-A39255369	Glutamate inhibitor
BRD-A48257147	Glutamate receptor agonist
BRD-A80383043	Glutamate receptor agonist
BRD-K49519144	Glutamate receptor agonist
BRD-A65145453	Glutamate receptor agonist
BRD-A20589515	Glutamate receptor agonist
BRD-K88611939	Glutamate receptor agonist
BRD-A10355991	Glutamate receptor antagonist
BRD-K64670467	Glutamate receptor antagonist
BRD-K47717570	Glutamate receptor antagonist
BRD-K70330367	Glutamate receptor antagonist
BRD-K26979635	Glutamate receptor antagonist
BRD-A18202423	Glutamate receptor antagonist
BRD-K49890030	Glutamate receptor antagonist
BRD-A28422058	Glutamate receptor antagonist
BRD-K61217870	Glutamate receptor antagonist
BRD-K08109516	Glutamate receptor antagonist
BRD-K69763916	Glutamate receptor antagonist
BRD-A24191444	Glutamate receptor antagonist
BRD-A36074203	Glutamate receptor antagonist
BRD-K54704028	Glutamate receptor antagonist
BRD-A15010982	Glutamate receptor antagonist
BRD-A45499626	Glutamate receptor antagonist
BRD-K67439147	Glutamate receptor antagonist
BRD-K50720187	Glutamate receptor antagonist
BRD-K87696786	Glutamate receptor antagonist
BRD-K59650319	Glutamate receptor antagonist
BRD-A63546914	Glutamate receptor antagonist
BRD-K99107520	Glutamate receptor antagonist
BRD-K41160163	Glutamate receptor antagonist
BRD-K98157055	Glutamate receptor antagonist
BRD-K41143549	Glutamate receptor antagonist
BRD-A87125127	Glutamate receptor antagonist
BRD-K53545112	Glutamate receptor antagonist
BRD-K33211335	Glutamate receptor antagonist
BRD-K10176267	Glutamate receptor antagonist
BRD-K88304388	Glutamate receptor antagonist
BRD-A80383043	Glutamate receptor antagonist
BRD-K85266041	Glutamate receptor antagonist
BRD-K55703048	Glutamate receptor antagonist
BRD-K60690191	Glutamate receptor antagonist
BRD-K59753853	Glutamate receptor antagonist
BRD-A61392169	Glutamate receptor antagonist
BRD-K29653726	Glutamate receptor antagonist
BRD-K24240364	Glutamate receptor antagonist
BRD-M41783010	Glutamate receptor antagonist
BRD-A79803969	Glutamate receptor antagonist
BRD-K43880410	Glutamate receptor modulator
BRD-K23335153	Glutamate receptor modulator
BRD-K83010055	Glutamate receptor modulator
BRD-A34208323	Glutamate receptor modulator
BRD-A57457122	Glutamate receptor modulator
BRD-K31699485	Glutamate receptor modulator
BRD-K39823328	Glutamate receptor modulator
BRD-K84141129	Glutamate receptor modulator
BRD-A35912562	Glutamate receptor modulator
BRD-K30570479	Glutamate receptor modulator
BRD-K29359156	Glutathione peroxidase agonist
BRD-A47706533	Glutathione transferase inhibitor
BRD-K24132293	Glutathione transferase inhibitor
BRD-A41995253	Glycine receptor antagonist
BRD-A17535965	Glycine receptor antagonist
BRD-K53979406	Glycine transporter inhibitor
BRD-K53959060	Glycogen synthase kinase inhibitor
BRD-K93658967	Glycogen synthase kinase inhibitor
BRD-K37312348	Glycogen synthase kinase inhibitor
BRD-K87932577	Glycogen synthase kinase inhibitor
BRD-K04923131	Glycogen synthase kinase inhibitor
BRD-K59184148	Glycogen synthase kinase inhibitor
BRD-K67860401	Glycogen synthase kinase inhibitor
BRD-K94176593	Glycogen synthase kinase inhibitor
BRD-K76805682	Glycogen synthase kinase inhibitor
BRD-A17065207	Golgi-specific brefeldin A-resistance guanine nucleotide exchange factor inhibitor
BRD-A62434282	Gonadotropin releasing factor hormone receptor agonist
BRD-K62221994	Gonadotropin releasing factor hormone receptor antagonist
BRD-A02713983	Growth factor receptor activator
BRD-K07881437	Growth factor receptor inhibitor
BRD-K23192422	Growth factor receptor inhibitor
BRD-K04146668	Growth factor receptor inhibitor
BRD-K70241288	Growth hormone releasing peptide ligand agonist
BRD-K51302260	GSP agonist
BRD-K33583600	Guanylate cyclase activator
BRD-K64341947	Guanylate cyclase activator
BRD-K35531059	Guanylyl cyclase activator
BRD-K60476892	Guanylyl cyclase activator
BRD-K16406336	Guanylyl cyclase inhibitor
BRD-K26015241	Guanylyl cyclase inhibitor
BRD-K62792802	Guanylyl cyclase inhibitor
BRD-K29359156	H+/K+-ATPase inhibitor
BRD-K92726801	Haemostatic agent
BRD-K18678457	HCN channel blocker
BRD-K92446736	HCN channel blocker
BRD-K32584078	HCV inhibitor
BRD-K81783531	HCV inhibitor
BRD-K17823458	HCV inhibitor
BRD-K86727142	HCV inhibitor
BRD-K85133207	HDAC inhibitor
BRD-A39646320	HDAC inhibitor
BRD-K76698671	HDAC inhibitor
BRD-K74733595	HDAC inhibitor
BRD-K11558771	HDAC inhibitor
BRD-K74761218	HDAC inhibitor
BRD-K68202742	HDAC inhibitor
BRD-K12867552	HDAC inhibitor
BRD-K83837640	HDAC inhibitor
BRD-K16485616	HDAC inhibitor
BRD-K77908580	HDAC inhibitor
BRD-K64606589	HDAC inhibitor
BRD-K56957086	HDAC inhibitor
BRD-K67102207	HDAC inhibitor
BRD-K00627859	HDAC inhibitor
BRD-K29313308	HDAC inhibitor
BRD-K13169950	HDAC inhibitor
BRD-K52313696	HDAC inhibitor
BRD-K41260949	HDAC inhibitor
BRD-K69840642	HDAC inhibitor
BRD-K02130563	HDAC inhibitor
BRD-K37206356	HDAC inhibitor
BRD-K52522949	HDAC inhibitor
BRD-K04466929	HDAC inhibitor
BRD-K17743125	HDAC inhibitor
BRD-K07888107	HDAC inhibitor
BRD-K13810148	HDAC inhibitor
BRD-K88742110	HDAC inhibitor
BRD-K98426715	HDAC inhibitor
BRD-K22503835	HDAC inhibitor
BRD-K11663430	HDAC inhibitor
BRD-K81418486	HDAC inhibitor
BRD-K03642198	Hedgehog pathway modulator
BRD-K40645748	Hemoglobin antagonist
BRD-U94846492	Hemozoin biocrystallization inhibitor
BRD-K47328134	Heparin activation inhibitor
BRD-K02965346	Hepatocyte growth factor receptor inhibitor
BRD-K74430258	Hepatotoxicant
BRD-K88551539	HIF modulator
BRD-K76907295	HIF modulator
BRD-K44432556	HIF modulator
BRD-K52662033	Histamine receptor agonist
BRD-K91315211	Histamine receptor agonist
BRD-A66435872	Histamine receptor agonist
BRD-K49519092	Histamine receptor agonist
BRD-K28936863	Histamine receptor agonist
BRD-A49225603	Histamine receptor agonist
BRD-K39670393	Histamine receptor agonist
BRD-K25906698	Histamine receptor agonist
BRD-K91290917	Histamine receptor agonist
BRD-K39462424	Histamine receptor antagonist
BRD-A29426959	Histamine receptor antagonist
BRD-K80315159	Histamine receptor antagonist
BRD-K82357231	Histamine receptor antagonist
BRD-A42571354	Histamine receptor antagonist
BRD-K51918615	Histamine receptor antagonist
BRD-K34415467	Histamine receptor antagonist
BRD-K97061094	Histamine receptor antagonist
BRD-K27184429	Histamine receptor antagonist
BRD-K11107424	Histamine receptor antagonist
BRD-A73368467	Histamine receptor antagonist
BRD-K63874012	Histamine receptor antagonist
BRD-K18618618	Histamine receptor antagonist
BRD-K36616567	Histamine receptor antagonist
BRD-K28143534	Histamine receptor antagonist
BRD-A23072235	Histamine receptor antagonist
BRD-K83302049	Histamine receptor antagonist
BRD-K47323024	Histamine receptor antagonist
BRD-K81855038	Histamine receptor antagonist
BRD-K62206109	Histamine receptor antagonist
BRD-A44008656	Histamine receptor antagonist
BRD-K70505054	Histamine receptor antagonist
BRD-K47278471	Histamine receptor antagonist
BRD-K73589491	Histamine receptor antagonist
BRD-K67637637	Histamine receptor antagonist
BRD-K22947005	Histamine receptor antagonist
BRD-A06352418	Histamine receptor antagonist
BRD-K30240666	Histamine receptor antagonist
BRD-K00673382	Histamine receptor antagonist
BRD-K97564742	Histamine receptor antagonist
BRD-K71430621	Histamine receptor antagonist
BRD-A68888262	Histamine receptor antagonist
BRD-K08996725	Histamine receptor antagonist
BRD-A68723818	Histamine receptor antagonist
BRD-K57033106	Histamine receptor antagonist
BRD-K11742128	Histamine receptor antagonist
BRD-K66782112	Histamine receptor antagonist
BRD-K91315211	Histamine receptor antagonist
BRD-K82795137	Histamine receptor antagonist
BRD-K33453211	Histamine receptor antagonist
BRD-K15086322	Histamine receptor antagonist
BRD-A04553218	Histamine receptor antagonist
BRD-K28936863	Histamine receptor ligand
BRD-K77171813	Histamine receptor modulator
BRD-K29530284	Histamine receptor modulator
BRD-K69690935	Histone acetyltransferase inhibitor
BRD-K06426971	Histone lysine methyltransferase inhibitor
BRD-A85860691	Histone lysine methyltransferase inhibitor
BRD-K26863634	Histone lysine methyltransferase inhibitor
BRD-K26818574	Histone lysine methyltransferase inhibitor
BRD-K74236984	Histone lysine methyltransferase inhibitor
BRD-K72264770	Histone lysine methyltransferase inhibitor
BRD-K14221570	HIV entry inhibitor
BRD-K55991774	HIV integrase inhibitor
BRD-K05658747	HIV integrase inhibitor
BRD-K45401373	HIV integrase inhibitor
BRD-K15891719	HIV integrase inhibitor
BRD-K84709232	HIV integrase inhibitor
BRD-K54472332	HIV integrase inhibitor
BRD-K40758068	HIV protease inhibitor
BRD-K09963420	HIV protease inhibitor
BRD-K33226500	HIV protease inhibitor
BRD-K51485625	HIV protease inhibitor
BRD-K99451608	HIV protease inhibitor
BRD-K05906022	HIV protease inhibitor
BRD-K60460488	HIV protease inhibitor
BRD-A11170096	HMGCR inhibitor
BRD-K82941592	HMGCR inhibitor
BRD-U88459701	HMGCR inhibitor
BRD-K94441233	HMGCR inhibitor
BRD-K30097969	HMGCR inhibitor
BRD-K81169441	HMGCR inhibitor
BRD-A81772229	HMGCR inhibitor
BRD-K60511616	HMGCR inhibitor
BRD-K09416995	HMGCR inhibitor
BRD-K66296774	HMGCR inhibitor
BRD-A34751532	HSP inducer
BRD-K04010869	HSP inducer
BRD-K90864987	HSP inducer
BRD-A09161221	HSP inhibitor
BRD-A19500257	HSP inhibitor
BRD-A52326238	HSP inhibitor
BRD-A80960055	HSP inhibitor
BRD-K96799727	HSP inhibitor
BRD-K41859756	HSP inhibitor
BRD-K33551950	HSP inhibitor
BRD-K32330832	HSP inhibitor
BRD-A17819071	HSP inhibitor
BRD-K83988098	HSP inhibitor
BRD-K36529613	HSP inhibitor
BRD-A47144777	HSP inhibitor
BRD-K51967704	HSP inhibitor
BRD-K65503129	HSP inhibitor
BRD-A30205217	Hydantoin antiepileptic
BRD-A83937277	Hydantoin antiepileptic
BRD-K55930204	Hydantoin antiepileptic
BRD-K92428153	Hydroxycarboxylic acid receptor agonist
BRD-K15196155	Hydroxycarboxylic acid receptor agonist
BRD-K78838262	Hypolipidemic
BRD-A47633927	ICAM1 antagonist
BRD-K43236057	ICAM1 inhibitor
BRD-K68202742	ID1 inhibitor
BRD-K34581968	IGF-1 inhibitor
BRD-K04833372	IGF-1 inhibitor
BRD-K32710582	IGF-1 inhibitor
BRD-K07888196	IGF-1 inhibitor
BRD-K35377380	IGF-1 inhibitor
BRD-K67537649	IGF-1 inhibitor
BRD-K13049116	IGF-1 inhibitor
BRD-K08589866	IGF-1 inhibitor
BRD-K04833372	IGF-1R inhibitor
BRD-K67537649	IGF-1R inhibitor
BRD-A52193669	IKK inhibitor
BRD-K14618467	IKK inhibitor
BRD-K51575138	IKK inhibitor
BRD-K74305673	IKK inhibitor
BRD-K26373640	IKK inhibitor
BRD-K13566078	IKK inhibitor
BRD-A59808129	IKK inhibitor
BRD-K47983010	IKK inhibitor
BRD-K06712146	IL5 inhibitor
BRD-K77771411	Imidazoline receptor agonist
BRD-K26160755	Imidazoline receptor agonist
BRD-K11696279	Imidazoline receptor agonist
BRD-K52080565	Imidazoline receptor agonist
BRD-K01638814	Imidazoline receptor agonist
BRD-K15916496	Imidazoline receptor ligand
BRD-K11696279	Imidazoline receptor ligand
BRD-K55344148	Imidazoline receptor ligand
BRD-A38747044	Imidazoline receptor ligand
BRD-K56115039	Imidazoline receptor ligand
BRD-A02481876	Importin-beta transport receptor inhibitor
BRD-A53131506	Inactive testosterone analog
BRD-K85242180	Indoleamine 2,3-dioxygenase inhibitor
BRD-K37846922	Indoleamine 2,3-dioxygenase inhibitor
BRD-K63089472	Inhibitor of methyl esterification of farnesylated proteins
BRD-K75181824	Inhibitor of methyl esterification of geranylgeranylated proteins
BRD-K79437791	Inhibitor of methylation of endogenous isoprenylated proteins
BRD-K06159959	Inhibitor of the binding of homoquinolinic acid to non-NMDA sensitive sites
BRD-A33833419	Inhibitor of translocation of PKCq in T cells
BRD-K92428153	Inosine monophosphate dehydrogenase inhibitor
BRD-K69328504	Inositol monophosphatase inhibitor
BRD-K28470988	Inositol monophosphatase inhibitor
BRD-K31542390	Inositol monophosphatase inhibitor
BRD-K09778810	Inositol monophosphatase inhibitor
BRD-K92428153	Inositol monophosphatase inhibitor
BRD-K04833372	Insulin receptor ligand
BRD-K82846253	Insulin secretagogue
BRD-K44353683	Insulin secretagogue
BRD-K34776109	Insulin secretagogue
BRD-A97437073	Insulin sensitizer
BRD-K14880289	Insulin sensitizer
BRD-A61858259	Insulin sensitizer
BRD-A48430263	Insulin sensitizer
BRD-A15415227	Insulin sensitizer
BRD-K79602928	Insulin sensitizer
BRD-A13084692	Insulin sensitizer
BRD-K82983861	Insulin sensitizer
BRD-K95992530	Integrin antagonist
BRD-K12120659	Integrin antagonist
BRD-K26657438	Interferon inducer
BRD-K44442813	Interferon receptor agonist
BRD-A15034104	Interleukin inhibitor
BRD-K33483813	Interleukin receptor agonist
BRD-K44442813	Interleukin receptor agonist
BRD-A34255068	Interleukin receptor antagonist
BRD-K31792052	Interleukin receptor antagonist
BRD-A80775386	Interleukin receptor antagonist
BRD-K45988865	Internal standard for NMR spectroscopy
BRD-A25004090	Ion channel antagonist
BRD-K51066026	Ionophore
BRD-K51541829	Ionotropic glutamate receptor antagonist
BRD-K55677650	Ionotropic glutamate receptor antagonist
BRD-K27499107	IP receptor activator
BRD-K84895041	IP1 prostacyclin receptor agonist
BRD-A80574334	Isocitrate dehydrogenase inhibitor
BRD-K92678294	Isoflavone
BRD-K15262564	Isoleucyl-tRNA synthetase inhibitor
BRD-U01690642	Isoprenylated protein methylation inhibitor
BRD-A29901043	ITK inhibitor
BRD-K12502280	JAK inhibitor
BRD-K06817181	JAK inhibitor
BRD-K52850071	JAK inhibitor
BRD-K95676198	JAK inhibitor
BRD-K31283835	JAK inhibitor
BRD-K68407802	JAK inhibitor
BRD-K04546108	JAK inhibitor
BRD-K24576554	JAK inhibitor
BRD-K23192422	JAK inhibitor
BRD-K59369769	JAK inhibitor
BRD-K53972329	JAK inhibitor
BRD-K72541103	JAK inhibitor
BRD-A28105619	JAK inhibitor
BRD-K12357156	JAK inhibitor
BRD-K40624912	JAK inhibitor
BRD-K01567962	JNK inhibitor
BRD-K19220233	JNK inhibitor
BRD-U51951544	JNK inhibitor
BRD-K84085265	JNK inhibitor
BRD-A60245366	JNK inhibitor
BRD-K73982490	JNK inhibitor
BRD-K24240364	Kainate receptor antagonist
BRD-K29653726	Kainate receptor antagonist
BRD-K14888893	KATP activator
BRD-A78377521	Kinesin-like spindle protein inhibitor
BRD-K64881305	Kinesin-like spindle protein inhibitor
BRD-A67748489	Kinesin-like spindle protein inhibitor
BRD-K14888893	KIR6 channel (KATP) activator
BRD-K92723993	KIT inhibitor
BRD-K49810818	KIT inhibitor
BRD-K47150025	KIT inhibitor
BRD-K86930074	KIT inhibitor
BRD-K74514084	KIT inhibitor
BRD-M64432851	KIT inhibitor
BRD-K13646352	KIT inhibitor
BRD-K71035033	KIT inhibitor
BRD-K49328571	KIT inhibitor
BRD-K99616396	KIT inhibitor
BRD-K89162000	KIT inhibitor
BRD-K96144918	KPL-1 tumor suppressor
BRD-K14329163	L-type calcium channel activator
BRD-A35623999	L-type calcium channel blocker
BRD-A29426959	L-type calcium channel blocker
BRD-A91008255	L-type calcium channel blocker
BRD-A51820102	Lanosterol demethylase inhibitor
BRD-K94841585	Laxative
BRD-K39987650	Laxative
BRD-K10065684	Laxative
BRD-U68942961	LCK Inhibitor
BRD-K03600606	LDL antioxidant
BRD-K01436366	Leucine rich repeat kinase inhibitor
BRD-K53959060	Leucine rich repeat kinase inhibitor
BRD-K64857848	Leucine rich repeat kinase inhibitor
BRD-K39520573	Leucine rich repeat kinase inhibitor
BRD-A38898897	Leukocyte elastase inhibitor
BRD-K72895815	Leukocyte elastase inhibitor
BRD-A56359832	Leukotriene inhibitor
BRD-K68407802	Leukotriene inhibitor
BRD-K59574735	Leukotriene inhibitor
BRD-A68281735	Leukotriene receptor antagonist
BRD-K72816382	Leukotriene receptor antagonist
BRD-K74765201	Leukotriene receptor antagonist
BRD-A31312900	Leukotriene receptor antagonist
BRD-K92492521	Leukotriene receptor antagonist
BRD-K16444452	Leukotriene receptor antagonist
BRD-K28936863	Leukotriene receptor antagonist
BRD-A96456596	Leukotriene receptor antagonist
BRD-K71289571	Leukotriene receptor antagonist
BRD-K06792661	LIM kinase activator
BRD-K64935403	Lipase inhibitor
BRD-K63343048	Lipase inhibitor
BRD-K59037100	Lipase inhibitor
BRD-K47539947	Lipid peroxidase inhibitor
BRD-A96897502	Lipid peroxidase inhibitor
BRD-A28105619	Lipocortin synthesis stimulant
BRD-K11129031	Lipoprotein lipase activator
BRD-K69690935	Lipoxygenase inhibitor
BRD-A61856038	Lipoxygenase inhibitor
BRD-A80775386	Lipoxygenase inhibitor
BRD-K45542189	Lipoxygenase inhibitor
BRD-A56359832	Lipoxygenase inhibitor
BRD-K06080977	Lipoxygenase inhibitor
BRD-K40742111	Lipoxygenase inhibitor
BRD-A68281735	Lipoxygenase inhibitor
BRD-K28849549	Lipoxygenase inhibitor
BRD-K04923131	Lipoxygenase inhibitor
BRD-K84709232	Lipoxygenase inhibitor
BRD-K10870738	Lipoxygenase inhibitor
BRD-A55946879	Lipoxygenase inhibitor
BRD-A70514680	Local anesthetic
BRD-A09062839	Local anesthetic
BRD-K73391359	Local anesthetic
BRD-K18250272	Local anesthetic
BRD-A53952395	Local anesthetic
BRD-K99946902	Local anesthetic
BRD-K76304753	Local anesthetic
BRD-K04185004	Local anesthetic
BRD-K91699951	Local anesthetic
BRD-K65417056	Local anesthetic
BRD-K01624546	LTB4 inhibitor
BRD-A62434282	Luteinizing hormone releasing hormone agonist
BRD-K23383398	LXR agonist
BRD-K61480498	LXR agonist
BRD-K33818169	LXR agonist
BRD-A36707673	LXR agonist
BRD-K63151507	Lymphocyte inhibitor
BRD-A25569250	Lysophosphatidic acid receptor antagonist
BRD-K15601958	Lysophospholipid receptor agonist
BRD-K43330982	Lysophospholipid receptor antagonist
BRD-K37456065	M5 modulator
BRD-A61470182	macrophage activator
BRD-K49865102	MAP kinase inhibitor
BRD-K03816923	MAP kinase inhibitor
BRD-K50387473	MAP kinase inhibitor
BRD-K88677950	MAP kinase inhibitor
BRD-K62810658	MAP kinase inhibitor
BRD-K42500029	MAP kinase inhibitor
BRD-K64857848	MAP kinase inhibitor
BRD-K07212038	Mast cell stabilizer
BRD-K51662849	Matrix metalloprotease inhibitor
BRD-A71657825	Matrix metalloprotease inhibitor
BRD-K48115423	Matrix metalloprotease inhibitor
BRD-K19295594	MCL1 inhibitor
BRD-K17349619	MDM inhibitor
BRD-K20986251	MDM inhibitor
BRD-K60219430	MDM inhibitor
BRD-K00317371	MDM inhibitor
BRD-K93095519	MDM inhibitor
BRD-K84987553	MDM inhibitor
BRD-K68407802	Mediator release inhibitor
BRD-K11927976	Mediator release inhibitor
BRD-K05104363	MEK inhibitor
BRD-K12244279	MEK inhibitor
BRD-K62810658	MEK inhibitor
BRD-K89014967	MEK inhibitor
BRD-K18787491	MEK inhibitor
BRD-K48427617	MEK inhibitor
BRD-K57080016	MEK inhibitor
BRD-K88677950	MEK inhibitor
BRD-K49865102	MEK inhibitor
BRD-K92817986	MEK inhibitor
BRD-K53523901	MEK inhibitor
BRD-K06753942	MEK inhibitor
BRD-K96119599	Melanin inhibitor
BRD-K03557653	Melanin inhibitor
BRD-K83023055	Melatonin receptor agonist
BRD-K67013324	Melatonin receptor antagonist
BRD-K06014311	Melatonin receptor antagonist
BRD-K88625236	Membrane integrity inhibitor
BRD-K76133116	Membrane integrity inhibitor
BRD-K91442916	Membrane metalloendopeptidase inhibitor
BRD-A56012032	Membrane metalloendopeptidase inhibitor
BRD-A75478957	Metalloproteinase inhibitor
BRD-A88774919	Metalloproteinase inhibitor
BRD-K00675675	Metalloproteinase inhibitor
BRD-K36198571	Metalloproteinase inhibitor
BRD-K57011718	Metalloproteinase inhibitor
BRD-K26664453	Microtubule inhibitor
BRD-K81916719	Microtubule inhibitor
BRD-K48935217	Microtubule inhibitor
BRD-A70083328	Microtubule inhibitor
BRD-K47869605	Microtubule inhibitor
BRD-K26997899	Microtubule inhibitor
BRD-A55594068	Microtubule inhibitor
BRD-K71823332	Microtubule stabilizing agent
BRD-K98521173	Mineralocorticoid receptor agonist
BRD-A75402480	Mineralocorticoid receptor agonist
BRD-K73589401	Mineralocorticoid receptor agonist
BRD-A38749782	Mineralocorticoid receptor agonist
BRD-K46556543	Mineralocorticoid receptor antagonist
BRD-K90027355	Mineralocorticoid receptor antagonist
BRD-A41301928	Mitochondrial ADP, ATP translocase inhibitor
BRD-A02176148	Mitochondrial complex I inhibitor
BRD-K06198550	Mitochondrial complex I inhibitor
BRD-K78126613	Mitochondrial DNA polymerase inhibitor
BRD-A84493640	Mitochondrial electron transport inhibitor
BRD-A35623999	Mitochondrial Na+/Ca2+ exchanger antagonist
BRD-K14821540	Mitochondrial oxidative phosphorylation uncoupler
BRD-K15616905	Mitochondrial oxidative phosphorylation uncoupler
BRD-K24576554	Mitotic inhibitor
BRD-K83963101	Mitotic inhibitor
BRD-K51541829	Monamine transporter modulator
BRD-K45446451	Monoacylglucerol lipase inhibitor
BRD-K83597974	Monoamine oxidase inhibitor
BRD-K86434416	Monoamine oxidase inhibitor
BRD-K87024524	Monoamine oxidase inhibitor
BRD-K07237224	Monoamine oxidase inhibitor
BRD-K99595596	Monoamine oxidase inhibitor
BRD-K93332168	Monoamine oxidase inhibitor
BRD-K24656285	Monoamine oxidase inhibitor
BRD-K59522102	Monoamine oxidase inhibitor
BRD-K13032584	Monoamine oxidase inhibitor
BRD-K46424862	Monoamine oxidase inhibitor
BRD-K88568253	Monoamine oxidase inhibitor
BRD-K32696739	Monoamine oxidase inhibitor
BRD-A52660433	Monoamine oxidase inhibitor
BRD-K16406336	Monoamine oxidase inhibitor
BRD-K84639753	Monoamine oxidase inhibitor
BRD-A54490543	Monoamine oxidase inhibitor
BRD-A43974575	Monoamine oxidase inhibitor
BRD-K13819402	Monoamine oxidase inhibitor
BRD-K46068882	Monoamine oxidase inhibitor
BRD-K44899736	Monoamine oxidase inhibitor
BRD-K12102668	Monoamine oxidase inhibitor
BRD-K55420858	MRE11A exonuclease inhibitor
BRD-K09497549	MTOR inhibitor
BRD-K09537769	MTOR inhibitor
BRD-K77008974	MTOR inhibitor
BRD-U33728988	MTOR inhibitor
BRD-K40175214	MTOR inhibitor
BRD-K94294671	MTOR inhibitor
BRD-K67566344	MTOR inhibitor
BRD-K13514097	MTOR inhibitor
BRD-A45498368	MTOR inhibitor
BRD-K12184916	MTOR inhibitor
BRD-K29733039	MTOR inhibitor
BRD-K68174511	MTOR inhibitor
BRD-K69932463	MTOR inhibitor
BRD-K67868012	MTOR inhibitor
BRD-A79768653	MTOR inhibitor
BRD-A62025033	MTOR inhibitor
BRD-K89626439	MTOR inhibitor
BRD-K22385716	MTOR inhibitor
BRD-K27305650	MTOR inhibitor
BRD-K47631482	Mucolytic agent
BRD-K48932581	Mucus protecting agent
BRD-A39230911	Muscle relaxant
BRD-A31521121	Muscle relaxant
BRD-K22009844	Muscle relaxant
BRD-A94709349	Muscle relaxant
BRD-K89055274	Muscle relaxant
BRD-K42142750	Mutagenic
BRD-K78278890	Mutant kinase inhibitor
BRD-K97863768	Mycobacterium tuberculosis enoyl-[acyl-carrier-protein] reductase [NADH] (inhA) inhibitor
BRD-K43468059	Mycotoxin
BRD-K66353228	Myorelaxant
BRD-K93201660	Myosin light chain kinase inhibitor
BRD-K68402494	Myosin light chain kinase inhibitor
BRD-K61993165	NAD precursor
BRD-K06198550	NADH-ubiquinone oxidoreductase (Complex I) inhibitor
BRD-K61401890	NADH-ubiquinone oxidoreductase (Complex I) inhibitor
BRD-A02176148	NADH-ubiquinone oxidoreductase (Complex I) inhibitor
BRD-K83289131	NAMPT inhibitor
BRD-K67844266	Nedd activating enzyme inhibitor
BRD-K09635134	negative control for D-erythro-MAPP
BRD-A58564983	Nematocide
BRD-A18579359	Neural Wiskott-Aldrich syndrome protein inhibitor
BRD-K22631935	Neurogenesis of non-pluripotent C2C12 myoblast inducer
BRD-K12079898	Neuropeptide receptor antagonist
BRD-A94413429	Neuropeptide receptor antagonist
BRD-A42553870	Neuropeptide receptor antagonist
BRD-K31912990	Neuropeptide receptor antagonist
BRD-K91243525	Neurotensin receptor antagonist
BRD-K24656285	NFkB pathway activator
BRD-K45401373	NFkB pathway activator
BRD-K10670311	NFkB pathway inhibitor
BRD-K28120222	NFkB pathway inhibitor
BRD-K80970344	NFkB pathway inhibitor
BRD-K69690935	NFkB pathway inhibitor
BRD-K92758126	NFkB pathway inhibitor
BRD-A79465854	NFkB pathway inhibitor
BRD-K04710043	NFkB pathway inhibitor
BRD-K98548675	NFkB pathway inhibitor
BRD-K59962020	NFkB pathway inhibitor
BRD-K74305673	NFkB pathway inhibitor
BRD-K63550407	NFkB pathway inhibitor
BRD-K15025317	NFkB pathway inhibitor
BRD-K84709232	NFkB pathway inhibitor
BRD-A17655518	NFkB pathway inhibitor
BRD-K07403598	NFkB pathway inhibitor
BRD-K14696368	NFkB pathway inhibitor
BRD-K39746403	NFkB pathway inhibitor
BRD-K04010869	NFkB pathway inhibitor
BRD-K51677086	NFkB pathway inhibitor
BRD-A45889380	NFkB pathway inhibitor
BRD-K45401373	NFkB pathway inhibitor
BRD-A80960055	NFkB pathway inhibitor
BRD-K78599730	NFkB pathway inhibitor
BRD-K00486786	NGF binding inhibitor
BRD-K94144010	Nicotine metabolite
BRD-A41519720	Niemann-Pick C1-like 1 protein antagonist
BRD-K97752965	Nitric oxide donor
BRD-K05737787	Nitric oxide production inhibitor
BRD-K85013741	Nitric oxide production inhibitor
BRD-A83326220	Nitric oxide production inhibitor
BRD-K63945320	Nitric oxide production inhibitor
BRD-K16406336	Nitric oxide production inhibitor
BRD-K84709232	Nitric oxide production inhibitor
BRD-K20482099	Nitric oxide scavenger
BRD-A67605442	Nitric oxide stimulant
BRD-A28318179	Nitric oxide synthase inhibitor
BRD-K46317332	Nitric oxide synthase inhibitor
BRD-K26117720	Nitric oxide synthase inhibitor
BRD-K04430056	Nitric oxide synthase inhibitor
BRD-K55591206	Nitric oxide synthase inhibitor
BRD-K40892394	Nitric oxide synthase inhibitor
BRD-K29359156	Nitric oxide synthase inhibitor
BRD-K22227508	Nitric oxide synthase inhibitor
BRD-K65814004	Nitric oxide synthase inhibitor
BRD-A67605442	Nitric oxide synthase stimulant
BRD-K69837166	Nociceptin/orphanin FQ (NOP) receptor antagonist
BRD-A26097136	Non-opiod analgesic
BRD-K35458079	Nootropic agent
BRD-A29644307	Noradrenaline uptake inhibitor
BRD-K53737926	Norepinephrine inhibitor
BRD-K79145749	Norepinephrine reuptake inhibitor
BRD-K53737926	Norepinephrine reuptake inhibitor
BRD-A95696066	Norepinephrine reuptake inhibitor
BRD-K90789829	Norepinephrine reuptake inhibitor
BRD-A19195498	Norepinephrine reuptake inhibitor
BRD-K82147103	Norepinephrine reuptake inhibitor
BRD-K38436528	Norepinephrine reuptake inhibitor
BRD-K02265150	Norepinephrine reuptake inhibitor
BRD-A51714012	Norepinephrine reuptake inhibitor
BRD-K54759182	Norepinephrine reuptake inhibitor
BRD-K03319035	Norepinephrine reuptake inhibitor
BRD-K04412738	Norepinephrine reuptake inhibitor
BRD-K71103788	Norepinephrine reuptake inhibitor
BRD-K01649396	Norepinephrine transporter inhibitor
BRD-K32755366	Norepinephrine transporter inhibitor
BRD-K20141153	Norepinephrine transporter inhibitor
BRD-K79366068	NTPDase inhibitor
BRD-K71266197	NTPDase inhibitor
BRD-K39569857	nucleophosmin inhibitor
BRD-K10466330	nucleophosmin inhibitor
BRD-K42573370	nucleophosmin inhibitor
BRD-A70731303	nucleophosmin inhibitor
BRD-K25079130	nucleophosmin inhibitor
BRD-K50324045	nucleophosmin inhibitor
BRD-K61691971	nucleophosmin inhibitor
BRD-K85925969	Nucleoside reverse transcriptase inhibitor
BRD-K02992638	Nucleoside reverse transcriptase inhibitor
BRD-K99063460	Nucleoside reverse transcriptase inhibitor
BRD-K86191271	NUR77 receptor agonist
BRD-K33396764	Omega 3 fatty acid stimulant
BRD-K41903098	Opioid receptor agonist
BRD-A32836748	Opioid receptor agonist
BRD-A93659613	Opioid receptor agonist
[truncated: 3,120 more rows]
