# Supplementary material for: Drug and disease signature integration identifies synergistic combinations in glioblastoma
Source: Nat Commun. 2018 Dec 14;9:5315. doi: 10.1038/s41467-018-07659-z (PMC6294341; doi:10.1038/s41467-018-07659-z)
Supplement: Supplementary file 7 — Supplementary Data 4 [file 41467_2018_7659_MOESM7_ESM.xlsx]

## Sheet: Script4_Classes_MOAs_annotated 
Names	T	Curated_MOA
10-DEBC	1	AKT inhibitor
17-hydroxyprogesterone-caproate	1	progesterone receptor agonist
actarit	1	Interleukin receptor agonist
AKT-inhibitor-1-2	1	AKT inhibitor
alaproclate	1	Serotonin receptor antagonist
alizapride	1	Dopamine receptor antagonist
ammonium-glycyrrhizinate	1	NA
bemegride	1	Chemoreceptor agonist
butaclamol	1	NA
camicinal	1	NA
carvedilol	1	Adrenergic receptor antagonist
chloramphenicol	1	NA
cholic-acid	1	Bile acid
cytarabine	1	Ribonucleotide reductase inhibitor
danegaptide	1	NA
emedastine	1	Histamine receptor antagonist
fadrozole	1	Aromatase inhibitor
gemfibrozil	1	Lipoprotein lipase activator
gimeracil	1	NA
granisetron	1	NA
hypericin	1	Tyrosine kinase inhibitor
ICI-162846	1	NA
ifenprodil	1	Adrenergic receptor antagonist
ifenprodil	1	Glutamate receptor antagonist
imiloxan	1	Adrenergic receptor antagonist
indoprofen	1	Prostanoid receptor antagonist
indoprofen	1	Cyclooxygenase inhibitor
itraconazole	1	NA
lamivudine	1	Nucleoside reverse transcriptase inhibitor
latanoprost	1	Prostanoid receptor agonist
levosimendan	1	NA
lofexidine	1	Adrenergic receptor agonist
loxoprofen	1	Prostanoid receptor antagonist
loxoprofen	1	Cyclooxygenase inhibitor
LY-2886721	1	NA
milnacipran	1	NA
MK-8245	1	NA
MLN-2480	1	NA
propylthiouracil	1	Thyroid peroxidase inhibitor
retapamulin	1	NA
SB-683698	1	NA
SR-27897	1	CCK receptor antagonist
SR-33805	1	NA
swainsonine	1	NA
topiramate	1	Kainate receptor antagonist
topiramate	1	Carbonic anhydrase inhibitor
topiramate	1	Glutamate receptor antagonist
trifluoperazine	1	Dopamine receptor antagonist
yohimbine	1	Adrenergic receptor antagonist
zileuton	1	Leukotriene inhibitor
zileuton	1	Lipoxygenase inhibitor
16,16-dimethylprostaglandin-e2	2	Prostanoid receptor agonist
alvimopan	2	NA
amineptine	2	NA
ampalex	2	NA
ASC-J9	2	NA
AVL-292	2	NA
batimastat	2	NA
bexarotene	2	NA
cefepime	2	NA
chlorpropamide	2	NA
clozapine	2	Serotonin receptor antagonist
clozapine	2	Dopamine receptor antagonist
conivaptan	2	NA
cyanocobalamin	2	NA
danazol	2	progesterone receptor agonist
danazol	2	Estrogen receptor antagonist
dolutegravir	2	NA
EMD-1214063	2	NA
estramustine-phosphate	2	NA
etoposide	2	Topoisomerase inhibitor
GSK-429286A	2	Rho associated kinase inhibitor
halofantrine	2	Antimalarial
isofloxythepin	2	NA
kakonein	2	NA
L-655240	2	Thromboxane receptor antagonist
lersivirine	2	NA
lisinopril	2	Angiotensin-converting enzyme inhibitor
lurasidone	2	NA
LY-215490	2	NA
metatinib	2	NA
naftidrofuryl	2	Adrenergic receptor antagonist
nateglinide	2	Insulin secretagogue
nefazodone	2	Serotonin receptor antagonist
nefazodone	2	Serotonin reuptake inhibitor
nefazodone	2	Norepinephrine reuptake inhibitor
nefazodone	2	Adrenergic inhibitor
neostigmine	2	Acetylcholinesterase inhibitor
olanzapine	2	Dopamine receptor antagonist
olanzapine	2	Serotonin receptor antagonist
ornidazole	2	Antiprotozoal
penicillin-v-potassium	2	NA
PF-03084014	2	NA
PF-04457845	2	NA
pindolol	2	Adrenergic receptor antagonist
pindolol	2	Serotonin receptor antagonist
PSI-6130	2	NA
pyrazinoylguanidine	2	NA
resatorvid	2	NA
roquinimex	2	Angiogenesis inhibitor
roquinimex	2	TNF production inhibitor
sparfloxacin	2	NA
tipiracil	2	NA
trimebutine	2	Opioid receptor agonist
warfarin	2	Vitamin K antagonist
zardaverine	2	Phosphodiesterase inhibitor
2',5'-dideoxyadenosine	3	Adenylyl cyclase inhibitor
3-deazaadenosine	3	NA
3,3'-diindolylmethane	3	Indoleamine 2,3-dioxygenase inhibitor
3,3'-diindolylmethane	3	CHK inhibitor
3,3'-diindolylmethane	3	Cytochrome P450 activator
abacavir	3	NA
ABT-239	3	NA
acarbose	3	NA
acifran	3	NA
acyclovir	3	DNA polymerase inhibitor
adenosine	3	NA
AGK-2	3	SIRT inhibitor
agomelatine	3	NA
allopurinol	3	Xanthine dehydrogenase inhibitor
altretamine	3	DNA synthesis inhibitor
ambrisentan	3	NA
ambroxol	3	Sodium channel blocker
AMG-487	3	NA
amitriptyline	3	Norepinephrine reuptake inhibitor
amitriptyline	3	Norepinephrine inhibitor
amitriptyline	3	Serotonin reuptake inhibitor
amitriptyline	3	Serotonin receptor antagonist
amtolmetin-guacil	3	NA
anastrozole	3	Aromatase inhibitor
andarine	3	Androgen receptor modulator
andrographolide	3	NA
apafant	3	Platelet activating factor receptor antagonist
apremilast	3	NA
aprepitant	3	NA
argatroban	3	NA
aspirin	3	Cyclooxygenase inhibitor
ataluren	3	CFTR channel agonist
ataluren	3	Dystrophin stimulant
ATN-161	3	NA
atracurium	3	NA
AV-608	3	NA
azathioprine	3	Dehydrogenase inhibitor
AZD-1208	3	NA
AZD-7545	3	NA
AZD-7762	3	CHK inhibitor
AZD-8931	3	NA
balaglitazone	3	NA
basimglurant	3	NA
benzamil	3	Sodium channel blocker
benzotript	3	NA
benzydamine	3	Prostanoid receptor antagonist
betrixaban	3	NA
betulinic-acid	3	NA
bicalutamide	3	Androgen receptor antagonist
BRD-K68548958	3	Histone acetyltransferase inhibitor
brexpiprazole	3	NA
brivanib	3	VEGFR inhibitor
brivanib	3	FGFR inhibitor
bupropion	3	Dopamine uptake inhibitor
BX-795	3	IKK inhibitor
camostat-mesilate	3	NA
carbimazole	3	Antithyroid
carglumic-acid	3	NA
CC-401	3	JNK inhibitor
CC-930	3	NA
cefotetan	3	NA
CEP-32496	3	NA
CGP-12177	3	NA
chelerythrine	3	NA
chenodiol	3	NA
chlorambucil	3	DNA inhibitor
chlormezanone	3	GABA receptor modulator
chlorphenamine	3	Histamine receptor antagonist
chlorthalidone	3	Carbonic anhydrase inhibitor
chrysin	3	NA
cilomilast	3	NA
cinnarizine	3	Calcium channel blocker
cisapride	3	NA
clindamycin	3	NA
clioquinol	3	Chelating agent
clofoctol	3	NA
clonazepam	3	NA
clonidine	3	Adrenergic receptor agonist
clotrimazole	3	Cytochrome P450 inhibitor
clotrimazole	3	Imidazoline receptor ligand
colforsin-daproate	3	NA
CP-724714	3	Tyrosine kinase inhibitor
CP-724714	3	EGFR inhibitor
CP-724714	3	Receptor tyrosine protein kinase inhibitor
CX-4945	3	NA
cytisine	3	NA
cytochalasin-b	3	NA
D-4476	3	TGF beta receptor inhibitor
dapivirine	3	NA
darifenacin	3	Acetylcholine receptor antagonist
dazmegrel	3	NA
dazoxiben	3	NA
desvenlafaxine	3	NA
dicloxacillin	3	Bacterial cell wall synthesis inhibitor
dienogest	3	NA
dilazep	3	Adenosine reuptake inhibitor
diminazene-aceturate	3	NA
dipyridamole	3	Phosphodiesterase inhibitor
disulfiram	3	TRPV agonist
disulfiram	3	DNA methyltransferase inhibitor
disulfiram	3	Aldehyde dehydrogenase inhibitor
doxapram	3	Potassium channel blocker
DPCPX	3	NA
DPI-201106	3	NA
droperidol	3	Dopamine receptor antagonist
dutasteride	3	NA
efaproxiral	3	NA
efavirenz	3	HIV protease inhibitor
EMD-53998	3	NA
entecavir	3	Reverse transcriptase inhibitor
entecavir	3	DNA replication inhibitor
epirizole	3	Cyclooxygenase inhibitor
epitiostanol	3	NA
eplerenone	3	NA
equol	3	NA
erythromycin-ethylsuccinate	3	NFkB pathway inhibitor
estradiol	3	Estrogen receptor agonist
estradiol	3	Contraceptive agent
estrone	3	Estrogen receptor agonist
estrone	3	Estrogenic hormone
etazolate	3	Phosphodiesterase inhibitor
ethinyl-estradiol	3	DNA directed DNA polymerase stimulant
ethinyl-estradiol	3	Estrogen receptor agonist
ethinyl-estradiol	3	Estrogenic component in oral contraceptives
etodolac	3	Cyclooxygenase inhibitor
etofenamate	3	Cyclooxygenase inhibitor
etoricoxib	3	Cyclooxygenase inhibitor
eugenol	3	Androgen receptor antagonist
EVP-6124	3	NA
famotidine	3	Histamine receptor antagonist
fasudil	3	Rho associated kinase inhibitor
fenoldopam	3	Dopamine receptor agonist
fenoterol	3	Adrenergic receptor agonist
fipronil	3	Chloride channel blocker
fipronil	3	GABA gated chloride channel blocker
fluconazole	3	Sterol demethylase inhibitor
fluorouracil	3	Thymidylate synthase inhibitor
flutrimazole	3	NA
folic-acid	3	Folate receptor ligand
ganaxolone	3	NA
gemifloxacin	3	NA
genistein	3	Tyrosine kinase inhibitor
gestrinone	3	NA
grazoprevir	3	NA
griseofulvin	3	NA
GSK-J4	3	Histone demethylase inhibitor
guanaben-acetate	3	NA
HG-5-88-01	3	NA
homochlorcyclizine	3	Antihistamine
hydroflumethiazide	3	Sodium/potassium/chloride transporter inhibitor
ICI-185,282	3	NA
imipramine	3	Serotonin reuptake inhibitor
imipramine	3	Norepinephrine reuptake inhibitor
indapamide	3	Thiazide diuretic
indiplon	3	NA
irbesartan	3	Angiotensin receptor antagonist
isbufylline	3	NA
ischemin	3	NA
isoniazid	3	Cyclooxygenase inhibitor
isosorbide-mononitrate	3	NA
JTE-907	3	Cannabinoid receptor inverse agonist
ketanserin	3	Serotonin receptor antagonist
KU-60019	3	NA
laropiprant	3	NA
LCQ-908	3	NA
lenvatinib	3	NA
levamisole	3	NA
levcromakalim	3	NA
levomequitazine	3	NA
levothyroxine	3	Thyroid hormone receptor agonist
lirimilast	3	NA
losmapimod	3	p38 MAPK inhibitor
lucitanib	3	NA
lumacaftor	3	NA
LY-2334737	3	NA
LY-2801653	3	NA
malotilate	3	NA
maraviroc	3	CC chemokine receptor antagonist
mecamylamine	3	Acetylcholine receptor antagonist
mepazine	3	NA
meptazinol	3	Opioid receptor agonist
mercaptopurine	3	Purine antagonist
mercaptopurine	3	Protein synthesis inhibitor
methocarbamol	3	Muscle relaxant
metoprolol	3	Adrenergic receptor antagonist
MF-101	3	NA
MGCD-265	3	Macrophage-stimulating protein receptor inhibitor
MGCD-265	3	VEGFR inhibitor
MGCD-265	3	TIE-2 inhibitor
MGCD-265	3	Hepatocyte growth factor receptor inhibitor
miconazole	3	Bacterial cell wall synthesis inhibitor
midodrine	3	Adrenergic receptor agonist
mizolastine	3	Histamine receptor antagonist
MK-0752	3	NA
moracizine	3	Sodium channel blocker
mozavaptan	3	NA
naftifine	3	Fungal squalene epoxidase inhibitor
naftopidil	3	Adrenergic receptor antagonist
nalbuphine	3	Opioid receptor agonist
nalbuphine	3	Opioid receptor antagonist
naringenin	3	NA
netupitant	3	NA
nimesulide	3	Cyclooxygenase inhibitor
nizofenone	3	NA
norfloxacin	3	Bacterial DNA gyrase inhibitor
norfloxacin	3	Topoisomerase inhibitor
NPK76-II-72-1	3	NA
NU-7026	3	PI3K inhibitor
NU-7026	3	DNA dependent protein kinase inhibitor
NU-7026	3	MTOR inhibitor
NXY-059	3	NA
oglemilast	3	NA
omecamtiv-mecarbil	3	NA
omeprazole	3	ATPase inhibitor
oseltamivir-carboxylate	3	NA
oxandrolone	3	NA
oxaprozin	3	Cyclooxygenase inhibitor
oxatomide	3	NA
oxfendazole	3	Anthelmintic
oxybenzone	3	Lipase inhibitor
oxybutynin	3	Acetylcholine receptor antagonist
PA-824	3	NA
palmitoylethanolamide	3	Cannabinoid receptor agonist
pasireotide	3	NA
PD-153035	3	NA
perindopril	3	ACE inhibitor
PF-573228	3	NA
PH-797804	3	NA
phenylbutyrate	3	HDAC inhibitor
phenylephrine	3	NA
phenytoin	3	Hydantoin antiepileptic
physostigmine	3	Cholinesterase inhibitor
pibenzimol	3	NA
piclamilast	3	NA
pimecrolimus	3	NA
pimozide	3	Dopamine receptor antagonist
pinaverium	3	NA
piperidolate	3	Acetylcholine receptor antagonist
PK-11195	3	Benzodiazepine receptor antagonist
PLX-4720	3	RAF inhibitor
praziquantel	3	Anthelmintic
prazosin	3	Adrenergic receptor antagonist
pregnenolone	3	NA
prochlorperazine	3	Dopamine receptor antagonist
proguanil	3	Dihydrofolate reductase inhibitor
propentofylline	3	Adenosine reuptake inhibitor
propentofylline	3	Phosphodiesterase inhibitor
protirelin	3	NA
pterostilbene	3	NA
PX-12	3	thioredoxin inhibitor
QL-XI-92	3	NA
racecadotril	3	Enkephalinase inhibitor
radezolid	3	NA
raloxifene	3	Selective estrogen receptor modulator (SERM)
raloxifene	3	Estrogen receptor antagonist
ramelteon	3	NA
regadenoson	3	NA
relcovaptan	3	Vasopressin receptor antagonist
reserpine	3	Vesicular monoamine transporter inhibitor
resiquimod	3	NA
REV-5901	3	Lipoxygenase inhibitor
REV-5901	3	Leukotriene receptor antagonist
RG-108	3	DNA methyltransferase inhibitor
RG-4733	3	Gamma secretase inhibitor
RHO-kinase-inhibitor-III[rockout]	3	Rho associated kinase inhibitor
rifabutin	3	Protein synthesis inhibitor
rifaximin	3	NA
rilpivirine	3	NA
riluzole	3	Glutamate inhibitor
ripasudil	3	NA
risperidone	3	Dopamine receptor antagonist
risperidone	3	Serotonin receptor antagonist
rotigotine	3	NA
roxithromycin	3	NA
RS-127445	3	NA
rutin	3	NA
ruxolitinib	3	JAK inhibitor
safinamide	3	NA
safingol	3	NA
salirasib	3	NA
saracatinib	3	SRC inhibitor
SB-242235	3	NA
SB-271046	3	NA
SB-705498	3	NA
selamectin	3	Nematocide
sertindole	3	Serotonin receptor antagonist
sertindole	3	Dopamine receptor antagonist
sildenafil	3	Phosphodiesterase inhibitor
siramesine	3	NA
sitagliptin	3	Dipeptidyl peptidase inhibitor
SK&F-10047-(+)	3	NA
solifenacin-succinate	3	NA
sorafenib	3	KIT inhibitor
sorafenib	3	FLT3 inhibitor
sorafenib	3	RET tyrosine kinase inhibitor
sorafenib	3	PDGFR receptor inhibitor
sorafenib	3	RAF inhibitor
sorafenib	3	VEGFR inhibitor
spironolactone	3	NA
sulforaphane	3	Antineoplastic
sulforaphane	3	Aryl hydrocarbon receptor antagonist
sulmazole	3	NA
tamibarotene	3	Retinoid receptor agonist
tamoxifen	3	Estrogen receptor modulator
tandutinib	3	FLT3 inhibitor
tandutinib	3	KIT inhibitor
tandutinib	3	PDGFR receptor inhibitor
targinine	3	NA
tasisulam	3	NA
tazobactam	3	NA
tebipenem	3	NA
tecastemizole	3	NA
tedizolid	3	NA
telatinib	3	NA
telbivudine	3	NA
temozolomide	3	DNA alkylating agent
terbinafine	3	Fungal squalene epoxidase inhibitor
teroxirone	3	NA
thalidomide	3	TNF production inhibitor
thioridazine	3	Dopamine receptor antagonist
tiapride	3	Dopamine receptor antagonist
timonacic	3	NA
tipranavir	3	NA
tirapazamine	3	NA
tirasemtiv	3	NA
tizanidine	3	Adrenergic receptor agonist
tolazamide	3	ATP channel blocker
tolbutamide	3	ATP channel blocker
tolcapone	3	Catechol O methyltransferase inhibitor
tolnaftate	3	Fungal squalene epoxidase inhibitor
tolperisone	3	NA
tomelukast	3	Leukotriene receptor antagonist
torasemide	3	Electrolyte reabsorption inhibitor
torasemide	3	Thromboxane receptor antagonist
torcetrapib	3	NA
torcitabine	3	NA
tracazolate	3	GABA receptor modulator
triamcinolone	3	NA
trientine	3	NA
triflupromazine	3	Dopamine receptor antagonist
trilostane	3	NA
trimethoprim	3	Dihydrofolate reductase inhibitor
trovafloxacin	3	NA
TWS-119	3	Glycogen synthase kinase inhibitor
UK-383367	3	NA
urapidil	3	Adrenergic receptor antagonist
ursodeoxycholyltaurine	3	NA
vernakalant	3	NA
vicriviroc	3	NA
vismodegib	3	NA
VP-20629	3	NA
VX-765	3	NA
WAY-362450	3	NA
XL-147	3	PI3K inhibitor
XMD11-85H	3	NA
Y-39983	3	Rho associated kinase inhibitor
zafirlukast	3	Leukotriene receptor antagonist
zaleplon	3	Benzodiazepine receptor agonist
ZD-7114	3	NA
2-iminobiotin	4	NA
2-methoxyestradiol	4	NA
5-aminolevulinic-acid	4	Oxidizing agent
ABT-202	4	NA
ABT-737	4	BCL inhibitor
acecainide	4	NA
acetylcysteine	4	NA
adapalene	4	Retinoid receptor agonist
adatanserin	4	NA
AGI-5198	4	NA
alagebrium	4	NA
aliskiren	4	Renin inhibitor
aliskiren	4	Peptidase inhibitor
aliskiren	4	Protease inhibitor
aliskiren	4	Antihypertensive
almorexant	4	NA
alprostadil	4	NA
ALW-II-38-3	4	Ephrin inhibitor
AM-24	4	NA
AMG-837	4	NA
amiloride	4	Sodium channel blocker
aminocaproic-acid	4	Plasminogen activator inhibitor
amiodarone	4	Potassium channel blocker
amiprilose	4	NA
amlodipine	4	Calcium channel blocker
amodiaquine	4	Histamine receptor agonist
amonafide	4	Topoisomerase inhibitor
amoxapine	4	Norepinephrine reuptake inhibitor
amrinone	4	NA
anacetrapib	4	NA
anandamide	4	Cannabinoid receptor agonist
anecortave-acetate	4	NA
anidulafungin	4	NA
apabetalone	4	NA
arbutin	4	Melanin inhibitor
arglabin	4	NA
arofylline	4	NA
ARRY-334543	4	NA
ASA-404	4	NA
asenapine	4	NA
atipamezole	4	NA
avanafil	4	NA
AZD-6482	4	PI3K inhibitor
AZD-7687	4	NA
AZD-9668	4	NA
azelastine	4	Histamine receptor antagonist
azithromycin	4	NA
baicalin	4	NA
balapiravir	4	NA
balsalazide	4	Cyclooxygenase inhibitor
barasertib	4	NA
barasertib-HQPA	4	Aurora kinase inhibitor
bavisant	4	NA
BAY-K8644	4	NA
bazedoxifene	4	NA
BCI-540	4	NA
benazepril	4	Angiotensin-converting enzyme inhibitor
bendroflumethiazide	4	Sodium/potassium/chloride transporter inhibitor
benfluorex	4	Gluconeogenesis inhibitor
benzthiazide	4	Carbonic anhydrase inhibitor
berberine	4	NA
bevirimat-dimeglumine	4	NA
bezafibrate	4	PPAR receptor agonist
bimatoprost	4	NA
biperiden	4	Acetylcholine receptor antagonist
birinapant	4	NA
bisindolylmaleimide	4	NA
bisoprolol	4	Adrenergic receptor antagonist
bitopertin	4	NA
BIX-01294	4	DNA methyltransferase inhibitor
BIX-01294	4	Histone lysine methyltransferase inhibitor
blonanserin	4	NA
BMS-599626	4	NA
BMS-707035	4	NA
bopindolol	4	NA
brivudine	4	NA
broxuridine	4	NA
BTS-54505	4	NA
bumetanide	4	Solute carrier family member inhibitor
bupivacaine	4	Sodium channel blocker
butorphanol-(+)-tartrate	4	NA
BX-912	4	Pyruvate dehydrogenase kinase inhibitor
candesartan	4	Angiotensin receptor antagonist
capecitabine	4	NA
carbachol	4	Cholinergic receptor agonist
cariporide	4	NA
cariprazine	4	NA
carprofen	4	Cyclooxygenase inhibitor
castanospermine	4	NA
celecoxib	4	Cyclooxygenase inhibitor
cevimeline	4	NA
CGK-733	4	ATR kinase inhibitor
chloroxine	4	Opioid receptor antagonist
chlorpromazine	4	Dopamine receptor antagonist
chlorprothixene	4	Dopamine receptor antagonist
choline-alfoscerate	4	NA
CI-966	4	GAT inhibitor
CI-976	4	ACAT inhibitor
cianidanol	4	NA
ciglitazone	4	PPAR receptor agonist
cilengitide	4	NA
cilostazol	4	Phosphodiesterase inhibitor
cimetidine	4	Histamine receptor antagonist
cinepazide	4	NA
cinoxacin	4	NA
CL-218872	4	GABA receptor agonist
clarithromycin	4	NA
clemizole	4	HCV inhibitor
clinafloxacin	4	Bacterial DNA gyrase inhibitor
clinofibrate	4	NA
clomethiazole	4	GABA receptor modulator
clomethiazole	4	GABA receptor antagonist
clomifene	4	Estrogen receptor antagonist
closantel	4	Chitinase inhibitor
closantel	4	NFkB pathway inhibitor
CNQX	4	NA
CO-102862	4	NA
cordycepin	4	NA
CP-466722	4	ATM kinase inhibitor
CPI-1189	4	NA
CPI-613	4	NA
cromoglicic-acid	4	NA
curcumin	4	Cyclooxygenase inhibitor
CX-5461	4	NA
cyclobenzaprine	4	Serotonin receptor agonist
cyclobenzaprine	4	Adrenergic receptor agonist
cyproheptadine	4	Histamine receptor antagonist
D-serine	4	NA
dabigatran-etexilate	4	NA
dalfampridine	4	NA
daminozide	4	NA
decitabine	4	DNA methyltransferase inhibitor
deferasirox	4	NA
dehydroepiandrosterone	4	NA
desmopressin-acetate	4	NA
desoxypeganine	4	Acetylcholinesterase inhibitor
desoxypeganine	4	Monoamine oxidase inhibitor
dexfenfluramine	4	Serotonin receptor agonist
dextromethorphan	4	Sigma receptor agonist
dextromethorphan	4	Glutamate receptor antagonist
diacerein	4	Interleukin inhibitor
diclofensine	4	NA
dideoxyadenosine	4	NA
diethylcarbamazine	4	Lipoxygenase inhibitor
diethylstilbestrol	4	Estrogen receptor agonist
diflunisal	4	Prostanoid receptor antagonist
diltiazem	4	Calcium channel blocker
diphenidol	4	Acetylcholine receptor agonist
dipraglurant	4	NA
DMP-543	4	Acetylcholine release stimulant
DMP-777	4	NA
dolasetron	4	NA
donepezil	4	Acetylcholinesterase inhibitor
donitriptan	4	NA
dopamine	4	Dopamine receptor agonist
dorzolamide	4	NA
doxazosin	4	Adrenergic receptor antagonist
doxifluridine	4	NA
doxofylline	4	Adenosine receptor antagonist
doxycycline	4	NA
DU-728	4	NA
duloxetine	4	Norepinephrine reuptake inhibitor
duloxetine	4	Serotonin reuptake inhibitor
E-2012	4	NA
ecabet	4	NA
econazole	4	Sterol demethylase inhibitor
econazole	4	Lanosterol demethylase inhibitor
econazole	4	Bacterial cell wall synthesis inhibitor
edoxudine	4	NA
eflornithine	4	NA
elacridar	4	NA
elvitegravir	4	HIV integrase inhibitor
enoxacin	4	Topoisomerase inhibitor
enzalutamide	4	Androgen receptor antagonist
eperezolid	4	NA
eptifibatide	4	NA
escitalopram	4	Selective serotonin reuptake inhibitor (SSRI)
esculin	4	NA
esmolol	4	Adrenergic receptor antagonist
estramustine	4	NA
etacrynic-acid	4	Sodium/potassium/chloride transporter inhibitor
etanidazole	4	Bacterial cell wall synthesis inhibitor
etofylline-clofibrate	4	NA
etomidate	4	GABA receptor modulator
etravirine	4	NA
exalamide	4	NA
exherin	4	NA
faropenem	4	NA
favipiravir	4	NA
felbamate	4	Glutamate receptor antagonist
felodipine	4	Calcium channel blocker
fenobam	4	Glutamate receptor antagonist
fexofenadine	4	Histamine receptor antagonist
fiacitabine	4	NA
fidarestat	4	NA
fidaxomicin	4	NA
filgotinib	4	NA
fingolimod	4	NA
flavoxate	4	Acetylcholine receptor antagonist
flecainide	4	Sodium channel blocker
fludarabine-phosphate	4	NA
fluphenazine	4	Dopamine receptor antagonist
fluspirilene	4	Dopamine receptor antagonist
formoterol	4	NA
forskolin	4	Adenylyl cyclase activator
fosfomycin	4	NA
fosinopril	4	ACE inhibitor
FPL-55712	4	Leukotriene receptor antagonist
FPL-62064	4	NA
furosemide	4	Diuretic
fusidic-acid	4	NA
gabapentin	4	Voltage-gated calcium channel modulator
gatifloxacin	4	Bacterial DNA gyrase inhibitor
GDC-0834	4	NA
GDC-0879	4	RAF inhibitor
ginkgolide-b	4	NA
glafenine	4	DeltaF508-CFTR Correctors
glibenclamide	4	Sulfonylurea
glimepiride	4	Insulin secretagogue
glycitein	4	NA
glycopyrrolate	4	Acetylcholine receptor antagonist
golvatinib	4	NA
goserelin-acetate	4	NA
GSK-1292263	4	NA
GSK-2636771	4	NA
haloperidol	4	Dopamine receptor antagonist
haloperidol	4	Psychoactive drug
hesperidin	4	NA
histamine	4	NA
hydroxyurea	4	NA
ibuprofen	4	NFkB pathway inhibitor
ibuprofen	4	Cyclooxygenase inhibitor
ibutilide	4	NA
ICI-192605	4	NA
idalopirdine	4	NA
idebenone	4	Calcium channel modulator
idoxuridin	4	NA
indacaterol	4	NA
indinavir	4	HIV protease inhibitor
indirubin	4	Glycogen synthase kinase inhibitor
indirubin	4	CDK inhibitor
indole-3-carbinol	4	aryl hydrocarbon receptor agonist
indoramin	4	NA
IOWH-032	4	NA
ipratropium	4	NA
ipriflavone	4	Bone resorption inhibitor
irsogladine	4	Phosphodiesterase inhibitor
istaroxime	4	NA
ivacaftor	4	NA
KD-023	4	NA
ketorolac	4	Cyclooxygenase inhibitor
ketotifen	4	Leukotriene receptor antagonist
ketotifen	4	Histamine receptor ligand
ketotifen	4	Phosphodiesterase inhibitor
ketotifen	4	Histamine receptor agonist
KIN001-260	4	NA
labetalol	4	Adrenergic receptor antagonist
lacitol	4	NA
letrozole	4	Aromatase inhibitor
levobunolol	4	NA
levofloxacin	4	Bacterial DNA gyrase inhibitor
licochalcone-a	4	NA
linagliptin	4	NA
linopirdine	4	Potassium channel blocker
lodoxamide	4	NA
lomeguatrib	4	NA
lonidamine	4	Glucokinase inhibitor
loperamide	4	Opioid receptor agonist
loratadine	4	Histamine receptor antagonist
lorcaserin	4	NA
lorglumide	4	CCK receptor antagonist
losartan	4	Angiotensin receptor antagonist
luliconazole	4	NA
luteolin	4	Glucosidase inhibitor
LXR-623	4	NA
LY-2811376	4	NA
mannitol-D	4	NA
manumycin-a	4	NA
marimastat	4	NA
mazindol	4	NA
MBX-2982	4	NA
mCPP	4	NA
medetomidine	4	NA
menadione	4	Mitochondrial DNA polymerase inhibitor
menadione	4	Phosphatase inhibitor
mephentermine	4	Adrenergic receptor agonist
mepyramine	4	Histamine receptor antagonist
mericitabine	4	NA
metergoline	4	NA
methimazole	4	Antithyroid
methiopril	4	NA
methyldopa	4	Adrenergic receptor agonist
methylnaltrexone	4	NA
metoclopramide	4	Serotonin receptor antagonist
metoclopramide	4	Dopamine receptor antagonist
metolazone	4	Carbonic anhydrase inhibitor
milacemide	4	NA
milrinone	4	Phosphodiesterase inhibitor
miltefosine	4	NA
minaprine	4	Serotonin reuptake inhibitor
minoxidil	4	NA
mirodenafil	4	NA
mirtazapine	4	Serotonin receptor antagonist
mirtazapine	4	Adrenergic receptor antagonist
mitiglinide	4	NA
MK-0812	4	NA
MK-3207	4	NA
moclobemide	4	Monoamine oxidase inhibitor
moxidectin	4	NA
moxifloxacin	4	Bacterial DNA gyrase inhibitor
moxisylyte	4	Adrenergic receptor antagonist
moxonidine	4	Imidazoline receptor agonist
nafamostat	4	NA
nandrolone	4	Imidazoline receptor agonist
naphazoline	4	Adrenergic receptor agonist
narlaprevir	4	NA
nebivolol	4	NA
nefiracetam	4	NA
nefopam	4	Cyclooxygenase inhibitor
NF-449	4	Purinergic receptor antagonist
niacin	4	Vitamin B
nicaraven	4	NA
nicergoline	4	Adrenergic receptor antagonist
nicotinamide	4	Protein synthesis stimulant
nicotine	4	Acetylcholine receptor agonist
nikethamide	4	NA
nilotinib	4	BCR-ABL kinase inhibitor
nilotinib	4	ABL inhibitor
nimodipine	4	Calcium channel blocker
nintedanib	4	NA
nisoxetine	4	Norepinephrine reuptake inhibitor
norethindrone	4	progesterone receptor agonist
norethisterone	4	progesterone receptor agonist
nortriptyline	4	Tricyclic antidepressant
noscapine	4	Tubulin inhibitor
noscapine	4	Bradykinin receptor antagonist
NSC-4644	4	NA
NU-7441	4	P-glycoprotein inhibitor
NU-7441	4	DNA dependent protein kinase inhibitor
NVP-AEW541	4	NA
NVP-DPP728	4	NA
O6-benzylguanine	4	NA
OCO-1112	4	NA
olmesartan-medoxomil	4	Angiotensin receptor antagonist
olprinone	4	NA
ORE-1001	4	NA
ORG-9768	4	NA
orlistat	4	Lipase inhibitor
orphenadrine	4	Acetylcholine receptor antagonist
otamixaban	4	NA
oxiperomide	4	NA
oxypurinol	4	NA
palovarotene	4	NA
pantoprazole	4	ATPase inhibitor
paroxetine	4	Selective serotonin reuptake inhibitor (SSRI)
PCA-4248	4	Platelet activating factor receptor antagonist
PD-173074	4	FGFR inhibitor
PD-173074	4	VEGFR inhibitor
pemirolast	4	NA
penciclovir	4	DNA directed DNA polymerase inhibitor
pentamidine	4	Anti-pneumocystis agent
pentoxifylline	4	Phosphodiesterase inhibitor
perhexiline	4	Carnitine palmitoyltransferase inhibitor
PF-02545920	4	NA
PF-04136309	4	NA
PF-04447943	4	NA
PF-04620110	4	NA
PF-431396	4	NA
PF-562271	4	Focal adhesion kinase inhibitor
PHA-665752	4	c-Met inhibitor
phentermine	4	Serotonin reuptake inhibitor
phentermine	4	Dopamine uptake inhibitor
phentolamine	4	Adrenergic receptor antagonist
phenylacetylglutamine	4	NA
phenylbutazone	4	Prostanoid receptor antagonist
phenylbutazone	4	Cyclooxygenase inhibitor
picolinic-acid	4	NA
pidotimod	4	Interleukin receptor agonist
pidotimod	4	Interferon receptor agonist
PIK-93	4	NA
piketoprofen	4	NA
pimobendan	4	NA
pinitol	4	NA
pioglitazone	4	PPAR receptor agonist
pioglitazone	4	Insulin sensitizer
piracetam	4	Acetylcholine receptor agonist
piretanide	4	Glucocorticoid receptor agonist
pirfenidone	4	TGF beta receptor inhibitor
pomalidomide	4	NA
potassium-canrenoate	4	NA
pramipexole	4	Dopamine receptor agonist
probenecid	4	Uricosuric blocker
probucol	4	Atherogenesis inhibitor
procainamide	4	Sodium channel blocker
progesterone	4	progesterone receptor agonist
PRX-08066	4	NA
PS-178990	4	NA
PSI-7976	4	NA
pyrimethamine	4	Dihydrofolate reductase inhibitor
quiflapon	4	Leukotriene inhibitor
quinapril	4	ACE inhibitor
R-428	4	NA
r(-)-apomorphine	4	NA
rabeprazole	4	Gastrin inhibitor
rabeprazole	4	ATPase inhibitor
Radiation	4	NA
Radiation+DMSO	4	NA
ranitidine	4	Histamine receptor antagonist
ranolazine	4	Sodium channel blocker
rasagiline	4	NA
repaglinide	4	Insulin secretagogue
resveratrol	4	Cytochrome P450 inhibitor
resveratrol	4	SIRT activator
ribavirin	4	NA
rimantadine	4	Antiviral
rimantadine	4	RNA synthesis inhibitor
rimonabant	4	Cannabinoid receptor antagonist
riociguat	4	NA
ritonavir	4	HIV protease inhibitor
rocuronium	4	NA
rolipram	4	Interleukin receptor antagonist
rolipram	4	Phosphodiesterase inhibitor
roscovitine	4	CDK inhibitor
rosuvastatin	4	HMGCR inhibitor
rucinol	4	NA
S-18986	4	NA
S-ruxolitinib	4	NA
saquinavir	4	NA
SAR-245408	4	NA
sarcosine	4	NA
sasapyrine	4	NA
SB-203580	4	NA
SB-239063	4	NA
SB-590885	4	NA
SC-12267	4	NA
SDZ-NKT-343	4	NA
secnidazole	4	Antiprotozoal
secnidazole	4	Microtubule inhibitor
secnidazole	4	Acetylcholinesterase inhibitor
selegiline	4	NA
semagacestat	4	Gamma secretase inhibitor
semaxanib	4	VEGFR inhibitor
senicapoc	4	NA
sertaconazole	4	Sterol demethylase inhibitor
sobetirome	4	NA
sodium-tanshinone-ii-a-sulfonate	4	NA
sofalcone	4	NA
sotrastaurin	4	PKC inhibitor
SR-57227A	4	Serotonin receptor agonist
stavudine	4	DNA directed DNA polymerase inhibitor
stavudine	4	Reverse transcriptase inhibitor
SU-014813	4	NA
SU-11274	4	Tyrosine kinase inhibitor
SU-11274	4	Hepatocyte growth factor receptor inhibitor
sufentanil	4	NA
sulbactam	4	NA
suprofen	4	Cyclooxygenase inhibitor
suvorexant	4	NA
tacrine	4	Acetylcholinesterase inhibitor
tacrine	4	Potassium channel antagonist
tacrine	4	Butyrylcholinesterase inhibitor
tacrine	4	Acetylcholine release stimulant
tacrolimus	4	Calcineurin inhibitor
tafamidis-meglumine	4	NA
talinolol	4	NA
talmapimod	4	NA
tamsulosin	4	NA
tazarotene	4	NA
tegobuvir	4	NA
telcagepant	4	NA
telmesteine	4	NA
telmisartan	4	Angiotensin receptor antagonist
teneligliptin	4	NA
teriflunomide	4	NA
testosterone	4	Androgen receptor agonist
tetrabenazine	4	Vesicular monoamine transporter inhibitor
tetrindole	4	Monoamine oxidase inhibitor
TG-100115	4	PI3K inhibitor
TG-100801	4	NA
TGX-221	4	PI3K inhibitor
TH-302	4	NA
thiocolchicoside	4	GABA receptor antagonist
thiothixene	4	Dopamine receptor antagonist
tiagabine	4	GABA uptake inhibitor
tibolone	4	NA
TIC10	4	NA
ticlopidine	4	Purinergic receptor antagonist
tie2-kinase-inhibitor	4	NA
timofibrate	4	NA
tirofiban	4	NA
TMZ	4	NA
TMZ+Radiation	4	NA
tobramycin	4	NA
tolfenamic-acid	4	Cyclooxygenase inhibitor
tolfenamic-acid	4	Prostanoid receptor antagonist
tonabersat	4	NA
topiroxostat	4	NA
toremifene	4	Estrogen receptor modulator
trazodone	4	Serotonin receptor antagonist
trazodone	4	Serotonin reuptake inhibitor
trazodone	4	Adrenergic receptor antagonist
triclabendazole	4	Microtubule inhibitor
troglitazone	4	Insulin sensitizer
troglitazone	4	PPAR receptor agonist
TTNPB	4	Retinoid receptor agonist
tyrphostin-1	4	EGFR inhibitor
ubenimex	4	Leukotriene inhibitor
ulipristal	4	NA
umeclidinium	4	NA
UNC-0638	4	NA
urea	4	NA
valproic-acid	4	HDAC inhibitor
vanoxerine	4	Dopamine uptake inhibitor
vardenafil	4	Phosphodiesterase inhibitor
varenicline	4	NA
varespladib	4	NA
VE-821	4	NA
venlafaxine	4	Norepinephrine reuptake inhibitor
venlafaxine	4	Serotonin reuptake inhibitor
venlafaxine	4	Adrenergic inhibitor
vilazodone	4	NA
vinburnine	4	Adrenergic receptor antagonist
vinpocetine	4	Phosphodiesterase inhibitor
vinpocetine	4	Sodium channel blocker
voglibose	4	NA
voreloxin	4	NA
voriconazole	4	Cytochrome P450 inhibitor
vortioxetine	4	NA
VT-464	4	NA
VTP-27999	4	NA
VX-222	4	NA
VX-661	4	NA
VX-745	4	p38 MAPK inhibitor
XMD-1499	4	NA
Y-26763	4	Potassium channel activator
zaldaride	4	Calmodulin antagonist
zaprinast	4	Phosphodiesterase inhibitor
ZK-93423	4	Benzodiazepine receptor agonist
ZK-93426	4	Benzodiazepine receptor antagonist
zosuquidar	4	P-glycoprotein inhibitor
A-443654	5	NA
adarotene	5	NA
alvocidib	5	CDK inhibitor
AT-7519	5	CDK inhibitor
AT-7519	5	Cell cycle inhibitor
BMS-299897	5	Gamma secretase inhibitor
BMS-387032	5	CDK inhibitor
CGP-60474	5	CDK inhibitor
defactinib	5	CDK inhibitor
dinaciclib	5	CDK inhibitor
diphenylpyraline	5	Dopamine uptake inhibitor
JNK-9L	5	JNK inhibitor
meloxicam	5	Cyclooxygenase inhibitor
mitoxantrone	5	Topoisomerase inhibitor
prednisone	5	Glucocorticoid receptor agonist
sulpiride	5	Dopamine receptor antagonist
triptolide	5	NA
valsartan	5	Angiotensin receptor antagonist
WZ-3105	5	NA
acetazolamide	6	Carbonic anhydrase inhibitor
AMD-11070	6	NA
anisodamine	6	NA
AV-412	6	NA
BMY-14802	6	Sigma receptor antagonist
busulfan	6	DNA inhibitor
calpeptin	6	NA
cobicistat	6	NA
dacarbazine	6	DNA alkylating agent
dasabuvir	6	NA
dexniguldipine	6	NA
disopyramide	6	Sodium channel blocker
dofequidar	6	NA
efatutazone	6	NA
emtricitabine	6	NA
fenticonazole	6	NA
fluocinolone-acetonide	6	Glucocorticoid receptor agonist
iguratimod	6	NA
L-690330	6	Inositol monophosphatase inhibitor
lenalidomide	6	Antineoplastic
liranaftate	6	NA
LY-2784544	6	NA
maprotiline	6	Tricyclic antidepressant
maprotiline	6	Norepinephrine reuptake inhibitor
mefloquine	6	Hemoglobin antagonist
mefloquine	6	Adenosine receptor antagonist
mibampator	6	NA
nelarabine	6	NA
norgestrel	6	NA
orantinib	6	VEGFR inhibitor
orantinib	6	Platelet-derived growth factor receptor inhibitor
orantinib	6	FGFR inhibitor
ostarine	6	NA
oxybuprocaine	6	Local anesthetic
penfluridol	6	T-type calcium channel blocker
phensuximide	6	Succinimide antiepileptic
raltegravir	6	HIV integrase inhibitor
rilmenidine	6	Adrenergic receptor agonist
rilmenidine	6	Imidazoline receptor agonist
roflumilast	6	NA
rottlerin	6	MAP kinase inhibitor
rottlerin	6	Protein kinase inhibitor
rotundine	6	NA
SB-756050	6	NA
SU-11652	6	Tyrosine kinase inhibitor
sulfadoxine	6	Dihydropteroate synthase inhibitor
taranabant	6	NA
theobromine	6	Phosphodiesterase inhibitor
tramadol	6	Norepinephrine reuptake inhibitor
tramadol	6	Opioid receptor agonist
tramadol	6	Serotonin reuptake inhibitor
tranilast	6	NA
tyrphostin-AG-112	6	Protein tyrosine kinase inhibitor
ursolic-acid	6	NA
zidovudine	6	NA
ziprasidone	6	Serotonin receptor antagonist
ziprasidone	6	Dopamine receptor antagonist
acipimox	7	Cholesterol inhibitor
avagacestat	7	NA
bepotastine	7	NA
bifonazole	7	Sterol demethylase inhibitor
bosentan	7	Endothelin receptor antagonist
carbamazepine	7	Carboxamide antiepileptic
carbenoxolone	7	11-beta-HSD1 inhibitor
CGS-20625	7	Benzodiazepine receptor agonist
CGS-20625	7	GABA benzodiazepine site receptor partial agonist
ciclesonide	7	NA
crizotinib	7	ALK inhibitor
dantrolene	7	Calcium channel blocker
dexamethasone-acetate	7	Cytochrome P450 inhibitor
dexamethasone-acetate	7	Glucocorticoid receptor agonist
dexamethasone-acetate	7	Corticosteroid agonist
dexamethasone-acetate	7	Glucocorticoid receptor modulator
dovitinib	7	FGFR inhibitor
dovitinib	7	EGFR inhibitor
dovitinib	7	VEGFR inhibitor
dovitinib	7	FLT3 inhibitor
dovitinib	7	PDGFR receptor inhibitor
epinephrine	7	NA
erlotinib	7	EGFR inhibitor
flumatinib	7	NA
fulvestrant	7	NA
ilomastat	7	Matrix metalloprotease inhibitor
isoconazole	7	NA
isradipine	7	Calcium channel blocker
lacosamide	7	NA
lestaurtinib	7	NA
levonorgestrel	7	progesterone receptor agonist
lonafarnib	7	NA
lupanine	7	Sodium channel blocker
LY-2157299	7	NA
masoprocol	7	NA
MD-920	7	NFkB pathway inhibitor
meclizine	7	CAR agonist
mepacrine	7	Cytokine production inhibitor
mepacrine	7	NFkB pathway inhibitor
mepacrine	7	TP53 activator
methylstat	7	Histone demethylase inhibitor
novobiocin	7	DNA gyrase inhibitor
ofloxacin	7	Bacterial DNA gyrase inhibitor
oxiconazole	7	NA
ozagrel	7	Thromboxane synthase inhibitor
pilocarpine	7	Acetylcholine receptor agonist
ponatinib	7	ABL inhibitor
ponatinib	7	BCR-ABL kinase inhibitor
ponatinib	7	Breakpoint cluster region protein inhibitor
quetiapine	7	Serotonin receptor antagonist
quetiapine	7	Dopamine receptor antagonist
rimcazole	7	Sigma receptor antagonist
ropinirole	7	Dopamine receptor agonist
sertraline	7	NA
SR-2640	7	NA
talnetant	7	NA
tiabendazole	7	Angiogenesis inhibitor
travoprost	7	NA
XBD-173	7	NA
acivicin	8	NA
almitrine	8	NA
avasimibe	8	NA
BAY-87-2243	8	NA
clofazimine	8	GK0582 inhibitor
dabrafenib	8	RAF inhibitor
dequalinium	8	PKC inhibitor
hexachlorophene	8	Potassium channel activator
HG-6-64-01	8	NA
IKK-2-inhibitor-V	8	IKK inhibitor
IKK-2-inhibitor-V	8	NFkB pathway inhibitor
ivermectin	8	GABA receptor agonist
ledipasvir	8	NA
neratinib	8	EGFR inhibitor
pelitinib	8	EGFR inhibitor
RAF-265	8	NA
tanaproget	8	NA
vemurafenib	8	RAF inhibitor
venetoclax	8	NA
ZK-811752	8	NA
aclidinium	9	NA
acrivastine	9	NA
aminoguanidine	9	NA
apixaban	9	NA
apocynin	9	NA
armodafinil	9	NA
asymmetrical-dimethylarginine	9	NA
balicatib	9	NA
benzbromarone	9	Chloride channel blocker
bifemelane	9	Adrenergic transmitter uptake inhibitor
bifemelane	9	Acetylcholine release stimulant
bifemelane	9	Reducing agent
BMS-927711	9	NA
bucladesine	9	NA
budipine	9	NA
cabergoline	9	Dopamine receptor agonist
capsaicin	9	TRPV agonist
cinaciguat	9	NA
climbazole	9	NA
CT-7758	9	NA
CTS-1027	9	NA
cyclizine	9	Histamine receptor modulator
darapladib	9	NA
diazoxide	9	Potassium channel activator
dimethyl-fumarate	9	NA
dinoprost	9	NA
doxepin	9	Histamine receptor antagonist
ellagic-acid	9	NA
estriol	9	Estrogen receptor agonist
exemestane	9	Aromatase inhibitor
felbinac	9	Cyclooxygenase inhibitor
fluoxetine	9	Selective serotonin reuptake inhibitor (SSRI)
flutamide	9	Androgen receptor antagonist
GSK-256066	9	NA
honokiol	9	AKT inhibitor
ibutamoren	9	NA
ivabradine	9	NA
KBG	9	NA
L-citrulline	9	NA
lafutidine	9	NA
levetiracetam	9	Calcium channel blocker
levocetirizine	9	Histamine receptor antagonist
linsidomine	9	NA
lopinavir	9	HIV protease inhibitor
MDL-73005EF	9	Serotonin receptor antagonist
medroxyprogesterone-acetate	9	NA
meglitinide	9	NA
metformin	9	Insulin sensitizer
molindone	9	Dopamine receptor antagonist
navitoclax	9	BCL inhibitor
nepafenac	9	NA
nesbuvir	9	NA
nevirapine	9	Reverse transcriptase inhibitor
nutlin-3	9	MDM inhibitor
palomid-529	9	NA
papaverine	9	Phosphodiesterase inhibitor
penitrem-a	9	Potassium channel blocker
phenformin	9	AMPK activator
picotamide	9	Thromboxane receptor antagonist
picotamide	9	Thromboxane synthase inhibitor
primaquine	9	DNA inhibitor
primaquine	9	Antimalarial
pritelivir	9	NA
rebamipide	9	NA
rivaroxaban	9	NA
sarsagenin	9	NA
saxagliptin	9	NA
SEP-227900	9	NA
setiptiline	9	NA
siguazodan	9	Phosphodiesterase inhibitor
sodium-gualenate	9	NA
ST-1859	9	NA
sumatriptan	9	Serotonin receptor agonist
tagatose	9	NA
taladegib	9	NA
temoporfin	9	NA
tenidap	9	Cyclooxygenase inhibitor
tolimidone	9	NA
tolvaptan	9	NA
trehalose	9	NA
triclosan	9	Enoyl-[acyl-carrier-protein] reductase [NADH] inhibitor
trimipramine	9	Norepinephrine reuptake inhibitor
trimipramine	9	Tricyclic antidepressant
ursodiol	9	NA
vincamine	9	NA
ZD-7288	9	HCN channel blocker
ACY-1215	10	NA
resminostat	10	NA
RG-2833	10	NA
tacedinaline	10	HDAC inhibitor
AEE-788	11	NA
metronidazole	11	Antiprotozoal
metronidazole	11	DNA inhibitor
radicicol	11	NA
afatinib	12	EGFR inhibitor
AMG-232	12	NA
AS-605240	12	PI3K inhibitor
BIBX-1382	12	Tyrosine kinase inhibitor
BIBX-1382	12	EGFR inhibitor
canertinib	12	EGFR inhibitor
cediranib	12	VEGFR inhibitor
cediranib	12	KIT inhibitor
cepharanthine	12	NA
CP-945598	12	NA
dronedarone	12	NA
leflunomide	12	PDGFR receptor inhibitor
leflunomide	12	Dihydroorotate dehydrogenase inhibitor
LY-2228820	12	NA
metixene	12	Acetylcholine receptor antagonist
MK-2461	12	NA
NVP-BHG712	12	NA
protriptyline	12	Tricyclic antidepressant
YM-201636	12	NA
albendazole	13	Tubulin inhibitor
albendazole	13	Anthelmintic
alisertib	14	Aurora kinase inhibitor
danusertib	14	Growth factor receptor inhibitor
danusertib	14	Aurora kinase inhibitor
GSK-1070916	14	Aurora kinase inhibitor
NVP-TAE684	14	ALK inhibitor
palbociclib	14	CDK inhibitor
PF-03758309	14	NA
PHA-793887	14	CDK inhibitor
selinexor	14	NA
alpelisib	15	PI3K inhibitor
AZD-5363	15	NA
GSK-2334470	15	NA
GSK-690693	15	NA
linsitinib	15	NA
MK-2206	15	AKT inhibitor
pilaralisib	15	NA
altrenogest	16	NA
meisoindigo	16	NA
midostaurin	16	KIT inhibitor
midostaurin	16	FLT3 inhibitor
midostaurin	16	PKC inhibitor
alvespimycin	17	HSP inhibitor
AT-13387	17	HSP inhibitor
BIIB-021	17	HSP inhibitor
ganetespib	17	HSP inhibitor
geldanamycin	17	HSP inhibitor
KW-2478	17	HSP inhibitor
NVP-AUY922	17	HSP inhibitor
SNX-2112	17	NA
XL-888	17	NA
amcinonide	18	Glucocorticoid receptor agonist
beclomethasone-dipropionate	18	Glucocorticoid receptor agonist
clobetasol	18	Glucocorticoid receptor agonist
dexamethasone	18	Glucocorticoid receptor agonist
fludroxycortide	18	Glucocorticoid receptor agonist
fluorometholone	18	Glucocorticoid receptor agonist
fluticasone-propionate	18	Glucocorticoid receptor agonist
halcinonide	18	NA
hydrocortisone	18	Glucocorticoid receptor agonist
medrysone	18	Glucocorticoid receptor agonist
mestinon	18	Cholinesterase inhibitor
methylprednisolone	18	NA
rimexolone	18	Glucocorticoid receptor agonist
rizatriptan	18	Serotonin receptor agonist
triamcinolone-acetonide	18	NA
AMG-517	19	NA
amikacin	19	NA
deoxycholic-acid	19	Biliverdin reductase A activator
deoxycholic-acid	19	Unidentified pharmacological activity
deoxycholic-acid	19	G protein-coupled receptor agonist
dexloxiglumide	19	NA
gliclazide	19	Insulin secretagogue
gliclazide	19	ATP channel blocker
ifosfamide	19	DNA alkylating agent
inositol	19	NA
L-ergothioneine	19	NA
lasalocid	19	Bacterial permeability inducer
macitentan	19	NA
meclofenamic-acid	19	Prostanoid receptor antagonist
meclofenamic-acid	19	Cyclooxygenase inhibitor
mepivacaine	19	Sodium channel blocker
mepivacaine	19	Potassium channel blocker
molsidomine	19	NA
pinacidil	19	ATP channel activator
pinacidil	19	Potassium channel activator
quercetin	19	Polar auxin transport inhibitor
quinine	19	NA
rupatadine	19	NA
tetrahydrouridine	19	NA
tofacitinib	19	JAK inhibitor
aminosalicylic-acid	20	Dihydrofolate reductase inhibitor
aminosalicylic-acid	20	Cyclooxygenase inhibitor
anagrelide	20	Phosphodiesterase inhibitor
AZD-1981	20	NA
clofibric-acid	20	PPAR receptor agonist
erteberel	20	NA
ethylenediaminetetraacetic-acid	20	NA
famciclovir	20	DNA polymerase inhibitor
FK-888	20	Tachykinin antagonist
fomocaine	20	NA
galeterone	20	NA
gliquidone	20	Sulfonylurea
lidoflazine	20	Calcium channel blocker
N6022	20	NA
nemonapride	20	NA
pimavanserin	20	NA
proglumide	20	CCK receptor antagonist
scopolamine	20	Acetylcholine receptor antagonist
amsacrine	21	NA
aphidicolin	21	NA
cladribine	21	Adenosine deaminase inhibitor
cladribine	21	Ribonucleoside reductase inhibitor
clofarabine	21	Nucleoside analog /Antimetabolite
floxuridine	21	Nucleoside analog
gemcitabine	21	Ribonucleotide reductase inhibitor
pralatrexate	21	Nucleoside analog /Antimetabolite
valrubicin	21	NA
AP-26113	22	NA
AZD-2014	22	MTOR inhibitor
AZD-8055	22	MTOR inhibitor
CEP-37440	22	NA
deforolimus	22	MTOR inhibitor
GDC-0941	22	PI3K inhibitor
GDC-0980	22	MTOR inhibitor
GSK-2126458	22	GSK-2126458
NVP-BEZ235	22	Protein kinase inhibitor
NVP-BEZ235	22	PI3K inhibitor
NVP-BEZ235	22	MTOR inhibitor
PF-04691502	22	PI3K inhibitor
PI-103	22	MTOR inhibitor
PI-103	22	PI3K inhibitor
PKI-179	22	MTOR inhibitor
taselisib	22	PI3K inhibitor
temsirolimus	22	MTOR inhibitor
torin-1	22	MTOR inhibitor
torin-1	22	PI3K inhibitor
torin-2	22	MTOR inhibitor
voxtalisib	22	PI3K inhibitor
ZSTK-474	22	PI3K inhibitor
ARP-101	23	NA
artesunate	23	NA
elesclomol	23	Oxidative stress inducer
AS-601245	24	JNK inhibitor
thiomersal	24	Antibiotic
AS-703026	25	MEK inhibitor
cobimetinib	25	NA
foretinib	25	VEGFR inhibitor
PHA-848125	25	NA
pitavastatin	25	NA
refametinib	25	NA
TAK-733	25	NA
trametinib	25	Dual specificity mitogen-activated protein kinase kinase inhibitor
AT-9283	26	Aurora kinase inhibitor
AT-9283	26	Protein kinase inhibitor
AT-9283	26	BCR-ABL kinase inhibitor
AT-9283	26	JAK inhibitor
AT-9283	26	Mitotic inhibitor
AT-9283	26	FLT3 inhibitor
AT-9283	26	ABL inhibitor
idasanutlin	26	NA
tioconazole	26	Sterol demethylase inhibitor
atorvastatin	27	HMGCR inhibitor
AZD-8330	27	MEK inhibitor
binimetinib	27	MEK inhibitor
BVD-523	27	NA
PD-184352	27	MEK inhibitor
Ro-4987655	27	MEK inhibitor
rociletinib	27	NA
selumetinib	27	MEK inhibitor
simvastatin	27	HMG-CoA reductase inhibitor
STA-5326	27	NA
WZ-4-145	27	NA
aurora-a-inhibitor-i	28	Aurora kinase inhibitor
HG-5-113-01	28	NA
JQ1+SR1277	28	NA
MLN-8054	28	Protein kinase inhibitor
MLN-8054	28	Mitotic inhibitor
MLN-8054	28	Aurora kinase inhibitor
SR-1277	28	NA
tozasertib	28	BCR-ABL kinase inhibitor
tozasertib	28	Aurora kinase inhibitor
tozasertib	28	FLT3 inhibitor
tozasertib	28	JAK inhibitor
AVN-944	29	NA
GSK-2110183	29	PI3K inhibitor
JW-7-24-1	29	NA
mycophenolate-mofetil	29	Dehydrogenase inhibitor
mycophenolate-mofetil	29	Hydroxycarboxylic acid receptor agonist
mycophenolate-mofetil	29	Inosine monophosphate dehydrogenase inhibitor
mycophenolate-mofetil	29	Inositol monophosphatase inhibitor
AZ-20	30	NA
buparlisib	30	PI3K inhibitor
OSI-027	30	MTOR inhibitor
QL-X-138	30	NA
WYE-125132	30	MTOR inhibitor
azacitidine	31	DNA methyltransferase inhibitor
thioguanine	31	NA
tioguanine	31	Purine antagonist
AZD-3514	32	NA
BI-2536	32	PLK inhibitor
GBM_JQ1	32	Bromodomain inhibitor
I-BET-151	32	Bromodomain inhibitor
I-BET-762	32	Bromodomain inhibitor
JQ1-(+)	32	Bromodomain inhibitor
JWE-035	32	Aurora kinase inhibitor
PFI-1	32	NA
TG-101348	32	JAK inhibitor
TG-101348	32	FLT3 inhibitor
XMD-1150	32	Leucine rich repeat kinase inhibitor
XMD-16144	32	NA
XMD-892	32	MAP kinase inhibitor
AZD-5438	33	CDK inhibitor
CYT387	33	JAK inhibitor
SYK-inhibitor	33	NA
bardoxolone-methyl	34	NA
bruceantin	34	NA
celastrol	34	NA
digoxin	34	ATPase inhibitor
homoharringtonine	34	Protein synthesis inhibitor
ingenol-mebutate	34	NA
pevonedistat	34	Nedd activating enzyme inhibitor
phorbol-myristate-acetate	34	PKC activator
QL-XII-47	34	NA
withaferin-a	34	NA
belinostat	35	HDAC inhibitor
dacinostat	35	HDAC inhibitor
entinostat	35	HDAC inhibitor
JNJ-26481585	35	HDAC inhibitor
mocetinostat	35	HDAC inhibitor
PCI-24781	35	HDAC inhibitor
romidepsin	35	HDAC inhibitor
SB-939	35	HDAC inhibitor
BMS-345541	36	IKK inhibitor
CHIR-99021	36	Glycogen synthase kinase inhibitor
enzastaurin	36	PKC inhibitor
FK-866	36	Niacinamide phosphoribosyltransferase inhibitor
GDC-0152	36	NA
LCL-161	36	NA
LDN-193189	36	Serine/threonine kinase inhibitor
linifanib	36	PDGFR receptor inhibitor
linifanib	36	VEGFR inhibitor
rosiglitazone	36	PPAR receptor agonist
rosiglitazone	36	Insulin sensitizer
tesaglitazar	36	NA
bortezomib	37	NFkB pathway inhibitor
bortezomib	37	Proteasome inhibitor
carfilzomib	37	Proteasome inhibitor
delanzomib	37	Proteasome inhibitor
ixazomib	37	Proteasome inhibitor
ixazomib-citrate	37	Proteasome inhibitor
lacidipine	37	NA
MG-132	37	Proteasome inhibitor
oprozomib	37	Proteasome inhibitor
pentobarbital	37	Barbiturate antiepileptic
pentobarbital	37	GABA receptor modulator
perampanel	37	NA
YM-155	37	Survivin inhibitor
brequinar	38	NA
irinotecan	38	Topoisomerase inhibitor
merimepodib	38	NA
mitomycin-c	38	DNA alkylating agent
mitomycin-c	38	DNA inhibitor
mitomycin-c	38	DNA synthesis inhibitor
mycophenolic-acid	38	Inositol monophosphatase inhibitor
mycophenolic-acid	38	Dehydrogenase inhibitor
talazoparib	38	NA
trifluridine	38	NA
cabazitaxel	39	NA
colchicine	39	Microtubule inhibitor
combretastatin-A-4	39	NA
CYT-997	39	Tubulin inhibitor
docetaxel	39	Microtubule inhibitor
dolastatin-10	39	NA
epothilone-b	39	Tubulin inhibitor
GSK-461364	39	PLK inhibitor
indibulin	39	Tubulin inhibitor
ixabepilone	39	Microtubule inhibitor
JNK-IN-5A	39	NA
KX2-391	39	NA
NMS-1286937	39	NA
paclitaxel	39	Tubulin inhibitor
podophyllotoxin	39	Microtubule inhibitor
podophyllotoxin	39	Tubulin inhibitor
rigosertib	39	Microtubule inhibitor
SB-743921	39	Microtubule inhibitor
calcitriol	40	Vitamin analog
ercalcitriol	40	Vitamin analog
maxacalcitol	40	Vitamin analog
paricalcitol	40	Vitamin analog
seocalcitol	40	Vitamin analog
tacalcitol	40	Vitamin analog
camptothecin	41	Topoisomerase inhibitor
daunorubicin	41	Topoisomerase inhibitor
doxorubicin	41	Topoisomerase inhibitor
epirubicin	41	Topoisomerase inhibitor
genz-644282	41	Topoisomerase inhibitor
MK-1775	41	WEE1 kinase inhibitor
PF-03814735	41	Aurora kinase inhibitor
PF-477736	41	NA
R-547	41	NA
SN-38	41	Topoisomerase inhibitor
TAS-103	41	Topoisomerase inhibitor
cyclosporin-a	42	NA
LGX-818	42	NA
mubritinib	42	NA
niclosamide	42	STAT inhibitor
niclosamide	42	DNA replication inhibitor
ENMD-2076	43	Aurora kinase inhibitor
ENMD-2076	43	FLT3 inhibitor
ENMD-2076	43	VEGFR inhibitor
LY-2874455	43	NA
tipifarnib-P2	43	farnesyltransferase inhibitor
WH-4-025	43	NA
fdcyd	44	NA
finasteride	45	5-alpha reductase inhibitor
TAK-285	45	NA
ticagrelor	45	NA
zolpidem	45	Benzodiazepine receptor agonist
GSK-923295	46	NA
GW-843682X	46	PLK inhibitor
HMN-214	46	PLK inhibitor
mebendazole	46	Tubulin inhibitor
MK-5108	46	Aurora kinase inhibitor
GSK-J2	47	NA
KIN001-055	47	EGFR inhibitor
KIN001-055	47	JAK inhibitor
KIN001-055	47	Mediator release inhibitor
KIN001-055	47	Leukotriene inhibitor
KIN001-043	48	NA
LY-2090314	48	NA
tosedostat	48	Peptidase inhibitor
LY-2603618	49	NA
volasertib	50	NA
