# Supplementary material for: Drug and disease signature integration identifies synergistic combinations in glioblastoma
Source: Nat Commun. 2018 Dec 14;9:5315. doi: 10.1038/s41467-018-07659-z (PMC6294341; doi:10.1038/s41467-018-07659-z)
Supplement: Supplementary file 8 — Supplementary Data 5 [file 41467_2018_7659_MOESM8_ESM.xlsx]

## Sheet: Alisertib
Reference Drug	Top Ranked Drug	TCS Concordance Ratio	Permutation p-value
alisertib	GSK-1070916	39	9.999e-05
alisertib	MK-5108	32	9.999e-05
alisertib	tozasertib	30	9.999e-05
alisertib	danusertib	29	9.999e-05
alisertib	MLN-8054	24	9.999e-05
alisertib	NVP-TAE684	23	9.999e-05
alisertib	buparlisib	18.5	9.999e-05
alisertib	GDC-0941	18	9.999e-05
alisertib	AZD-8055	17	9.999e-05
alisertib	JNK-IN-5A	15	9.999e-05
alisertib	LY-2603618	15	9.999e-05
alisertib	nutlin-3	14	9.999e-05
alisertib	GSK-461364	13.6667	9.999e-05
alisertib	ENMD-2076	12	0.00019998
alisertib	GSK-2334470	12	0.00019998
alisertib	MK-1775	11.2	9.999e-05
alisertib	paclitaxel	11.1667	9.999e-05
alisertib	CX-5461	11	9.999e-05
alisertib	simvastatin	11	0.00049995
alisertib	AMG-232	10	0.00139986
alisertib	amonafide	10	0.00029997
alisertib	docetaxel	10	9.999e-05
alisertib	indibulin	9.57143	9.999e-05
alisertib	HMN-214	9.5	9.999e-05
alisertib	AZ-20	9.25	0.00049995
alisertib	tioconazole	9	0.00229977
alisertib	PF-477736	8.75	9.999e-05
alisertib	ixabepilone	8.25	9.999e-05
alisertib	mebendazole	8.25	0.00089991
alisertib	barasertib-HQPA	8	0.00059994
alisertib	GW-843682X	8	0.00059994
alisertib	mercaptopurine	8	0.00339966
alisertib	cabazitaxel	7.77778	9.999e-05
alisertib	ZSTK-474	7.4	9.999e-05
alisertib	atorvastatin	7	0.00019998
alisertib	JWE-035	7	0.0029997
alisertib	rigosertib	7	9.999e-05
alisertib	rimcazole	7	0.0122988
alisertib	sertindole	7	0.00479952
alisertib	thiomersal	7	0.00039996
alisertib	NMS-1286937	6.36364	9.999e-05
alisertib	PI-103	6.33333	9.999e-05
alisertib	palbociclib	6.25	0.00019998
alisertib	XMD-16144	6.22222	9.999e-05
alisertib	aurora-a-inhibitor-i	6	0.019898
alisertib	barasertib	6	0.00579942
alisertib	DPCPX	6	0.0152985
alisertib	GSK-923295	6	0.00169983
alisertib	indoramin	6	0.0107989
alisertib	mepacrine	6	0.0137986

## Sheet: GSK-1070916
Reference Drug	Top Ranked Drug	TCS Concordance Ratio	Permutation p-value
GSK-1070916	PI-103	80	9.999e-05
GSK-1070916	TAK-733	80	9.999e-05
GSK-1070916	cobimetinib	73	9.999e-05
GSK-1070916	PF-03814735	71	9.999e-05
GSK-1070916	AZD-8330	67	9.999e-05
GSK-1070916	MK-1775	61	9.999e-05
GSK-1070916	ZSTK-474	57	9.999e-05
GSK-1070916	GDC-0941	56	9.999e-05
GSK-1070916	palbociclib	56	9.999e-05
GSK-1070916	refametinib	55	9.999e-05
GSK-1070916	foretinib	53	9.999e-05
GSK-1070916	TAS-103	52	9.999e-05
GSK-1070916	binimetinib	49	9.999e-05
GSK-1070916	NVP-TAE684	49	9.999e-05
GSK-1070916	ENMD-2076	45	9.999e-05
GSK-1070916	PD-184352	42	9.999e-05
GSK-1070916	taselisib	40.5	9.999e-05
GSK-1070916	CEP-37440	40	9.999e-05
GSK-1070916	idasanutlin	40	9.999e-05
GSK-1070916	alisertib	39	9.999e-05
GSK-1070916	PKI-179	38.5	9.999e-05
GSK-1070916	PF-477736	38	9.999e-05
GSK-1070916	LGX-818	37	9.999e-05
GSK-1070916	PF-04691502	37	9.999e-05
GSK-1070916	AP-26113	36.5	9.999e-05
GSK-1070916	dovitinib	35	9.999e-05
GSK-1070916	GSK-2126458	34.3333	9.999e-05
GSK-1070916	JWE-035	34	9.999e-05
GSK-1070916	GDC-0980	32	9.999e-05
GSK-1070916	WZ-4-145	30	9.999e-05
GSK-1070916	TAK-285	29	9.999e-05
GSK-1070916	LY-2874455	28	9.999e-05
GSK-1070916	R-547	24.6667	9.999e-05
GSK-1070916	PHA-848125	23	9.999e-05
GSK-1070916	rociletinib	23	9.999e-05
GSK-1070916	Ro-4987655	22.3333	9.999e-05
GSK-1070916	voxtalisib	22	9.999e-05
GSK-1070916	WYE-125132	21.25	9.999e-05
GSK-1070916	NVP-BEZ235	20.6	9.999e-05
GSK-1070916	epirubicin	20.3333	9.999e-05
GSK-1070916	MK-2206	20	9.999e-05
GSK-1070916	flumatinib	19	9.999e-05
GSK-1070916	nutlin-3	19	9.999e-05
GSK-1070916	tozasertib	19	9.999e-05
GSK-1070916	AS-703026	18.5	9.999e-05
GSK-1070916	AMG-232	18	9.999e-05
GSK-1070916	AZ-20	18	9.999e-05
GSK-1070916	LY-2603618	18	9.999e-05
GSK-1070916	tioconazole	18	9.999e-05
GSK-1070916	torin-2	17.3333	9.999e-05

## Sheet: AT-9283
Reference Drug	Top Ranked Drug	TCS Concordance Ratio	Permutation p-value
AT-9283	lersivirine	48	9.999e-05
AT-9283	roquinimex	43	9.999e-05
AT-9283	tioconazole	31	9.999e-05
AT-9283	CHIR-99021	28	9.999e-05
AT-9283	warfarin	28	9.999e-05
AT-9283	tramadol	23	9.999e-05
AT-9283	amineptine	22	9.999e-05
AT-9283	enzastaurin	16.5	9.999e-05
AT-9283	halofantrine	15.25	9.999e-05
AT-9283	BRD-K68548958	15	9.999e-05
AT-9283	diphenylpyraline	13.5	9.999e-05
AT-9283	defactinib	13.25	9.999e-05
AT-9283	nateglinide	13.25	9.999e-05
AT-9283	clozapine	13	9.999e-05
AT-9283	conivaptan	13	9.999e-05
AT-9283	darapladib	13	0.00029997
AT-9283	kakonein	13	0.00029997
AT-9283	MGCD-265	13	0.00019998
AT-9283	cefepime	12	0.00059994
AT-9283	barasertib-HQPA	11	0.00039996
AT-9283	meclizine	11	0.00039996
AT-9283	ampalex	10.5	0.00029997
AT-9283	tipiracil	10.5	9.999e-05
AT-9283	novobiocin	10	9.999e-05
AT-9283	tolimidone	10	0.00079992
AT-9283	mepivacaine	9.8	9.999e-05
AT-9283	meloxicam	9.33333	9.999e-05
AT-9283	amtolmetin-guacil	9	0.00289971
AT-9283	ataluren	9	0.00289971
AT-9283	fulvestrant	9	0.00029997
AT-9283	L-citrulline	9	0.00379962
AT-9283	NVP-BHG712	9	0.00249975
AT-9283	pimecrolimus	9	0.00269973
AT-9283	VE-821	9	0.00079992
AT-9283	vincamine	9	0.00339966
AT-9283	ASC-J9	8.66667	9.999e-05
AT-9283	tyrphostin-AG-112	8.66667	9.999e-05
AT-9283	dexniguldipine	8.6	9.999e-05
AT-9283	LY-2784544	8.6	9.999e-05
AT-9283	estramustine-phosphate	8.5	9.999e-05
AT-9283	sulpiride	8.5	9.999e-05
AT-9283	SB-756050	8.33333	0.00019998
AT-9283	taranabant	8.16667	9.999e-05
AT-9283	BX-795	8	0.00589941
AT-9283	carbimazole	8	0.00019998
AT-9283	mozavaptan	8	0.00759924
AT-9283	AZD-5438	7.58333	9.999e-05
AT-9283	AGK-2	7.5	0.00319968
AT-9283	cobicistat	7.5	0.00029997
AT-9283	lurasidone	7.5	0.00459954

## Sheet: Aurora-a-inhibitor-i
Reference Drug	Top Ranked Drug	TCS Concordance Ratio	Permutation p-value
aurora-a-inhibitor-i	JNK-IN-5A	14	9.999e-05
aurora-a-inhibitor-i	MK-1775	14	0.00019998
aurora-a-inhibitor-i	PF-477736	14	9.999e-05
aurora-a-inhibitor-i	PF-03814735	13	0.00039996
aurora-a-inhibitor-i	valsartan	12	0.00019998
aurora-a-inhibitor-i	dovitinib	11	0.00019998
aurora-a-inhibitor-i	refametinib	11	0.00059994
aurora-a-inhibitor-i	delanzomib	10.5	9.999e-05
aurora-a-inhibitor-i	azacitidine	10	0.00019998
aurora-a-inhibitor-i	ixazomib	10	9.999e-05
aurora-a-inhibitor-i	lestaurtinib	10	0.00229977
aurora-a-inhibitor-i	oprozomib	9.5	9.999e-05
aurora-a-inhibitor-i	pelitinib	9	0.00189981
aurora-a-inhibitor-i	thioguanine	9	0.00169983
aurora-a-inhibitor-i	MG-132	8.66667	9.999e-05
aurora-a-inhibitor-i	perampanel	8.5	0.00019998
aurora-a-inhibitor-i	BI-2536	8	0.00269973
aurora-a-inhibitor-i	celastrol	8	0.00349965
aurora-a-inhibitor-i	foretinib	8	0.00559944
aurora-a-inhibitor-i	GSK-1070916	8	0.00119988
aurora-a-inhibitor-i	rigosertib	8	0.00749925
aurora-a-inhibitor-i	sulpiride	8	0.00329967
aurora-a-inhibitor-i	TAS-103	8	0.00169983
aurora-a-inhibitor-i	bortezomib	7.66667	9.999e-05
aurora-a-inhibitor-i	YM-155	7.66667	0.00059994
aurora-a-inhibitor-i	A-443654	7	0.00029997
aurora-a-inhibitor-i	dequalinium	7	0.00039996
aurora-a-inhibitor-i	doxorubicin	7	0.00209979
aurora-a-inhibitor-i	GW-843682X	7	0.00479952
aurora-a-inhibitor-i	idasanutlin	7	0.00649935
aurora-a-inhibitor-i	LY-2784544	7	0.00329967
aurora-a-inhibitor-i	mebendazole	7	0.00279972
aurora-a-inhibitor-i	oxiconazole	7	0.00289971
aurora-a-inhibitor-i	ponatinib	7	0.00319968
aurora-a-inhibitor-i	XMD-16144	7	0.00389961
aurora-a-inhibitor-i	lacidipine	6.66667	0.00049995
aurora-a-inhibitor-i	alisertib	6	0.0214979
aurora-a-inhibitor-i	BMS-299897	6	0.019598
aurora-a-inhibitor-i	CGS-20625	6	0.0315968
aurora-a-inhibitor-i	dabrafenib	6	0.00349965
aurora-a-inhibitor-i	epirubicin	6	0.00279972
aurora-a-inhibitor-i	lonafarnib	6	0.0226977
aurora-a-inhibitor-i	meloxicam	6	0.0205979
aurora-a-inhibitor-i	mitoxantrone	6	0.00019998
aurora-a-inhibitor-i	pentobarbital	6	0.00049995
aurora-a-inhibitor-i	QL-XII-47	6	0.0145985
aurora-a-inhibitor-i	sertraline	6	0.00189981
aurora-a-inhibitor-i	valrubicin	6	0.0176982
aurora-a-inhibitor-i	alvespimycin	5.5	0.00409959
aurora-a-inhibitor-i	carfilzomib	5.33333	0.0009999

## Sheet: Barasertib-HQPA
Reference Drug	Top Ranked Drug	TCS Concordance Ratio	Permutation p-value
barasertib-HQPA	PF-477736	13	9.999e-05
barasertib-HQPA	AT-9283	11	0.00049995
barasertib-HQPA	MK-1775	11	9.999e-05
barasertib-HQPA	R-547	11	0.00049995
barasertib-HQPA	TAS-103	11	0.0009999
barasertib-HQPA	adarotene	9	0.00309969
barasertib-HQPA	etoposide	9	0.00019998
barasertib-HQPA	IKK-2-inhibitor-V	9	0.00389961
barasertib-HQPA	JNK-IN-5A	9	0.00069993
barasertib-HQPA	LY-2603618	9	9.999e-05
barasertib-HQPA	alisertib	8	0.00029997
barasertib-HQPA	danusertib	8	0.00239976
barasertib-HQPA	GSK-1070916	8	0.00029997
barasertib-HQPA	GW-843682X	8	0.00039996
barasertib-HQPA	tozasertib	8	9.999e-05
barasertib-HQPA	dovitinib	7	0.00449955
barasertib-HQPA	HMN-214	7	0.00259974
barasertib-HQPA	irinotecan	7	9.999e-05
barasertib-HQPA	KIN001-043	7	0.009999
barasertib-HQPA	QL-XII-47	7	0.0134987
barasertib-HQPA	bruceantin	6.66667	0.00079992
barasertib-HQPA	gemcitabine	6.5	0.0113989
barasertib-HQPA	amonafide	6	9.999e-05
barasertib-HQPA	AZ-20	6	0.0039996
barasertib-HQPA	CX-5461	6	9.999e-05
barasertib-HQPA	docetaxel	6	0.0126987
barasertib-HQPA	homoharringtonine	6	0.00369963
barasertib-HQPA	idasanutlin	6	0.00959904
barasertib-HQPA	mycophenolate-mofetil	6	0.0238976
barasertib-HQPA	PF-431396	6	0.00089991
barasertib-HQPA	valrubicin	6	0.0222978
barasertib-HQPA	doxorubicin	5.5	0.0118988
barasertib-HQPA	epirubicin	5.5	0.00859914
barasertib-HQPA	barasertib	5	9.999e-05
barasertib-HQPA	beclomethasone-dipropionate	5	0.0125987
barasertib-HQPA	binimetinib	5	0.039596
barasertib-HQPA	calcitriol	5	0.0245975
barasertib-HQPA	cladribine	5	0.0449955
barasertib-HQPA	crizotinib	5	0.0163984
barasertib-HQPA	dacarbazine	5	0.00779922
barasertib-HQPA	efatutazone	5	0.0433957
barasertib-HQPA	GSK-461364	5	0.0436956
barasertib-HQPA	halofantrine	5	0.030397
barasertib-HQPA	LY-2784544	5	0.0148985
barasertib-HQPA	LY-2874455	5	0.0233977
barasertib-HQPA	mebendazole	5	0.0168983
barasertib-HQPA	MLN-8054	5	0.00019998
barasertib-HQPA	palbociclib	5	0.0413959
barasertib-HQPA	pevonedistat	5	0.0089991
barasertib-HQPA	selinexor	5	0.0261974

## Sheet: Danusertib
Reference Drug	Top Ranked Drug	TCS Concordance Ratio	Permutation p-value
danusertib	alisertib	29	9.999e-05
danusertib	PHA-793887	20.4	9.999e-05
danusertib	nutlin-3	18	9.999e-05
danusertib	TAK-285	16.6667	9.999e-05
danusertib	NVP-TAE684	15.75	9.999e-05
danusertib	PF-03758309	15.625	9.999e-05
danusertib	lidoflazine	15	9.999e-05
danusertib	ENMD-2076	13.6667	9.999e-05
danusertib	WZ-4-145	13	9.999e-05
danusertib	LY-2874455	11.75	9.999e-05
danusertib	selinexor	11.6667	9.999e-05
danusertib	tenidap	11	0.00029997
danusertib	etoposide	10.75	9.999e-05
danusertib	AP-26113	10.125	9.999e-05
danusertib	adenosine	10	0.00059994
danusertib	cyanocobalamin	10	0.00029997
danusertib	ST-1859	10	0.0009999
danusertib	benzbromarone	9.5	0.00079992
danusertib	16,16-dimethylprostaglandin-e2	9	0.00029997
danusertib	AS-605240	9	0.00349965
danusertib	dimethyl-fumarate	9	0.00149985
danusertib	ozagrel	9	0.00169983
danusertib	MK-2206	8.66667	0.00039996
danusertib	GSK-1070916	8.5	0.00019998
danusertib	barasertib-HQPA	8	0.00189981
danusertib	CX-5461	8	0.00479952
danusertib	norfloxacin	8	0.0069993
danusertib	scopolamine	8	0.00329967
danusertib	palbociclib	7.75	9.999e-05
danusertib	galeterone	7.66667	0.00279972
danusertib	barasertib	7.5	0.00429957
danusertib	griseofulvin	7.5	0.00479952
danusertib	LY-2603618	7.33333	0.00389961
danusertib	fomocaine	7.25	0.00019998
danusertib	AVL-292	7.2	0.00019998
danusertib	JWE-035	7.2	9.999e-05
danusertib	zolpidem	7.16667	9.999e-05
danusertib	PD-184352	7.125	9.999e-05
danusertib	XMD-16144	7.08333	9.999e-05
danusertib	AZD-7762	7	0.00449955
danusertib	MDL-73005EF	7	0.0115988
danusertib	nemonapride	7	0.00109989
danusertib	netupitant	7	0.00059994
danusertib	protriptyline	7	0.00419958
danusertib	semagacestat	7	0.00159984
danusertib	tolvaptan	7	0.0111989
danusertib	trehalose	7	0.0122988
danusertib	ursodiol	7	0.00419958
danusertib	CEP-37440	6.85714	9.999e-05
danusertib	mycophenolate-mofetil	6.77778	9.999e-05

## Sheet: ENMD-2076
Reference Drug	Top Ranked Drug	TCS Concordance Ratio	Permutation p-value
ENMD-2076	AP-26113	87	9.999e-05
ENMD-2076	PI-103	83	9.999e-05
ENMD-2076	GDC-0941	69	9.999e-05
ENMD-2076	voxtalisib	68	9.999e-05
ENMD-2076	ZSTK-474	64	9.999e-05
ENMD-2076	CEP-37440	55	9.999e-05
ENMD-2076	PF-04691502	53.5	9.999e-05
ENMD-2076	PKI-179	53	9.999e-05
ENMD-2076	foretinib	48	9.999e-05
ENMD-2076	NVP-TAE684	48	9.999e-05
ENMD-2076	GSK-1070916	45	9.999e-05
ENMD-2076	HG-6-64-01	39	9.999e-05
ENMD-2076	LGX-818	38	9.999e-05
ENMD-2076	MK-2206	34	9.999e-05
ENMD-2076	taselisib	33.3333	9.999e-05
ENMD-2076	LY-2228820	29	9.999e-05
ENMD-2076	GDC-0980	28.25	9.999e-05
ENMD-2076	GSK-2126458	26.75	9.999e-05
ENMD-2076	WZ-4-145	24	9.999e-05
ENMD-2076	PHA-848125	23.5	9.999e-05
ENMD-2076	cepharanthine	23	9.999e-05
ENMD-2076	GSK-2334470	23	9.999e-05
ENMD-2076	palbociclib	21.5	9.999e-05
ENMD-2076	TAK-733	21.5	9.999e-05
ENMD-2076	rociletinib	21	9.999e-05
ENMD-2076	flumatinib	20	9.999e-05
ENMD-2076	LY-2874455	20	9.999e-05
ENMD-2076	PF-03084014	20	9.999e-05
ENMD-2076	PF-03814735	19.3333	9.999e-05
ENMD-2076	AZD-8330	19	9.999e-05
ENMD-2076	deforolimus	17.25	9.999e-05
ENMD-2076	AMG-232	17	9.999e-05
ENMD-2076	tipifarnib-P2	16.3333	9.999e-05
ENMD-2076	ponatinib	16	9.999e-05
ENMD-2076	fulvestrant	15	9.999e-05
ENMD-2076	GSK-2110183	15	9.999e-05
ENMD-2076	NVP-BEZ235	14.8571	9.999e-05
ENMD-2076	AZ-20	14.5	0.00029997
ENMD-2076	BIBX-1382	14	9.999e-05
ENMD-2076	binimetinib	14	9.999e-05
ENMD-2076	erlotinib	14	9.999e-05
ENMD-2076	JW-7-24-1	14	9.999e-05
ENMD-2076	PD-184352	14	9.999e-05
ENMD-2076	danusertib	13.6667	9.999e-05
ENMD-2076	midostaurin	13.6667	9.999e-05
ENMD-2076	WH-4-025	13.6	9.999e-05
ENMD-2076	AZD-2014	13.4286	9.999e-05
ENMD-2076	alpelisib	13	9.999e-05
ENMD-2076	canertinib	13	9.999e-05
ENMD-2076	cobimetinib	13	9.999e-05

## Sheet: JWE-035
Reference Drug	Top Ranked Drug	TCS Concordance Ratio	Permutation p-value
JWE-035	I-BET-151	78	9.999e-05
JWE-035	JQ1-(+)	75	9.999e-05
JWE-035	I-BET-762	72	9.999e-05
JWE-035	PFI-1	46	9.999e-05
JWE-035	BI-2536	42	9.999e-05
JWE-035	TG-101348	36	9.999e-05
JWE-035	GSK-1070916	34	9.999e-05
JWE-035	XMD-1150	33	9.999e-05
JWE-035	GDC-0941	26	9.999e-05
JWE-035	ZSTK-474	25	9.999e-05
JWE-035	XMD-892	24	9.999e-05
JWE-035	AZD-3514	21	9.999e-05
JWE-035	GBM_JQ1	21	9.999e-05
JWE-035	XMD-16144	19.3333	9.999e-05
JWE-035	NU-7441	19	9.999e-05
JWE-035	proglumide	19	9.999e-05
JWE-035	LY-2874455	17	9.999e-05
JWE-035	PHA-848125	16.6667	9.999e-05
JWE-035	PCI-24781	16	9.999e-05
JWE-035	simvastatin	16	9.999e-05
JWE-035	AP-26113	15.5	9.999e-05
JWE-035	pitavastatin	13.6667	9.999e-05
JWE-035	foretinib	13.5	9.999e-05
JWE-035	PI-103	13.3333	9.999e-05
JWE-035	fomocaine	13	0.00029997
JWE-035	PD-184352	11	0.00039996
JWE-035	rociletinib	11	0.00019998
JWE-035	seocalcitol	11	0.00169983
JWE-035	dacinostat	10.8333	9.999e-05
JWE-035	LY-2603618	10	0.00049995
JWE-035	nemonapride	10	0.0009999
JWE-035	NVP-TAE684	10	0.00059994
JWE-035	AZ-20	9.5	0.00209979
JWE-035	pimavanserin	9.5	0.00059994
JWE-035	OSI-027	9.33333	0.00019998
JWE-035	CEP-37440	9	0.00039996
JWE-035	GSK-2334470	9	0.00089991
JWE-035	MK-2206	9	0.00269973
JWE-035	AS-703026	8.8	9.999e-05
JWE-035	STA-5326	8.4	9.999e-05
JWE-035	AMG-232	8	0.00359964
JWE-035	ENMD-2076	8	0.00159984
JWE-035	lidoflazine	8	0.00119988
JWE-035	tacalcitol	8	0.0049995
JWE-035	AZD-8055	7.75	9.999e-05
JWE-035	atorvastatin	7.5	0.00109989
JWE-035	buparlisib	7.5	0.00059994
JWE-035	PF-431396	7.5	0.00549945
JWE-035	SB-939	7.5	9.999e-05
JWE-035	danusertib	7.2	0.00049995

## Sheet: MK-5108
Reference Drug	Top Ranked Drug	TCS Concordance Ratio	Permutation p-value
MK-5108	HMN-214	52	9.999e-05
MK-5108	GSK-923295	44	9.999e-05
MK-5108	mebendazole	39	9.999e-05
MK-5108	alisertib	32	9.999e-05
MK-5108	GW-843682X	30	9.999e-05
MK-5108	CGP-12177	22	9.999e-05
MK-5108	MLN-8054	16	9.999e-05
MK-5108	TH-302	14	9.999e-05
MK-5108	adenosine	13	9.999e-05
MK-5108	tozasertib	13	9.999e-05
MK-5108	GSK-461364	12.5	9.999e-05
MK-5108	2-methoxyestradiol	12	9.999e-05
MK-5108	ambrisentan	12	9.999e-05
MK-5108	scopolamine	12	9.999e-05
MK-5108	indibulin	11.3333	9.999e-05
MK-5108	docetaxel	11.1429	9.999e-05
MK-5108	toremifene	11	0.00049995
MK-5108	ethylenediaminetetraacetic-acid	10.5	0.00179982
MK-5108	fomocaine	10	0.00209979
MK-5108	galeterone	10	0.00069993
MK-5108	paclitaxel	9.625	9.999e-05
MK-5108	irbesartan	9	0.00029997
MK-5108	istaroxime	9	0.00379962
MK-5108	NMS-1286937	8.77778	9.999e-05
MK-5108	volasertib	8.44444	9.999e-05
MK-5108	5-aminolevulinic-acid	8	0.00109989
MK-5108	acarbose	8	0.00019998
MK-5108	berberine	8	0.00819918
MK-5108	enzastaurin	8	0.00319968
MK-5108	estramustine	8	9.999e-05
MK-5108	FPL-55712	8	0.00429957
MK-5108	levothyroxine	8	0.0009999
MK-5108	tonabersat	8	0.00689931
MK-5108	combretastatin-A-4	7.77778	9.999e-05
MK-5108	erteberel	7.66667	0.00419958
MK-5108	anastrozole	7	0.00089991
MK-5108	apafant	7	0.0154985
MK-5108	CX-5461	7	0.009999
MK-5108	mericitabine	7	0.00679932
MK-5108	rimantadine	7	0.00769923
MK-5108	sulmazole	7	0.00219978
MK-5108	vinburnine	7	0.00029997
MK-5108	KX2-391	6.54545	9.999e-05
MK-5108	SB-743921	6.54545	9.999e-05
MK-5108	epothilone-b	6.27273	9.999e-05
MK-5108	JNK-IN-5A	6.16667	0.00029997
MK-5108	apixaban	6	0.0271973
MK-5108	balsalazide	6	0.00259974
MK-5108	cariporide	6	0.00079992
MK-5108	carprofen	6	0.0123988

## Sheet: MLN-8054
Reference Drug	Top Ranked Drug	TCS Concordance Ratio	Permutation p-value
MLN-8054	NMS-1286937	32	9.999e-05
MLN-8054	cabazitaxel	30	9.999e-05
MLN-8054	docetaxel	30	9.999e-05
MLN-8054	ixabepilone	30	9.999e-05
MLN-8054	paclitaxel	28	9.999e-05
MLN-8054	indibulin	26	9.999e-05
MLN-8054	JNK-IN-5A	26	9.999e-05
MLN-8054	MK-1775	25	9.999e-05
MLN-8054	rigosertib	25	9.999e-05
MLN-8054	alisertib	24	9.999e-05
MLN-8054	tozasertib	23	9.999e-05
MLN-8054	GSK-461364	20	9.999e-05
MLN-8054	HMN-214	19	9.999e-05
MLN-8054	mebendazole	17	9.999e-05
MLN-8054	GSK-923295	16	9.999e-05
MLN-8054	MK-5108	16	9.999e-05
MLN-8054	GW-843682X	15	9.999e-05
MLN-8054	PF-477736	15	9.999e-05
MLN-8054	tipifarnib-P2	14	9.999e-05
MLN-8054	AZ-20	13	9.999e-05
MLN-8054	BI-2536	12	0.00039996
MLN-8054	GSK-1070916	10.5	9.999e-05
MLN-8054	buparlisib	10	0.0009999
MLN-8054	epothilone-b	10	0.00039996
MLN-8054	HG-5-113-01	10	0.00049995
MLN-8054	SB-743921	9.66667	9.999e-05
MLN-8054	albendazole	9.5	0.00049995
MLN-8054	KW-2478	9	0.0019998
MLN-8054	KX2-391	9	0.00029997
MLN-8054	lonafarnib	9	0.00149985
MLN-8054	LY-2784544	9	0.00069993
MLN-8054	OSI-027	9	0.00219978
MLN-8054	thiomersal	9	0.00249975
MLN-8054	alvespimycin	8	0.00079992
MLN-8054	podophyllotoxin	8	0.00019998
MLN-8054	SNX-2112	8	0.0019998
MLN-8054	volasertib	7.75	0.00039996
MLN-8054	CYT-997	7.5	0.00029997
MLN-8054	colchicine	7.25	0.00039996
MLN-8054	dolastatin-10	7	9.999e-05
MLN-8054	LY-2603618	7	0.00029997
MLN-8054	combretastatin-A-4	6.25	0.00019998
MLN-8054	AT-13387	6	0.00129987
MLN-8054	CX-5461	6	0.00029997
MLN-8054	ENMD-2076	6	0.0235976
MLN-8054	levonorgestrel	6	0.0181982
MLN-8054	travoprost	6	0.00739926
MLN-8054	geldanamycin	5.75	0.00129987
MLN-8054	BIIB-021	5.5	0.00079992
MLN-8054	QL-XII-47	5.33333	0.00729927

[truncated: 2 more sheets: PF-03814735, Tozasertib]
