# Supplementary material for: Drug and disease signature integration identifies synergistic combinations in glioblastoma
Source: Nat Commun. 2018 Dec 14;9:5315. doi: 10.1038/s41467-018-07659-z (PMC6294341; doi:10.1038/s41467-018-07659-z)
Supplement: Supplementary file 9 — Supplementary Data 6 [file 41467_2018_7659_MOESM9_ESM.xlsx]

## Sheet: Figure 5
Figure 5b-c	Cell Line	Cell Line Discordance	Bliss Synergy Score	Loewes Combination Index		Figure 5d
	G10	0.0989583	7.938	0.76			GBM39 Cell Titer Glo
	G22	0.190476	5.964	0.79			GSK1070916 (uM)	10	113.295	105.609	104.287	90.0101	87.0324	86.2435	71.2063
	G39	0.344828	17.484	0.59				5	95.6062	86.6029	80.54	75.7493	76.3522	60.9598	44.9644
	G76	0.161654	8.735	0.8				2.5	86.0949	76.98	70.657	63.0785	64.6892	46.319	31.6947
	G150	0.062954	5.854	0.93				1.25	89.2956	79.7347	75.1298	68.6911	57.123	50.5894	39.4054
								0.625	82.8239	78.0208	65.1228	63.9788	55.6362	43.5643	23.2655
								0.3125	81.7501	71.3674	60.0884	56.9991	44.2705	39.4137	17.2109
								0	75.9103	59.0683	48.7433	39.0792	18.0906	5.57261	-14.8749
									10	5	2.5	1.25	0.625	0.3125	0
									JQ1 (uM)
						Figure 5e	GBM39 Caspase Glo
							GSK1070916 (uM)	10	100.969	77.6313	61.886	63.0843	54.5501	49.6394	13.924
								5	82.1617	69.8741	50.9136	62.6516	61.5622	50.5716	-0.915918
								2.5	94.3376	65.3754	53.8839	62.7238	60.2908	52.2218	-1.97702
								1.25	78.1264	60.5999	43.9163	57.5469	36.9441	51.9488	-0.88416
								0.625	78.0121	48.9667	51.0409	50.8858	51.8164	41.1073	-2.95342
								0.3125	80.7506	59.9467	48.9633	40.4345	49.3808	43.053	0.81558
								0	74.5842	61.0906	41.6516	49.8131	45.6614	39.4148	-2.41651
									10	5	2.5	1.25	0.625	0.3125	0
									JQ1 (uM)
						Figure 5f	GBM22 Cell Titer Glo
							GSK	10	98.9047	98.7963	99.2871	97.7232	98.0343	97.1044	94.6847
								5	95.1156	95.2046	87.9551	81.7278	78.344	77.6091	71.7405
								2.5	87.6098	82.1816	69.3788	55.8678	59.245	50.5229	48.7648
								1.25	78.6822	71.1259	60.0893	48.0428	37.5213	34.2198	32.6196
								0.625	73.5613	63.7865	51.9498	39.8824	27.6181	26.7881	16.0226
								0.3125	68.1245	59.3444	49.1535	37.6107	26.0951	25.2341	20.9922
								0	60.0955	55.9068	44.0511	25.6208	9.67875	6.53704	-6.57871
									10	5	2.5	1.25	0.625	0.3125	0
									JQ1
						Figure 5g	GBM22 Cell Titer Glo
							SR1277	10	82.8414	83.5108	84.9068	84.5272	84.041	85.1813	79.4566
								5	87.3898	85.9043	88.2288	88.1626	88.1825	86.2034	81.5705
								2.5	90.4505	90.9299	90.8106	91.9759	89.4392	87.7865	81.1499
								1.25	87.0229	88.069	80.9878	75.3459	63.0566	62.7804	49.9266
								0.625	75.2341	72.4268	66.2137	49.9546	44.065	40.1803	29.7183
								0.3125	72.9051	69.9169	60.1809	34.737	22.4146	10.4477	-2.01284
								0	60.1266	57.4147	43.5069	21.4918	8.25852	1.72121	-2.92595
									10	5	2.5	1.25	0.625	0.3125	0
									JQ1

## Sheet: Figure 6
Figure 6a													Figure 6b
		PDX22 Synergy matrix															2018-05-21			2018-05-23	2018-05-26			2018-05-26	2018-05-30			2018-05-30
		Alisertib (uM)	10	79.8397	75.7231	72.5307	62.1897	48.3351	39.0042	24.247				Cage	Tag	Group	L	W	Volume	Weight	L	W	Volume	Weight	L	W	Volume	Weight	Notes
			5	70.5642	65.2038	58.5179	44.2825	37.5333	22.2314	15.062				1-F	1	DMSO	5.5	5.29	76.96	25.8	5.88	4.88	70.01	27.1	12.36	5.71	201.49	26.4	sacrificed 6/6
			2.5	61.0006	57.5568	52.434	34.4808	25.2363	19.0832	15.1779				12-M	59	DMSO	6.33	5.43	93.32	29.5	8.15	7.33	218.95	30.4	14.29	11.5	944.93	32.9	sacrificed 6/6
			1.25	58.7957	55.0104	50.887	31.5996	20.1281	14.1711	11.6691				6-M	25	DMSO	8.04	5.2	108.7	25	9.55	5.12	125.17	26.3	13.98	8.99	564.93	27.1	sacrificed 6/6
			0.625	56.8703	54.5929	52.1477	36.5233	23.5194	18.0469	11.8647				3-F	15	DMSO	9.77	6.3	193.89	22	9.81	6.73	222.16	22	13.11	10.41	710.35	22.5	sacrificed 6/6
			0.3125	57.913	54.5221	49.0667	36.3832	20.9337	18.4095	18.4455				5-M	22	JQ1	6.02	5.95	106.56	26	5.86	5.35	83.86	26.9	5.28	5.22	71.94	27.2	sacrificed 6/6
			0	50.2064	50.428	43.9198	20.5745	11.8333	3.50452	-1.45689				9-F	41	JQ1	9.36	5.74	154.19	21.2	9.55	6.83	222.75	21.5	12.61	8.59	465.23	22.8	sacrificed 6/6
				10	5	2.5	1.25	0.625	0.3125	0				5-M	20	JQ1	9.37	6.11	174.9	29.3	11.83	6.93	284.07	30.3	15.45	9.2	653.84	29.2	dead 5/31
				JQ1 (uM)										2-F	9	JQ1	8.96	6.59	194.56	21.2	11.29	8.94	451.17	21.7	16.55	13.98	1617.27	22.2	sacrificed 6/6
														11-M	50	Alisertib	9.99	4.37	95.39	25.6	10.59	6.37	214.85	26.2	9.44	8.28	323.6	26.8	sacrificed 6/6
														1-F	2	Alisertib	11.46	5.08	147.87	24.6	12.18	8.65	455.67	26	18.36	9.56	838.99	24.1	sacrificed 6/7
														11-M	52	Alisertib	8.2	6.39	167.41	25.8	9.27	7.54	263.51	26.2	11.39	8.73	434.03	26.3	sacrificed 6/7
														8-F	38	Alisertib	7.41	7.34	199.61	20.8	7.68	7.42	211.42	21.2	9.56	8.64	356.83	20.2	sacrificed 6/6
														12-M	58	Alisertib	9.02	7.54	256.4	28.6	8.65	6.55	185.55	27.3	9.1	6.84	212.87	n/a	dead 5/30
														11-M	53	Alisertib+JQ1	8.33	5.23	113.92	27	7.07	4.43	69.37	26.1	7.16	5.77	119.19	23.9	dead 6/1
														2-F	7	Alisertib+JQ1	6.54	6	117.72	24.2	5.96	5.83	101.29	24.6	6.84	6.48	143.61	29.6	sacrificed 6/6
														10-F	49	Alisertib+JQ1	7.04	6.95	170.02	26.8	7.51	6.32	149.98	27.4	6.88	6.39	140.46	27.5	sacrificed 6/6
														7-M	30	Alisertib+JQ1	9.31	7.18	239.98	27.1	9.39	6.07	172.99	27.4	10.67	7.66	313.03	n/a	dead 5/30
														3-F	11	Alisertib+JQ1	9.12	7.76	274.59	25.6	9.72	8.12	320.44	26.1	10.46	6.63	229.89	26.3	sacrificed 6/6

## Sheet: Figure 7
Figure 7c	Cell Line	Cell Line Discordance	Imatinib Drug Response		Figure 7e	GBM76 Cell Titer Glo
	G22	0	5.32			Imatinib	5	47.658	41.5357	40.6677	34.5791	32.5355	30.6916	29.6555
	G39	0.0714286	10.15				1.67	51.1945	47.9682	46.6387	42.6646	37.8611	34.9781	36.4242
	G10	0	-6				0.56	48.7467	46.3691	44.809	42.2358	40.2356	39.1058	31.6654
	G76	0.307692	47.72				0.19	41.4939	38.5638	32.8769	30.2149	30.7494	19.3862	22.3662
							0.06	36.7638	32.1185	24.6586	21.6839	20.7829	11.8384	12.6701
	Cell Line	Cell Line Discordance	Mitoxantrone Drug Response				0.02	35.7045	30.2319	21.4168	17.212	17.0857	4.00798	0.279571
Figure 7d	G22	0.17	81.59				0	32.5943	26.7347	21.4704	18.7897	11.5403	5.09849	-2.75887
	G39	0.08	67.94					5	1.67	0.56	0.19	0.06	0.02	0
	G10	0.37	86.61					Gemcitabine
	G76	0.06	59.24
					Figure 7f	GBM76 Cell Titer Glo
						Mitoxantrone	5	55.3676	51.7429	47.2443	42.9085	41.7244	42.9295	40.7345
							1.67	47.924	46.0794	34.1025	35.3497	36.4127	36.3386	33.6142
							0.56	42.7775	38.8634	32.365	34.0902	30.9701	28.8577	25.3145
							0.19	39.1975	34.8124	28.1048	26.4009	23.4308	20.1925	17.4159
							0.06	38.6197	32.749	22.8177	27.3005	24.308	16.0814	12.6404
							0.02	35.1031	30.8712	26.9215	25.6842	24.8788	13.0886	9.58128
							0	35.1285	33.1581	21.958	26.3449	26.0813	12.556	12.1186
								5	1.67	0.56	0.19	0.06	0.02	0
								Gemcitabine

## Sheet: Supplementary Figure 4
PDX10 Cell Titer Glo
GSK	10	96.84	97.33	96.85	93.98	93.81	92.64	89.22
	5	94.38	83.71	80.48	68.67	66.64	62.89	49.15
	2.5	81.17	71.47	59.4	49.75	40.56	35.34	31.31
	1.25	65.95	55.94	48.67	36.67	26.63	27.44	18.8
	0.625	59.54	53.36	43.92	32.94	28.67	22.7	14.97
	0.3125	55.71	54.13	42.11	27.94	26.44	22.23	15.02
	0	49.51	47.98	38.65	30.32	19.83	18.36	5.44
		10	5	2.5	1.25	0.625	0.3125	0
		JQ1
PDX22 Cell Titer Glo
GSK	10	98.9047	98.7963	99.2871	97.7232	98.0343	97.1044	94.6847
	5	95.1156	95.2046	87.9551	81.7278	78.344	77.6091	71.7405
	2.5	87.6098	82.1816	69.3788	55.8678	59.245	50.5229	48.7648
	1.25	78.6822	71.1259	60.0893	48.0428	37.5213	34.2198	32.6196
	0.625	73.5613	63.7865	51.9498	39.8824	27.6181	26.7881	16.0226
	0.3125	68.1245	59.3444	49.1535	37.6107	26.0951	25.2341	20.9922
	0	60.0955	55.9068	44.0511	25.6208	9.67875	6.53704	-6.57871
		10	5	2.5	1.25	0.625	0.3125	0
		JQ1
PDX39 Cell Titer Glo
GSK	10	113.29	105.61	104.29	90.01	87.03	86.24	71.21
	5	95.61	86.6	80.54	75.75	76.35	60.96	44.96
	2.5	86.09	76.98	70.66	63.08	64.69	46.32	31.69
	1.25	89.3	79.73	75.13	68.69	57.12	50.59	39.41
	0.625	82.82	78.02	65.12	63.98	55.64	43.56	23.27
	0.3125	81.75	71.37	60.09	57	44.27	39.41	17.21
	0	75.91	59.07	48.74	39.08	18.09	5.57	-14.87
		10	5	2.5	1.25	0.625	0.3125	0
		JQ1
PDX76 Cell Titer Glo
GSK	10	101.85	101.15	95.36	89.02	91.1	89.66	76.3
	5	86.57	82.29	70.79	68.23	62.86	55.61	45.06
	2.5	74.07	67.45	62.17	50.27	51.69	40.43	23.09
	1.25	66.84	64.18	59.3	52.73	52.02	33.23	27.61
	0.625	69.52	62.32	54.61	46.15	48.85	26.27	13.98
	0.3125	63.45	49.67	54.26	44.19	41.16	27.4	22.46
	0	58.97	52.92	51.37	42.25	39.04	23.46	8.75
		10	5	2.5	1.25	0.625	0.3125	0
		JQ1
PDX150 Cell Titer Glo
GSK	10	99.4533	99.6363	99.4898	99.4112	99.1586	99.1003	98.7173
	5	99.3602	96.4341	86.5441	78.3642	68.8475	69.6118	64.7206
	2.5	83.2286	78.4346	65.5991	51.4706	46.4369	34.9932	31.9214
	1.25	77.2784	70.6166	59.8902	35.9567	23.5949	20.7255	21.9472
	0.625	76.6744	67.9633	50.8488	26.0222	14.8854	19.5093	5.65934
	0.3125	73.9936	70.138	54.4825	13.1543	10.1278	4.03274	6.9297
	0	69.5907	59.7299	44.8775	11.0258	5.6893	2.68709	-13.6364
		10	5	2.5	1.25	0.625	0.3125	0
		JQ1
PDX215 Cell Titer Glo
GSK	10	96.6999	81.2615	79.1818	47.5603	44.6675	43.8175	40.4881
	5	95.0102	66.0002	70.3082	56.8137	47.3536	40.7226	38.7969
	2.5	59.2303	44.9988	43.3066	35.2006	35.5773	32.2139	26.9322
	1.25	45.4097	35.783	30.0476	28.3313	23.7293	22.6606	19.2513
	0.625	41.5987	33.1036	27.3256	21.7283	23.0996	19.8896	15.4819
	0.3125	40.4017	29.359	26.1252	21.6839	19.972	23.1197	12.23
	0	29.267	22.2485	19.8591	4.38428	1.38928	4.56691	-3.28339
		10	5	2.5	1.25	0.625	0.3125	0
		JQ1

## Sheet: Supplementary Figure 5
Drug	JQ1_Orthogonality	G10_Discordance	G150_Discordance	G123_Discordance	G76_Discordance	G39_Discordance	G22_Discordance
10-DEBC	0.00903615	0.0331633	0.0448718	0.216667	0.255102	0.0480769	0.0189474
16,16-dimethylprostaglandin-e2	0.0120482	0.0821429	0.0833333	0.075	0.111801	0.125	0.0789474
17-hydroxyprogesterone-caproate	0.00172117	0.0547619	0.0315315	0.138095	0.166667	0.040724	0.0272904
2',5'-dideoxyadenosine	0.00401606	0.0714286	0.0583333	0.0888889	0.183673	0.141026	0.0526316
2-DG	0	0.0824176	0.0744048	0.147619	0.0909091	0.0854701	0.0669856
2-iminobiotin	0	0.0833333	0.166667	0.16	0.171429	0.0659341	0.122807
2-methoxyestradiol	0.060241	0.0918367	0.115385	0.0933333	0.117647	0.0598291	0.0789474
3,3'-diindolylmethane	0.0060241	0.380952	0.104167	0.1375	0.0380952	0.105769	0.245614
3-amino-benzamide	0	0	0	0.1	0.142857	0.0769231	0
3-deazaadenosine	0	0.0714286	0.125	0.0777778	0.178571	0.0538462	0.0350877
5-aminolevulinic-acid	0	0.0555556	0.0555556	0.09375	0.152381	0.0555556	0.0488722
A-443654	0.00731497	0.0935673	0.107285	0.0902062	0.10296	0.0935315	0.0651454
A-769662	0	0	0	0	0	0	0
abacavir	0	0.0403727	0.0833333	0.142857	0.161905	0.136095	0.0361842
abiraterone-acetate	0	0.214286	0.05	0.1	0.0238095	0.025641	0.157895
ABT-202	0	0.0714286	0.05	0.133333	0.357143	0.0461538	0.0350877
ABT-239	0.0240964	0.0535714	0.0462963	0.1	0.142857	0.0576923	0.0451128
ABT-724	0	0.0357143	0.166667	0.1	0.285714	0.153846	0.0263158
ABT-737	0	0.571429	0.0833333	0.06	0.0238095	0.0384615	0.157895
acarbose	0.0240964	0.05	0.0454545	0.133333	0.183673	0.184615	0.0328947
acebutolol	0.0120482	0.142857	0.0833333	0.1	0.285714	0.0769231	0.0526316
acecainide	0.0240964	0.142857	0.333333	0.0571429	0.142857	0.0153846	0.140351
acenocoumarol	0	0.214286	0.25	0.2	0.0714286	0.0769231	0.157895
acetazolamide	0.0120482	0.0645161	0.0571429	0.184211	0.158163	0.0318949	0.0385965
acetylcysteine	0	0.214286	0.0833333	0.1	0.0714286	0.0461538	0.263158
acexamic-acid	0	0.0714286	0.0277778	0.075	0.142857	0.128205	0.0526316
acifran	0	0.214286	0.0166667	0.166667	0.0571429	0.0461538	0.210526
acipimox	0.0180723	0.175325	0.133333	0.176923	0.044335	0.112821	0.164474
acivicin	0.00903615	0.0462185	0.0666667	0.0928571	0.220779	0.102564	0.0338346
aclidinium	0.00903615	0.0669643	0.175	0.0933333	0.142857	0.188034	0.045614
ACM-1-102	0.0120482	0.0875576	0.0462963	0.153846	0.147059	0.0747863	0.0589474
acrivastine	0.0060241	0.0642857	0.130952	0.125	0.142857	0.131868	0.0789474
actarit	0.00722892	0.0882353	0.0507246	0.075	0.114286	0.031339	0.048583
ACY-1215	0.0289157	0.107143	0.0599415	0.0888889	0.123989	0.0508685	0.0796992
acyclovir	0.0240964	0.0357143	0.0462963	0.2	0.228571	0.5	0.0328947
adapalene	0.0200803	0.0796703	0.0718391	0.0724138	0.161491	0.0769231	0.0425101
adarotene	0.0153949	0.0625	0.0695364	0.102239	0.154762	0.111336	0.0384172
adatanserin	0.0120482	0.0659341	0.05	0.0692308	0.120879	0.0512821	0.0526316
adenosine	0.0361446	0.257143	0.0916667	0.175	0.0816327	0.164835	0.157895
adoprazine	0	0.047619	0.0555556	0.025	0.428571	0.0512821	0.0350877
AEE-788	0.0361446	0.0806452	0.0783582	0.128571	0.121849	0.0690045	0.0566038
afatinib	0.0120482	0.0844156	0.0763889	0.155556	0.168831	0.107692	0.0394737
afloqualone	0	0.0238095	0.0416667	0	0.571429	0.0769231	0.0175439
AGI-5198	0.0120482	0.0685714	0.0833333	0.0692308	0.185714	0.0421836	0.0457666
AGI-6780	0	0.107143	0.125	0.15	0.0357143	0.0512821	0.0526316
AGK-2	0.00401606	0.0310559	0.0833333	0.0777778	0.3	0.205128	0.0292398
agomelatine	0	0.0267857	0.03125	0.0666667	0.171429	0.0641026	0.0131579
AGP-103	0	0.428571	0.208333	0.25	0.0238095	0.0769231	0.210526
AICA-ribonucleotide	0.0120482	0.285714	0.125	0.0666667	0	0.307692	0.210526
AKT-inhibitor-1-2	0.00240964	0.021978	0.0454545	0.18	1	0.0989011	0.0131579
alagebrium	0.0120482	0.0714286	0.0625	0.0625	0.107143	0.0576923	0.0526316
alaproclate	0.00803213	0.0502645	0.0402299	0.1	0.258929	0.0271493	0.0336842
albendazole	0.0165663	0.0698413	0.105797	0.0771429	0.12605	0.107415	0.0545809
alectinib	0	0	0.0625	0.0666667	1	0.0576923	0
alisertib	0.0421687	0.0510204	0.0416667	0.126829	0.152824	0.0837607	0.0347368
aliskiren	0	0.0306122	0.0539216	0.08	0.190476	0.0445344	0.0263158
alizapride	0.0120482	0.0491071	0.0591398	0.12381	0.194805	0.0384615	0.0280702
allopurinol	0	0.142857	0.291667	0.166667	0.047619	0.0961538	0.0701754
almitrine	0.0361446	0.0714286	0.0512821	0.122222	0.107143	0.0769231	0.0526316
almorexant	0	0.102041	0.25	0.07	0.126984	0.0769231	0.0789474
alpelisib	0.0361446	0.0857143	0.05	0.106667	0.0857143	0.112426	0.0688259
alprostadil	0.0240964	0.119048	0.138889	0.02	0.0857143	0	0.131579
altanserin	0.0120482	0.142857	0.166667	0.2	0.0714286	0	0.105263
altrenogest	0.0313253	0.146429	0.0842697	0.1	0.0865007	0.0999001	0.103199
altretamine	0.0120482	0.0454545	0.0416667	0.26	0.126984	0.153846	0.0233918
alvespimycin	0.0266781	0.0838509	0.0929952	0.130328	0.118012	0.0758836	0.0648148
alvimopan	0.0060241	0.0788177	0.10119	0.125926	0.0849421	0.115385	0.0448343
alvocidib	0.0120482	0.0898335	0.0819521	0.0884615	0.11486	0.0991776	0.0594472
ALW-II-38-3	0.00722892	0.13354	0.05	0.0878788	0.121849	0.0538462	0.0959752
ALX-5407	0	0.285714	0.25	0.3	0	0.0769231	0.210526
AM-24	0	0.0238095	0.047619	0.05	0.380952	0.230769	0.0150376
amantadine	0	0.142857	0.0416667	0.05	0	0.230769	0.105263
ambrisentan	0.0240964	0.0867347	0.0888889	0.172727	0.133333	0.17094	0.0669856
ambroxol	0.0240964	0.163265	0.178571	0.144444	0.0952381	0.144231	0.122807
amcinonide	0.00803213	0.0595238	0.0718391	0.152381	0.207792	0.071618	0.0338346
AMD-11070	0.010327	0.0365854	0.04375	0.130769	0.229814	0.0940171	0.0207756
amfepramone	0.0120482	0.142857	0	0.2	0.285714	0.0384615	0.105263
AMG-208	0.0120482	0.107143	0.125	0.025	0.0952381	0.0512821	0.0789474
AMG-232	0.0240964	0.0714286	0.0263158	0.157895	0.136905	0.0979021	0.0503432
AMG-487	0.0060241	0.166667	0.0833333	0.0571429	0.142857	0.0512821	0.131579
AMG-517	0.00937082	0.0771429	0.0782443	0.0937008	0.118697	0.135649	0.0484023
AMG-837	0.0060241	0.0666667	0.104167	0.107692	0.142857	0.0364372	0.0526316
amikacin	0.0113395	0.0766917	0.0988372	0.0957895	0.114011	0.123701	0.0580297
amiloride	0	0.321429	0.0833333	0.0833333	0.0952381	0.0288462	0.210526
amineptine	0.0481928	0.0714286	0.0972222	0.136364	0.112245	0.0429864	0.0601504
aminocaproic-acid	0	0.214286	0.166667	0.1	0.0204082	0.0461538	0.157895
aminoglutethimide	0	0.047619	0.0555556	0.4	0.214286	0.307692	0.0526316
aminoguanidine	0.00722892	0.0559006	0.117647	0.1	0.168067	0.273504	0.0342105
aminosalicylic-acid	0.0120482	0.10119	0.191176	0.0806452	0.119816	0.137652	0.0842105
amiodarone	0.0240964	0.0666667	0.031746	0.0473684	0.142857	0.0717949	0.0404858
amiprilose	0.0240964	0.119048	0.0833333	0.7	0.0857143	0.0461538	0.0877193
amitifadine	0	0.142857	0.0833333	0	0	0.0769231	0.0526316
amitriptyline	0.0120482	0.125	0.047619	0.0428571	0.119048	0.115385	0.0921053
amlexanox	0	0.0238095	0.0555556	0.0333333	0.571429	0.0512821	0.0350877
amlodipine	0	0.0952381	0.0416667	0.0615385	0.0714286	0.0846154	0.0584795
ammonium-glycyrrhizinate	0	0.114286	0.0925926	0.111765	0.121429	0.0230769	0.0666667
amodiaquine	0.0361446	0.0952381	0.0833333	0.09	0.107143	0.134615	0.0526316
amonafide	0.0060241	0.128571	0.0611111	0.17	0.185714	0.0452489	0.157895
amoxapine	0.0180723	0.113636	0.077381	0.0678571	0.133005	0.0335306	0.108553
ampalex	0.00401606	0.0616883	0.138889	0.105556	0.11039	0.148352	0.0498615
amrinone	0	0.5	0.138889	0.06	0.047619	0.010989	0.263158
amsacrine	0.0228916	0.0675466	0.0498442	0.0888889	0.164557	0.0685619	0.0382206
amtolmetin-guacil	0	0.0238095	0.101852	0.0818182	0.428571	0.0559441	0.0112782
anacardic-acid	0	0	0	0.2	0.142857	0.153846	0
anacetrapib	0	0.0571429	0.0611111	0.1	0.178571	0.0528846	0.0438596
anagrelide	0.0060241	0.0714286	0.181818	0.0941176	0.178571	0.0769231	0.0557276
anamorelin	0	0.0178571	0.0833333	0.05	0.285714	0.153846	0.0350877
anandamide	0	0.0408163	0.0833333	0.14	0.285714	0.025641	0.0350877
anastrozole	0.0240964	0.142857	0.166667	0.06	0.126984	0.0961538	0.118421
andarine	0	0.0714286	0.05	0.075	0.142857	0.128205	0.0350877
andrographolide	0.0144578	0.0432331	0.0595238	0.09	0.142857	0.0848806	0.0288625
anecortave-acetate	0	0.0714286	0.0448718	0.0636364	0.0714286	0.0769231	0.0526316
anidulafungin	0.0120482	0.0378151	0.037037	0.177778	0.387755	0.0564103	0.0197368
aniracetam	0	0.142857	0.0833333	0.2	0	0.0153846	0.157895
anisodamine	0.0120482	0.0510204	0.0720721	0.0916667	0.169643	0.0961538	0.040747
AP-26113	0.0230011	0.0558223	0.0367133	0.143373	0.165179	0.117702	0.0364372
apabetalone	0.120482	0.0900621	0.113636	0.163158	0.116402	0.0496278	0.0953947
apafant	0.0481928	0.115385	0.119048	0.0823529	0.0857143	0.176923	0.138158
APD-668	0	0.0714286	0.0416667	0.05	0.214286	0.0769231	0.0350877
aphidicolin	0.0156627	0.0494048	0.0435897	0.139759	0.207957	0.109212	0.0305764
API-001	0.0120482	0.0238095	0.0277778	0.05	0.142857	0.0769231	0.0175439
apixaban	0.0160643	0.184874	0.158333	0.0903226	0.0714286	0.045738	0.136842
apocynin	0.0301205	0.0612245	0.0875	0.192308	0.128571	0.142857	0.0526316
apremilast	0.0120482	0.0535714	0.101852	0.171429	0.232143	0.153846	0.0350877
aprepitant	0.0120482	0.22619	0.106061	0.242857	0.047619	0.119658	0.184211
arbutin	0	0.0952381	0.916667	0.16	0.0892857	0.0480769	0.0701754
argatroban	0	0.0892857	0.25	0.35	0.114286	0.0961538	0.0526316
arglabin	0	0.102041	0.0740741	0.0875	0.1	0.027972	0.0526316
aripiprazole	0	0.142857	0.166667	0.2	0.142857	0.0384615	0.105263
armodafinil	0.0120482	0.0666667	0.0897436	0.05625	0.122449	0.146154	0.037594
ARN-509	0	0.285714	0.0555556	0.0666667	0	0.0512821	0.157895
arofylline	0.0240964	0.0459184	0.0641026	0.0642857	0.380952	0.0384615	0.0307018
ARP-101	0.0120482	0.0424107	0.0520833	0.14	0.207143	0.0564103	0.0272232
ARRY-334543	0	0.0779221	0.0260417	0.266667	0.107143	0.0410256	0.0467836
artesunate	0.0160643	0.0881459	0.0546448	0.0901961	0.126374	0.0379041	0.0550239
AS-601245	0.012975	0.0765306	0.0794118	0.0894118	0.126623	0.0692308	0.0607287
AS-605240	0.0240964	0.05	0.0694444	0.2	0.21978	0.153846	0.0263158
AS-703026	0.02595	0.078355	0.0600677	0.140146	0.117096	0.0974359	0.0526316
ASA-404	0.0120482	0.157143	0.0648148	0.133333	0.0649351	0.0673077	0.105263
ASC-J9	0.00722892	0.0691244	0.125	0.0461538	0.15873	0.0769231	0.0445344
asenapine	0.00401606	0.114286	0.0833333	0.146667	0.0892857	0.0384615	0.105263
aspirin	0	0.0714286	0.166667	0.0666667	0.0857143	0.0879121	0.0614035
asymmetrical-dimethylarginine	0.00240964	0.0462185	0.0722222	0.1	0.207792	0.182692	0.0413534
AT-13387	0.0232358	0.0689135	0.0827295	0.121008	0.149351	0.0809717	0.0526316
AT-7519	0.021419	0.0969388	0.0811404	0.0854701	0.0962963	0.0994561	0.0701754
AT-9283	0.0128514	0.0882825	0.0736246	0.0989362	0.110092	0.0869565	0.0580297
ataluren	0	0.0649351	0.0833333	0.1	0.142857	0.125	0.0526316
atenolol-(+/-)	0	0.0142857	0.0416667	0.5	0.571429	0.0769231	0.0263158
atipamezole	0.0120482	0.0892857	0.0416667	0.3	0.178571	0.021978	0.263158
ATN-161	0.0120482	0.125	0.145833	0.15	0.0952381	0.0512821	0.0789474
atomoxetine	0	0.0178571	0.0833333	0.05	0.285714	0.384615	0.0175439
atorvastatin	0.0200803	0.0645161	0.0339506	0.2	0.162465	0.114566	0.0483351
atovaquone	0	0.0714286	0.0416667	0.2	0.142857	0.0384615	0.0175439
atracurium	0	0.00892857	0.0416667	0.166667	0.428571	0.615385	0.0105263
atrasentan	0	0.142857	0.25	0.3	0.0714286	0.153846	0.105263
aurora-a-inhibitor-i	0.0120482	0.0428571	0.0392157	0.0769231	0.346939	0.0710059	0.0242915
AV-412	0.0220884	0.0383795	0.0448718	0.130233	0.223443	0.0737834	0.024618
AV-608	0	0.0535714	0.125	0.333333	0.166667	0.211538	0.0438596
avagacestat	0.00401606	0.0793651	0.0645161	0.115385	0.0982143	0.149798	0.0526316
avanafil	0.0120482	0.0612245	0.0833333	0.0625	0.142857	0.123077	0.0631579
avasimibe	0.0120482	0.0551948	0.0666667	0.0407407	0.176471	0.0850202	0.0387812
AVL-292	0.0192771	0.0785714	0.100877	0.116216	0.109422	0.0914761	0.0666667
AVN-944	0.0160643	0.0792683	0.0673759	0.10122	0.10832	0.0990516	0.0526316
AZ-20	0.00803213	0.0892857	0.0796296	0.1125	0.0873016	0.0858676	0.0685805
azacitidine	0.00985761	0.0471698	0.072695	0.076087	0.13961	0.0923077	0.0358343
azathioprine	0.0060241	0.0867347	0.0340909	0.1	0.10084	0.0588235	0.062201
AZD-1208	0.00401606	0.037594	0.0416667	0.133333	0.178571	0.125874	0.0364372
AZD-1480	0	0	0.0833333	0.2	0.571429	0.230769	0
AZD-1981	0.0481928	0.075	0.104167	0.113158	0.162162	0.169231	0.0645161
AZD-2014	0.0126823	0.0696429	0.0685404	0.106803	0.113617	0.102755	0.0526316
AZD-3514	0.216867	0.0994898	0.126667	0.113333	0.101504	0.0722611	0.0964912
AZD-5363	0.0060241	0.0649351	0.0661765	0.122222	0.133929	0.102564	0.0547368
AZD-5438	0.0148285	0.102444	0.0762411	0.0654206	0.109244	0.0812937	0.0671243
AZD-6482	0	0.0833333	0.0972222	0.0714286	0.321429	0.0897436	0.0614035
AZD-7545	0	0.119048	0.111111	0.075	0.0857143	0.461538	0.0701754
AZD-7687	0	0.0738095	0.121528	0.0806452	0.120536	0.0445344	0.0546559
AZD-7762	0	0.0357143	0.15	0.133333	0.163265	0.282051	0.0157895
AZD-8055	0.0120482	0.0707351	0.0725309	0.119318	0.112925	0.130977	0.0508772
AZD-8330	0.0292599	0.056841	0.0382752	0.147525	0.161654	0.0826446	0.0387125
AZD-8931	0.0240964	0.0510204	0.0219298	0.0846154	0.102041	0.119658	0.0364372
AZD-9668	0	0.142857	0.166667	0.125	0.114286	0.0615385	0.131579
azelaic-acid	0	0.047619	0.125	0.15	0.214286	0.307692	0.0526316
azelastine	0	0.0357143	0.0277778	0.45	0.428571	0.0549451	0.0263158
azithromycin	0	0.142857	0.25	0.1	0.047619	0.0769231	0.421053
baicalin	0.00401606	0.0178571	0.0555556	0.125	0.333333	0.0769231	0.0131579
balaglitazone	0.0120482	0.0324675	0.138889	0.0875	0.125	0.0989011	0.0210526
balapiravir	0.00401606	0.119048	0.0555556	0.15	0.021978	0.027972	0.105263
balicatib	0.0160643	0.0989011	0.104167	0.1	0.10084	0.146154	0.0657895
balsalazide	0.0060241	0.0634921	0.138889	0.114286	0.178571	0.0769231	0.0460526
bambuterol	0.0120482	0.0357143	0.333333	0.5	0.285714	0.384615	0.105263
barasertib	0.0240964	0.0519481	0.0486111	0.171429	0.204082	0.0692308	0.0460526
barasertib-HQPA	0	0.0803571	0.0320513	0.06	0.163265	0.0384615	0.0451128
bardoxolone-methyl	0.0176089	0.0840336	0.0754386	0.113253	0.124812	0.0556777	0.056391
baricitinib	0	0.119048	0.0833333	0.166667	0.190476	0.230769	0.0394737
basimglurant	0.0361446	0.0357143	0.0416667	0.07	0.371429	0.153846	0.0210526
batimastat	0.0144578	0.0714286	0.104167	0.131034	0.159184	0.116711	0.0476974
bavisant	0	0.642857	0.333333	0.05	0.0178571	0.032967	0.473684
BAY-87-2243	0.0109529	0.055102	0.0386905	0.110909	0.162907	0.0986938	0.0314092
BAY-K8644	0.0120482	0.11039	0.141667	0.1	0.194805	0.0497738	0.0736842
bazedoxifene	0.0481928	0.0952381	0.0509259	0.228571	0.220779	0.0666667	0.0631579
BCI-540	0	0.0584416	0.178571	0.1125	0.116883	0.102564	0.0382775
beclomethasone-dipropionate	0.0060241	0.0770677	0.0833333	0.128571	0.158301	0.120192	0.0526316
belinostat	0.0629183	0.0757576	0.0848765	0.102469	0.137694	0.0720601	0.0518903
bemegride	0.00401606	0.261905	0.0833333	0.0444444	0.047619	0.00591716	0.140351
benazepril	0	0.166667	0.333333	0.15	0.0952381	0	0.105263
bendamustine	0	0.0714286	0.0833333	0.02	0.142857	0.0769231	0.0526316
bendroflumethiazide	0.00401606	0.190476	0.1	0.15	0.0535714	0.017094	0.122807
benfluorex	0	0.0595238	0.1	0.0666667	0.119048	0.0641026	0.0438596
benzamil	0.0120482	0.125	0.125	0.175	0.119048	0.0641026	0.184211
benzbromarone	0.0060241	0.0879121	0.095679	0.065625	0.0857143	0.0946746	0.0651629
benzotript	0.00481928	0.0649351	0.0875	0.225	0.136054	0.138462	0.0495356
benzthiazide	0.0120482	0.0952381	0.0333333	0.2	0.190476	0.192308	0.0701754
benzydamine	0.0120482	0.0555556	0.05	0.0777778	0.160714	0.153846	0.0526316
benzylpenicillin	0	0.142857	0.166667	0.2	0.0714286	0.153846	0.0526316
bepotastine	0	0.0915179	0.109375	0.122581	0.089701	0.135385	0.0708502
berberine	0.0120482	0.0993789	0.0833333	0.0457143	0.0967742	0.035343	0.0815789
betahistine	0	0	0	0	0	0	0
betrixaban	0.0240964	0.0408163	0.0833333	0.15	0.214286	0.205128	0.0263158
betulinic-acid	0.0240964	0.0714286	0.0833333	0.0615385	0.107143	0.0641026	0.0902256
bevirimat-dimeglumine	0	0	0.0666667	0.3	1	0.615385	0
bexarotene	0.0140562	0.0882353	0.151786	0.0666667	0.135714	0.110577	0.057725
bezafibrate	0.0120482	0.0952381	0.0625	0.05	0.228571	0.042735	0.0614035
BI-2536	0.337349	0.0860058	0.143162	0.128261	0.124675	0.0876923	0.0674764
BIBX-1382	0.0240964	0.0714286	0.0539216	0.18	0.133333	0.221154	0.048583
bicalutamide	0.0240964	0.0642857	0.166667	0.125	0.160714	0.0692308	0.0526316
bifemelane	0	0.0510204	0.145833	0.0571429	0.102041	0.0549451	0.0394737
bifonazole	0.0060241	0.037037	0.05	0.105263	0.209524	0.104072	0.0231579
BIIB-021	0.0278035	0.0962513	0.09375	0.122695	0.101285	0.0681818	0.0784689
bimatoprost	0	0.0357143	0.0416667	0.125	0.178571	0.128205	0.0263158
bindarit	0	0.214286	0.208333	0.06	0.190476	0.0461538	0.0877193
binimetinib	0.0281125	0.0589459	0.0333333	0.176923	0.159664	0.0839161	0.0341238
biperiden	0	0.190476	0.0694444	0.12	0.0816327	0.0192308	0.122807
birinapant	0.0060241	0.192308	0.0766667	0.0807692	0.0816327	0.0384615	0.129187
bisindolylmaleimide	0.0120482	0.0634921	0.128205	0.161538	0.25	0.0859729	0.0394737
bisoprolol	0.00481928	0.0803571	0.0601852	0.158333	0.142857	0.0352564	0.0566802
bitopertin	0	0.133929	0.145833	0.133333	0.0816327	0.1	0.136842
BIX-01294	0.00301205	0.047619	0.0416667	0.16	0.163265	0.115385	0.0263158
blonanserin	0.0120482	0.0612245	0.0694444	0.116667	0.166667	0.123077	0.0451128
BMS-299897	0.0192771	0.0959821	0.10641	0.102857	0.111876	0.0955711	0.0631579
BMS-345541	0.00803213	0.0162338	0.0555556	0.0733333	0.267857	0.0828402	0.0154799
BMS-387032	0.0197935	0.0927644	0.082846	0.0849162	0.111769	0.0915287	0.0614035
BMS-599626	0.0120482	0.0952381	0.111111	1	0.107143	0.0659341	0.0736842
BMS-707035	0.0060241	0.142857	0.0833333	0.114286	0.047619	0.027972	0.0877193
BMS-927711	0	0.047619	0.05	0.0666667	0.214286	0.0769231	0.0526316
BMY-14802	0.00963855	0.104911	0.105392	0.105263	0.0972644	0.0611888	0.075188
bopindolol	0.0120482	0.0535714	0.133333	0.175	0.142857	0.0576923	0.0526316
bortezomib	0.0190763	0.0778954	0.0871056	0.0951613	0.124795	0.0825977	0.0526316
bosentan	0.00401606	0.0529954	0.061828	0.104	0.142857	0.117216	0.0442105
BRD-K68548958	0.0120482	0.0285714	0.0462963	0.145455	0.285714	0.0961538	0.0204678
brequinar	0.0157553	0.0687583	0.0479003	0.116304	0.144315	0.099395	0.0423223
bretazenil	0	0.0535714	0.0625	0.05	0.285714	0.461538	0.0526316
brexpiprazole	0.0120482	0.0714286	0.0833333	0.0692308	0.116883	0.192308	0.0315789
brivanib	0	0.0306122	0.0833333	0.15	1	0.307692	0.0175439
brivudine	0.00301205	0.0857143	0.125	0.0615385	0.157143	0.0336538	0.0723684
bromocriptine	0	0.285714	0.125	0.0666667	0.0357143	0.0192308	0.157895
bropirimine	0	0.142857	0.416667	0.2	0.0952381	0.153846	0.0789474
broxuridine	0.00803213	0.5	0.0833333	0.14	0.0225564	0.0288462	0.473684
bruceantin	0.0138331	0.0756494	0.102891	0.0910714	0.131479	0.0661157	0.0526316
BTS-54505	0.0120482	0.0306122	0.0555556	0.05	0.214286	0.115385	0.0263158
bucladesine	0.00903615	0.142857	0.130952	0.0928571	0.0735931	0.066313	0.118421
budipine	0	0.0765306	0.208333	0.08125	0.107143	0.162393	0.0736842
buflomedil	0	0.0357143	0.166667	0.2	0.285714	0	0.0263158
bumetanide	0.0120482	0.0714286	0.0833333	0.5	0.0857143	0.025641	0.0701754
buparlisib	0.026506	0.0899015	0.0746269	0.0967742	0.0927644	0.0843672	0.0660475
bupivacaine	0	0.05	0.0583333	0.142857	0.238095	0.0989011	0.0350877
bupropion	0.0060241	0.125	0.0555556	0.125	0.119048	0.205128	0.0701754
buspirone	0	0.0285714	0.0555556	0.075	0.857143	0.102564	0.0105263
busulfan	0.0120482	0.0428571	0.0452381	0.147619	0.25	0.0689655	0.0287081
butaclamol	0.0361446	0.0285714	0.025641	0.209091	0.380952	0.0607287	0.0105263
butoconazole	0	0.0357143	0.0416667	0.0333333	0.285714	0.0384615	0.0263158
butorphanol-(+)-tartrate	0.0120482	0.122449	0.3125	0.0461538	0.0714286	0.0615385	0.0877193
BVD-523	0.0140562	0.0959821	0.0609756	0.15	0.11583	0.0637899	0.061706
BX-795	0.0240964	0.0714286	0.0277778	0.1	0.15873	0.166667	0.0328947
BX-912	0.0240964	0.0510204	0.047619	0.05	0.285714	0.043956	0.0701754
cabazitaxel	0.0163005	0.0906183	0.0904762	0.0888158	0.108434	0.0748854	0.0659039
cabergoline	0.00803213	0.0912698	0.117647	0.073913	0.0857143	0.104072	0.0827068
caffeine	0	0.0714286	0.0833333	0.0333333	0.142857	0.025641	0.0526316
calcitriol	0.0542169	0.0714286	0.058908	0.15	0.17608	0.0673077	0.0554765
calpeptin	0.0060241	0.0432331	0.0405983	0.111111	0.169312	0.0984615	0.0233918
camicinal	0.00803213	0.0333333	0.037037	0.173333	0.25	0.0608974	0.0155945
camostat-mesilate	0.0240964	0.151786	0.202381	0.155556	0.130952	0.0461538	0.122807
camptothecin	0.0190235	0.096475	0.0819129	0.0982558	0.104478	0.0972424	0.0589325
canagliflozin	0	0.0714286	0.166667	0	0	0.0769231	0.0526316
candesartan	0	0.214286	0.0416667	0.04	0.0857143	0.0461538	0.105263
canertinib	0.0240964	0.0510204	0.0641026	0.0916667	0.2	0.107692	0.0242915
capecitabine	0	0.0769231	0.077381	0.0529412	0.214286	0.0384615	0.0482456
capsaicin	0.0321285	0.146104	0.1	0.0969697	0.0680272	0.0519231	0.0915332
carbachol	0.0240964	0.0306122	0.0555556	0.9	0.178571	0.0769231	0.0150376
carbamazepine	0.0120482	0.123016	0.196429	0.114286	0.0935961	0.144796	0.109023
carbenoxolone	0.00200803	0.0599078	0.0775862	0.103704	0.198758	0.0769231	0.0399274
carbimazole	0	0.0595238	0.1	0.15	0.171429	0.0923077	0.0438596
carfilzomib	0.0186199	0.0856354	0.0868607	0.106742	0.114555	0.0785091	0.0597166
carglumic-acid	0.00803213	0.05	0.0666667	0.1125	0.0714286	0.153846	0.0328947
cariporide	0	0.0555556	0.107143	0.166667	0.204082	0.0769231	0.0451128
cariprazine	0.0240964	0.857143	0.1875	0.1	0.0238095	0.042735	0.578947
carisoprodol	0	0.142857	0.166667	0	0	0	0.0526316
carprofen	0.00301205	0.0314286	0.0492424	0.0888889	0.21978	0.0576923	0.0191388
carvedilol	0.00401606	0.0892857	0.0833333	0.1875	0.0952381	0.0283401	0.0350877
castanospermine	0.00301205	0.0436508	0.0666667	0.075	0.190476	0.0625	0.0292398
CB-10-277-(free-acid)	0.0240964	0.047619	0.0208333	0.15	0.214286	0.384615	0.0526316
CC-401	0	0.0238095	0.0595238	0.0714286	0.428571	0.0769231	0.0197368
CC-930	0.00200803	0.0873016	0.142857	0.129412	0.129252	0.0480769	0.0714286
cediranib	0.0240964	0.0357143	0.0566667	0.28	0.210084	0.20979	0.0287081
cefdinir	0	0.0714286	0.125	0.05	0.0714286	0.384615	0.0526316
cefepime	0	0.0612245	0.0980392	0.133333	0.15873	0.112821	0.0394737
cefoperazone	0	0.0535714	0.166667	0.133333	0.0714286	0.538462	0.157895
cefotetan	0	0.285714	0.0833333	0.125	0.0612245	0.0615385	0.421053
cefozopran	0	0.357143	0.0833333	0.05	0.0285714	0.153846	0.210526
celastrol	0.00722892	0.0433255	0.0944444	0.0515625	0.252101	0.066365	0.0245009
celecoxib	0	0.05	0.119048	0.0875	0.238095	0.0236686	0.0451128
CEP-32496	0.0240964	0.108844	0.0833333	0.140909	0.0822511	0.189744	0.0712074
CEP-37440	0.0156627	0.0478896	0.0592369	0.11194	0.175824	0.114733	0.0350877
cepharanthine	0.0240964	0.0685714	0.0416667	0.176471	0.142857	0.103846	0.0526316
cevimeline	0.0120482	0.309524	0.145833	0.02	0.0785714	0.0137363	0.180451
CG-930	0	0.0714286	0	0.1	0.142857	0.0769231	0
CGK-733	0.00481928	0.132653	0.0681818	0.05	0.103896	0.0192308	0.0827068
CGP-12177	0.0180723	0.107143	0.109375	0.171429	0.135338	0.137363	0.105263
CGP-60474	0.0140562	0.094898	0.0727931	0.0957806	0.104762	0.0885989	0.0610643
CGS-20625	0.0160643	0.0525794	0.0877976	0.0589041	0.163636	0.110769	0.0311005
chelerythrine	0	0.0496894	0.0555556	0.0625	0.309524	0.142857	0.0300752
chenodiol	0.0120482	0.107143	0.0555556	0.233333	0.142857	0.179487	0.0657895
CHIR-99021	0.0120482	0.0608466	0.102273	0.109091	0.195489	0.0598291	0.0426065
chlorambucil	0	0.214286	0.5	0.166667	0.0857143	0.0461538	0.131579
chloramphenicol	0.0120482	0.0595238	0.0185185	0.0666667	0.25	0.0641026	0.0350877
chlormezanone	0.00301205	0.114286	0.133333	0.0222222	0.0634921	0.0897436	0.0789474
chloroquine	0	0.142857	0.0833333	0.1	0	0	0.105263
chloroxine	0	0.1	0.1	0.0714286	0.171429	0.0288462	0.0789474
chlorphenamine	0.0060241	0.047619	0.114583	0.216667	0.214286	0.0512821	0.0334928
chlorpromazine	0	0.214286	0.0729167	0.0666667	0.107143	0.0461538	0.140351
chlorpropamide	0	0.0504202	0.158333	0.0866667	0.153846	0.118881	0.0413534
chlorprothixene	0.0120482	0.0952381	0.208333	0.25	0.357143	0.102564	0.0526316
chlorthalidone	0	0.0178571	0.125	0.0666667	0.285714	0.307692	0.0150376
cholic-acid	0.00803213	0.109694	0.0743243	0.0909091	0.116541	0.0156454	0.0695489
choline-alfoscerate	0.0120482	0.857143	0.0714286	0.16	0.0428571	0.0480769	0.526316
chrysin	0.0120482	0.0514286	0.0625	0.192857	0.172932	0.0602007	0.0334928
CI-966	0.0240964	0.178571	0.125	0.16	0.0793651	0.034965	0.0736842
CI-976	0	0.047619	0.0833333	0	0.214286	0.0512821	0.0526316
cianidanol	0	0.0714286	0.111111	0.1	0.190476	0.0576923	0.0736842
ciclesonide	0.0160643	0.0411622	0.0328283	0.109302	0.174216	0.1	0.0185185
ciglitazone	0	0.142857	0.116667	0.0833333	0.142857	0.025641	0.0789474
cilengitide	0.0361446	0.114286	0.0333333	0.225	0.166667	0.020979	0.0526316
cilomilast	0.0180723	0.357143	0.0833333	0.14	0.2	0.0549451	0.368421
cilostazol	0.0180723	0.267857	0.216667	0.09	0.160714	0.0384615	0.22807
cimetidine	0.00301205	0.0238095	0.05	0.25	0.238095	0.0461538	0.0191388
cinaciguat	0.0321285	0.0841837	0.104938	0.0967742	0.129032	0.11859	0.0726817
cinepazide	0.0120482	0.232143	0.119048	0.0888889	0.0595238	0.0236686	0.131579
cinnarizine	0.00301205	0.0519481	0.0238095	0.157143	0.261905	0.105769	0.0328947
cinoxacin	0	0.0714286	0.0357143	0.06	0.285714	0.0384615	0.0526316
ciprofloxacin	0	0.107143	0.0555556	0.02	0.142857	0.0384615	0.157895
cisapride	0.0240964	0.214286	0.138889	0.25	0.107143	0.230769	0.157895
citalopram	0	0.142857	0.166667	0.05	0.0714286	0	0.105263
CL-218872	0.0120482	0.10989	0.0885417	0.0882353	0.103175	0.0384615	0.0688259
cladribine	0.0133869	0.0440115	0.0541237	0.108	0.220141	0.0906217	0.0260133
clarithromycin	0.0120482	0.0274725	0.025641	0.128571	0.314286	0.0769231	0.0175439
clemizole	0.0120482	0.0194805	0.0462963	0.25	0.228571	0.138462	0.0197368
clenbuterol	0	0.0952381	0.0333333	0.075	0.107143	0.0307692	0.0789474
climbazole	0	0.0465839	0.0877193	0.0789474	0.150376	0.117949	0.0415512
clinafloxacin	0	0.0952381	0.5	0.025	0.142857	0.230769	0.157895
clindamycin	0.0120482	0.0714286	0.0833333	0.266667	0.25	0.0923077	0.0657895
clinofibrate	0.0120482	0.166667	0.125	0.0125	0.0952381	0.0961538	0.122807
clioquinol	0	0.0952381	0.138889	0.133333	0.107143	0.0461538	0.0701754
clobetasol	0.0120482	0.106178	0.0797872	0.093617	0.136778	0.0624093	0.0701754
clofarabine	0.0186199	0.0602679	0.0492424	0.101176	0.168174	0.081557	0.0397946
clofazimine	0.0240964	0.0544218	0.0787037	0.0941176	0.135338	0.0854701	0.0387812
clofibrate	0	0.0952381	0.111111	0.075	0.0571429	0	0.0701754
clofibric-acid	0.0160643	0.110599	0.176667	0.0761905	0.0828571	0.188811	0.0931174
clofoctol	0.0120482	0.142857	0.166667	0.075	0.0714286	0.0961538	0.0877193
clomethiazole	0	0.196429	0.111111	0.0363636	0.0714286	0.027972	0.175439
clomifene	0	0.0119048	0.0138889	0.175	0.785714	0.192308	0.00877193
clomipramine	0	0.214286	0.25	0.3	0.142857	0.0769231	0.157895
clonazepam	0	0.142857	0.0666667	0.08	0.114286	0.0384615	0.105263
clonidine	0.0120482	0.107143	0.142857	0.0727273	0.116883	0.0846154	0.0877193
closantel	0.0240964	0.190476	0.115385	0.128571	0.0857143	0.0288462	0.150376
clotrimazole	0	0.0384615	0.0357143	0.09	0.174603	0.0940171	0.0242915
clozapine	0.00903615	0.0900621	0.157407	0.103846	0.0875576	0.108392	0.0789474
CNQX	0.0120482	0.153061	0.145833	0.0833333	0.107143	0.0358974	0.22807
CO-102862	0.0120482	0.0357143	0.0740741	0.0888889	0.261905	0.0865385	0.0292398
cobicistat	0.00860585	0.0608466	0.0632184	0.113043	0.112245	0.0801282	0.0263158
cobimetinib	0.0177179	0.0683003	0.0491968	0.160606	0.139586	0.0945241	0.0404524
colchicine	0.0204819	0.0780075	0.0828025	0.0869565	0.131177	0.0764393	0.061545
colforsin-daproate	0.0150602	0.0517241	0.0909091	0.0884615	0.131868	0.129555	0.0364372
combretastatin-A-4	0.0207497	0.0885312	0.0860215	0.0739884	0.112426	0.0699301	0.0712622
conivaptan	0.0240964	0.0739796	0.125	0.130435	0.105991	0.145749	0.048583
cordycepin	0	0.357143	0.166667	0.2	0.142857	0.0153846	0.263158
CP-466722	0.0120482	0.1	0.105769	0.084375	0.0810811	0.104615	0.0684211
CP-724714	0.0120482	0.0285714	0.0555556	0.11	0.342857	0.326923	0.0210526
CP-945598	0	0.0642857	0.0320513	0.171429	0.15873	0.0961538	0.0368421
CPI-1189	0	0.0803571	0.138889	0.128571	0.183673	0.034965	0.0460526
CPI-613	0	0.075	0.107843	0.117647	0.108844	0.025641	0.0555556
crizotinib	0.0060241	0.0332512	0.0333333	0.124324	0.225806	0.0825516	0.0225564
cromoglicic-acid	0.0120482	0.125	0.166667	0.1	0.102041	0.0549451	0.0789474
CT-7758	0	0.0809524	0.10119	0.0428571	0.109244	0.0678733	0.0482456
CTB	0.0120482	0.285714	0.0555556	0.0666667	0.0357143	0	0.210526
CTS-1027	0.0120482	0.0984127	0.0816993	0.098	0.0921659	0.09699	0.0661269
curcumin	0.0120482	0.132653	0.154762	0.142857	0.103896	0.0384615	0.115789
Curcumin	0.0100402	0.0928571	0.0723684	0.0861111	0.109023	0.0813187	0.0717703
cutamesine	0	0.107143	0.125	0.4	0.214286	0.115385	0.0526316
CX-4945	0.0060241	0.0527211	0.104839	0.1	0.179724	0.123626	0.0411184
CX-516	0.0120482	0.047619	0.0555556	0	0.214286	0.0512821	0.0526316
CX-5461	0.0060241	0.157143	0.0526316	0.141667	0.0612245	0.034965	0.142857
cyanocobalamin	0.0160643	0.0862069	0.111111	0.117857	0.106122	0.112426	0.0526316
cyclizine	0.0361446	0.0904762	0.145833	0.0631579	0.134454	0.0934066	0.0657895
cyclobenzaprine	0	0.0204082	0.0416667	0.3	0.178571	0.025641	0.0175439
cyclosporin-a	0.0135542	0.0793651	0.0747863	0.0945946	0.121429	0.0748988	0.0494418
cyproheptadine	0.0060241	0.107143	0.0681818	0.166667	0.174603	0.0699301	0.0526316
cyproterone-acetate	0	0.0428571	0.0833333	0.04	0.357143	0.128205	0.0394737
CYT387	0.00803213	0.0714286	0.0674603	0.13125	0.121429	0.153846	0.056391
CYT-997	0.0130959	0.0817805	0.0804989	0.0893333	0.133139	0.0769231	0.0643797
cytarabine	0.00401606	0.047619	0.0357143	0.25	0.190476	0.032967	0.0247678
cytisine	0.00401606	0.0428571	0.5	0.06	0.238095	0.230769	0.0526316
cytochalasin-b	0.0120482	0.104396	0.108974	0.123077	0.0584416	0.13986	0.0813397
D-4476	0.00401606	0.047619	0.416667	0.025	0.0357143	0.307692	0.105263
dabigatran-etexilate	0	0.166667	0.0555556	0.125	0.178571	0.0461538	0.157895
dabrafenib	0.0662651	0.0571429	0.0546875	0.1125	0.142857	0.0830769	0.0384615
dacarbazine	0.00516351	0.0543478	0.0734127	0.108333	0.135889	0.121588	0.0300752
dacinostat	0.0650602	0.0848861	0.0969472	0.119095	0.122449	0.0765812	0.0580144
dalfampridine	0.0060241	0.0756303	0.0740741	0.135714	0.142857	0.0512821	0.0495356
daminozide	0.0060241	0.0357143	0.0833333	0.116667	0.285714	0.0769231	0.0315789
danazol	0.0192771	0.0795918	0.110215	0.0725	0.0996678	0.120879	0.0580762
danegaptide	0.0120482	0.0654762	0.0512821	0.185714	0.185714	0.0705128	0.0438596
dantrolene	0.00278035	0.0487528	0.0579096	0.0886792	0.167173	0.102564	0.0300752
danusertib	0.0378657	0.0604396	0.0513566	0.12459	0.138593	0.0758242	0.0517241
dapagliflozin	0	0.0714286	0.0833333	0.1	0.142857	0	0.0526316
dapivirine	0.0060241	0.116883	0.0572917	0.154545	0.0803571	0.201923	0.0818713
dapsone	0.0060241	0.214286	0.0416667	0.2	0.285714	0.0384615	0
darapladib	0.00481928	0.0127551	0.0614035	0.146154	0.328571	0.169231	0.0131579
darifenacin	0	0.0357143	0.0666667	0.2	0.428571	0.0961538	0.0263158
darunavir	0	0.142857	0.25	0.0333333	0.428571	0.025641	0.105263
dasabuvir	0.00688468	0.0614035	0.0461538	0.126667	0.154762	0.0754438	0.0394737
daunorubicin	0.0278035	0.088634	0.0679959	0.1125	0.122061	0.110694	0.0543432
dazmegrel	0.0240964	0.122449	0.142857	0.142857	0.128571	0.0559441	0.0877193
dazoxiben	0.0060241	0.0669643	0.0555556	0.0722222	0.190476	0.0555556	0.0478469
decitabine	0.00401606	0.0571429	0.0490196	0.16	0.269841	0.0452489	0.0438596
defactinib	0.0223752	0.062425	0.0512346	0.115152	0.14418	0.09	0.0395944
deferasirox	0.0120482	0.116071	0.0260417	0.075	0.0989011	0.0641026	0.0964912
deferiprone	0.0120482	0.357143	0.166667	0.4	0.0952381	0.0384615	0.157895
deforolimus	0.0157553	0.0644468	0.0617716	0.121818	0.148712	0.107692	0.0465766
dehydroepiandrosterone	0	0.114286	0.166667	0.0857143	0.0714286	0.0480769	0.140351
delanzomib	0.0262225	0.0769481	0.0844595	0.100463	0.129252	0.0682692	0.0532099
delivert	0	0.285714	0.0833333	0.3	0	0	0.210526
deoxycholic-acid	0.0153341	0.0548341	0.0884774	0.0987952	0.123377	0.15252	0.0397946
dequalinium	0.0060241	0.0584416	0.0405983	0.0757576	0.175824	0.0795756	0.0305603
desmopressin-acetate	0	0.642857	0.138889	0.4	0.0178571	0.032967	0.421053
desoxypeganine	0	0.119048	0.25	0.0333333	0.142857	0.0576923	0.131579
desvenlafaxine	0	0.0714286	0.0972222	0.3	0.142857	0.0769231	0.0657895
dexamethasone	0.0120482	0.0746753	0.07	0.076	0.0918367	0.0874126	0.0526316
dexamethasone-acetate	0.0060241	0.0728291	0.0617816	0.104	0.116883	0.0645604	0.045614
dexfenfluramine	0	0.0357143	0.0347222	0.0416667	0.160714	0.0769231	0.0263158
dexloxiglumide	0.015261	0.0672677	0.100187	0.0882353	0.117647	0.117357	0.0488269
dexniguldipine	0.0160643	0.0459184	0.0666667	0.137838	0.170068	0.104536	0.0317982
dextromethorphan	0.0120482	0.125	0.0357143	0.1	0.171429	0.032967	0.131579
diacerein	0.0240964	0.130952	0.183333	0.128571	0.0649351	0.184615	0.115789
diazepam	0	0.107143	0.333333	0.0666667	0.0952381	0.0192308	0.0789474
diazoxide	0.0281125	0.0875576	0.0787037	0.0571429	0.0952381	0.0889423	0.0941828
diclofenac	0	0.285714	0.0555556	0.0333333	0.0357143	0.0192308	0.210526
diclofensine	0	0.0595238	0.1	0.0666667	0.214286	0.153846	0.0105263
dicloxacillin	0.0120482	0.0625	0.0729167	0.1	0.125	0.115385	0.0300752
dicoumarol	0	0	0	0	0.285714	0.153846	0
dideoxyadenosine	0.0060241	0.0714286	0.0541667	0.153846	0.171429	0.0512821	0.0451128
dienogest	0	0.0612245	0.0972222	0.233333	0.166667	0.0897436	0.0438596
diethylcarbamazine	0.0120482	0.00793651	0.0357143	0.233333	0.571429	0.115385	0.0075188
diethylstilbestrol	0.0120482	0.0285714	0.0333333	0.133333	0.285714	0.0128205	0.0210526
diflunisal	0.0120482	0.0928571	0.111111	0.075	0.119048	0.0213675	0.0631579
digoxin	0.0110442	0.0688776	0.0954746	0.075	0.16	0.0741427	0.0510721
dihydroergocristine	0	0.214286	0.166667	0.05	0	0.153846	0.0526316
dihydroergotamine	0.0120482	0.357143	0.416667	0.15	0	0.0512821	0.263158
dilazep	0.0240964	0.0416667	0.0925926	0.1	0.22449	0.288462	0.0287081
diltiazem	0.0120482	0.0793651	0.0833333	0.09	0.142857	0.131868	0.0676692
dimesna	0	0.107143	0.333333	0.0666667	0.214286	0.307692	0.0526316
dimethyl-fumarate	0.0481928	0.0892857	0.152778	0.0888889	0.0909091	0.0615385	0.0614035
diminazene-aceturate	0.0120482	0.0535714	0.0833333	0.0444444	0.190476	0.153846	0.0438596
dinaciclib	0.0165663	0.0911441	0.0692356	0.0923387	0.11187	0.09375	0.0587258
dinoprost	0.00903615	0.0263158	0.22619	0.0785714	0.154762	0.323077	0.0283401
diosmin	0	0.178571	0.0416667	0.05	0.190476	0.102564	0.0789474
diphenidol	0	0.0918367	0.10119	0.0304348	0.0902256	0.0566802	0.0717703
diphenylpyraline	0.0144578	0.0703125	0.0707071	0.153061	0.111345	0.109231	0.049812
dipraglurant	0	0.0357143	0.0897436	0.0666667	0.228571	0.0384615	0.0230263
dipyridamole	0.0120482	0.0535714	0.0916667	0.133333	0.128571	0.0846154	0.0526316
disopyramide	0.00451807	0.0555556	0.0488506	0.0846154	0.136646	0.0839161	0.034413
disulfiram	0	0.0535714	0.0333333	0.25	0.190476	0.192308	0.0263158
DMP-543	0	0.102041	0.0333333	0.0666667	0.142857	0.041958	0.0526316
DMP-777	0.0240964	0.160714	0.1875	0.0666667	0.142857	0.0230769	0.105263
DMSO	0.00688468	0.116071	0.111111	0.106897	0.075	0.0989011	0.0663616
docetaxel	0.02595	0.0839002	0.0885013	0.0925926	0.119048	0.0664574	0.0629611
dofequidar	0.0240964	0.0590062	0.0607639	0.1	0.183673	0.151099	0.0397946
dolasetron	0	0.0204082	0.0666667	0.133333	0.428571	0.0961538	0.00877193
dolastatin-10	0.0195066	0.0849206	0.0837674	0.0825243	0.126346	0.0606916	0.0662495
dolutegravir	0.00200803	0.0714286	0.101852	0.107407	0.10084	0.0961538	0.0390492
donepezil	0.00401606	0.0892857	0.104167	0.075	0.285714	0.0384615	0.0526316
donitriptan	0	0.125	0.116667	0.266667	0.142857	0.0549451	0.0789474
dopamine	0.00301205	0.154762	0.0925926	0.1125	0.126984	0.035503	0.0789474
dorzolamide	0.0120482	0.0844156	0.103175	0.104762	0.100529	0.024948	0.0712074
dosulepin	0	0	0	0.1	0.285714	0.0769231	0
dovitinib	0.00753012	0.0587703	0.0765766	0.101471	0.149068	0.132075	0.0396644
doxapram	0.0120482	0.0892857	0.0416667	0.1	0.357143	0.0615385	0.0394737
doxazosin	0.0060241	0.0714286	0.106061	0.116667	0.190476	0.0714286	0.0566802
doxepin	0	0.0285714	0.0539216	0.0625	0.269841	0.0666667	0.0216718
doxifluridine	0	0.166667	0.0357143	0.0666667	0.0952381	0.0192308	0.157895
doxofylline	0	0.142857	0.152778	0.1	0.032967	0.0384615	0.105263
doxorubicin	0.0218373	0.0895692	0.0626327	0.0992537	0.130869	0.0838635	0.0549604
doxycycline	0	0.0857143	0.116667	0.12	0.114286	0.0641026	0.0701754
DPCPX	0.00903615	0.0612245	0.05	0.188889	0.166667	0.208791	0.0300752
DPI-201106	0.0240964	0.0571429	0.0441176	0.0733333	0.194805	0.0615385	0.0364372
dronedarone	0.060241	0.0549451	0.0512821	0.138889	0.171429	0.153846	0.0263158
droperidol	0	0.021978	0.0347222	0.0888889	0.464286	0.184615	0.00877193
drospirenone	0.0120482	0.214286	0.05	0.1	0.0204082	0.025641	0.157895
D-serine	0.0120482	0.25	0.194444	0.3	0.0714286	0.0192308	0.184211
DU-728	0	0.321429	0.1	0.1	0.0535714	0.043956	0.157895
duloxetine	0.0180723	0.151786	0.0654762	0.118182	0.0816327	0.0299145	0.0902256
dutasteride	0.0120482	0.0214286	0.0185185	0.0333333	0.228571	0.123077	0.0175439
E-2012	0.00481928	0.214286	0.180556	0.122222	0.0659341	0.0769231	0.192982
ebselen	0	0.107143	0.125	0.0666667	0.047619	0.0512821	0.157895
ecabet	0.0120482	0.0595238	0.1	0.35	0.25	0.0641026	0.0438596
econazole	0	0.132653	0.101852	0.0818182	0.0714286	0.0384615	0.0723684
edoxaban	0	0.0285714	0.0625	0.0166667	0.142857	0.0576923	0.0350877
edoxudine	0.0240964	0.0357143	0.046875	0.14	0.238095	0.0659341	0.0263158
efaproxiral	0	0.0510204	0.145833	0.0833333	0.285714	0.153846	0.0350877
efatutazone	0.00722892	0.0479452	0.0619048	0.105263	0.2	0.0808344	0.0283401
efavirenz	0	0.047619	0.0833333	0.0545455	0.128571	0.0854701	0.0368421
eflornithine	0	0.125	0.047619	0.0571429	0.0952381	0.0288462	0.0526316
elacridar	0	0.0428571	0.138889	0.25	0.285714	0.0461538	0.0526316
elesclomol	0.0150602	0.0714286	0.0494792	0.0606061	0.101382	0.0641026	0.0478469
ellagic-acid	0.0120482	0.0442177	0.270833	0.121429	0.142857	0.167832	0.0394737
elvitegravir	0	0.0428571	0.0454545	0.0545455	0.261905	0.0683761	0.0233918
EMD-1214063	0.00688468	0.0714286	0.0972222	0.108333	0.125714	0.0769231	0.0454545
EMD-53998	0.0120482	0.166667	0.0666667	0.2	0.0612245	0.0769231	0.131579
emedastine	0.00344234	0.0803571	0.0635965	0.103333	0.156682	0.0310966	0.0526316
empagliflozin	0	0.142857	0.166667	0.1	0.0714286	0	0.105263
emtricitabine	0.00344234	0.0378151	0.0833333	0.122727	0.221429	0.0738462	0.0254669
enalapril	0.0120482	0.107143	0.333333	0.4	0.142857	0.0512821	0.0526316
ENMD-2076	0.0481928	0.0781671	0.0488095	0.131915	0.125313	0.113636	0.0563036
enoxacin	0	0.0833333	0.0714286	0.16	0.0634921	0.0659341	0.122807
enoxolone	0	0.0952381	0.0416667	0.25	0.107143	0.102564	0.105263
enprofylline	0	0.142857	0.25	0.05	0.285714	0.0384615	0.105263
entecavir	0.00301205	0.0625	0.25	0.1	0.183673	0.0598291	0.0842105
entinostat	0.0361446	0.0530493	0.0452899	0.0834395	0.184	0.0753846	0.0335256
enzalutamide	0.0120482	0.0634921	0.0648148	0.0555556	0.214286	0.169231	0.0460526
enzastaurin	0.00803213	0.0514286	0.140625	0.09	0.12987	0.0890688	0.0470914
eperezolid	0	0.0535714	0.0333333	0.2	0.190476	0.0576923	0.0394737
epigallocatechin-gallate-(-)	0	0.0714286	0	0.1	0.142857	0	0
epinastine	0	0.357143	0.0625	0.05	0.107143	0.0576923	0.210526
epinephrine	0.0120482	0.184524	0.105263	0.121053	0.0714286	0.120192	0.121053
epirizole	0	0.0285714	0	0.6	0.238095	0.0769231	0.0210526
epirubicin	0.0240964	0.0833333	0.061747	0.113534	0.131352	0.0970414	0.0535313
epitiostanol	0	0.0714286	0.0833333	0.133333	0.238095	0.0769231	0.105263
eplerenone	0.0240964	0.571429	0.0666667	0.7	0.0408163	0.0615385	0.263158
epothilone-b	0.0131956	0.0823084	0.0969388	0.0731844	0.124675	0.0793729	0.0614737
eptifibatide	0	0.119048	0.0277778	0.2	0.107143	0.0461538	0.0877193
equol	0	0.357143	0.416667	0.1	0.0714286	0.0153846	0.263158
ercalcitriol	0.0120482	0.111111	0.0635965	0.183333	0.106227	0.054409	0.0921053
erlotinib	0.00481928	0.0487013	0.0745614	0.13125	0.142857	0.142012	0.0342105
erteberel	0.0168675	0.123153	0.116162	0.0697674	0.0816327	0.116625	0.101053
erythromycin	0	0.0428571	0.05	0.0166667	0.142857	0.0769231	0.0210526
erythromycin-ethylsuccinate	0.0120482	0.0769231	0.113636	0.0625	0.114286	0.0659341	0.0526316
escitalopram	0	0.130952	0.2	0.22	0.047619	0.141026	0.0842105
esculin	0	0.0714286	0.0666667	0.125	0.178571	0.0961538	0.0701754
esmolol	0.0120482	0.0646258	0.0921053	0.0681818	0.15873	0.0443787	0.0409357
estradiol	0.0120482	0.038961	0.2	0.114286	0.142857	0.120879	0.0175439
estramustine	0.0120482	0.0428571	0.0833333	0.0454545	0.125	0.0879121	0.0175439
estramustine-phosphate	0.00451807	0.062212	0.0722222	0.0774194	0.137755	0.102564	0.0421053
estriol	0.0120482	0.09375	0.259259	0.0789474	0.077381	0.115385	0.0789474
estrone	0.0120482	0.0571429	0.291667	0.125	0.0857143	0.0384615	0.0421053
etacrynic-acid	0.0120482	0.238095	0.0714286	0.075	0.0634921	0.042735	0.236842
etanidazole	0.00401606	0.0625	0.0576923	0.0904762	0.164286	0.0467033	0.0406699
etazolate	0.0060241	0.0625	0.0555556	0.2	0.142857	0.0879121	0.037594
ethinyl-estradiol	0.0200803	0.0867347	0.108974	0.107143	0.109244	0.146853	0.0526316
ethylenediaminetetraacetic-acid	0.0200803	0.118227	0.163333	0.0894737	0.0920635	0.123626	0.115789
etizolam	0	0.0714286	0.5	0.1	0.107143	0.192308	0.0350877
etodolac	0.0060241	0.0934066	0.0416667	0.08	0.092437	0.0887574	0.0717703
etofenamate	0	0.0857143	0.222222	0.1	0.119048	0.0923077	0.0526316
etofylline-clofibrate	0.0120482	0.5	0.0625	0.075	0.0238095	0	0.263158
etomidate	0.0120482	0.142857	0.166667	0.2	0.119048	0.0923077	0.184211
etomoxir	0.0120482	0.0714286	0.0555556	0.1	0.571429	0.0512821	0.0350877
etoposide	0.0180723	0.0581114	0.0643275	0.0962264	0.14881	0.0932897	0.0364372
etoricoxib	0.0120482	0.0357143	0.0833333	0.125	0.206349	0.0769231	0.0210526
etravirine	0.00451807	0.0756303	0.0657895	0.0875	0.178571	0.05	0.0526316
eugenol	0.0120482	0.0714286	0.0520833	0.2	0.107143	0.192308	0.0350877
EVP-6124	0.00401606	0.0504202	0.0897436	0.115385	0.164835	0.146154	0.0421053
EX-527	0.0240964	0.0357143	0.25	0.05	0.285714	0.153846	0.0526316
exalamide	0	0.0408163	0.125	0.15	0.571429	0.0769231	0.0421053
exemestane	0.0150602	0.104396	0.140152	0.0777778	0.0926641	0.0846154	0.0877193
exherin	0.0060241	0.0612245	0.037037	0.14	0.171429	0.0549451	0.0526316
fadrozole	0	0.0510204	0.0388889	0.13	0.142857	0.0705128	0.0323887
famciclovir	0.0321285	0.0690476	0.100962	0.0701493	0.126464	0.294872	0.0516385
famotidine	0.0361446	0.0785714	0.208333	0.122222	0.103896	0.192308	0.0676692
faropenem	0.0060241	0.119048	0.0952381	0.275	0.142857	0.027972	0.0701754
fasudil	0	0.0612245	0.0714286	0.12	0.0714286	0.0897436	0.0789474
favipiravir	0.0060241	0.0634921	0.0583333	0.128571	0.111111	0.0865385	0.0292398
fdcyd	0.0145847	0.069898	0.0724886	0.105512	0.129496	0.104775	0.0494279
febuxostat	0.0240964	0.047619	0.0208333	0.3	0.214286	0.0512821	0.0350877
felbamate	0	0.0428571	0.111111	0.075	0.428571	0.0307692	0.0315789
felbinac	0.0150602	0.0714286	0.0833333	0.106667	0.125	0.0934066	0.0902256
felodipine	0.0120482	0.119048	0.125	0.116667	0.0519481	0.034965	0.0947368
fenobam	0	0.214286	0.222222	0.1	0.0535714	0.00699301	0.140351
fenoldopam	0	0.0267857	0.145833	0.0571429	0.571429	0.346154	0.0315789
fenoterol	0.0120482	0.0714286	0.0416667	0.05	0.142857	0.153846	0.0789474
fentiazac	0	0.0102041	0.138889	0.04	0.857143	0.0769231	0.0131579
fenticonazole	0.0133869	0.0453515	0.0489418	0.132558	0.193878	0.0849359	0.0276539
fexofenadine	0	0.178571	0.0833333	0.2	0.0571429	0.0576923	0.131579
fiacitabine	0.0060241	0.0714286	0.0694444	0.12	0.171429	0.043956	0.0526316
fidarestat	0	0.0571429	0.0583333	0.1	0.196429	0.0538462	0.0526316
fidaxomicin	0	0.285714	0.0729167	0.15	0.0357143	0.0118343	0.210526
filgotinib	0	0.0446429	0.0833333	0.109091	0.269841	0.0528846	0.0364372
finasteride	0.0200803	0.0575693	0.102564	0.083871	0.150649	0.228205	0.04689
fingolimod	0.0120482	0.0833333	0.116667	0.0833333	0.166667	0.0230769	0.0526316
fipronil	0.00481928	0.0714286	0.0833333	0.0571429	0.178571	0.107692	0.0175439
firategrast	0	0.0714286	0.0277778	0.2	0	0.230769	0.105263
FK-866	0.00963855	0.0748299	0.120098	0.0928571	0.13289	0.0652174	0.0657895
FK-888	0.010327	0.114583	0.175214	0.0815385	0.0919765	0.150094	0.0881579
flavoxate	0	0.0571429	0.2	0.125	0.160714	0.10989	0.0701754
flecainide	0	0.125	0.145833	0.0833333	0.0816327	0.0769231	0.105263
floxuridine	0.0222428	0.0577105	0.0531697	0.0955224	0.180784	0.0847356	0.0383517
fluconazole	0	0.012987	0.00757576	0.1	0.785714	0.0549451	0.0116959
fludarabine-phosphate	0.0120482	0.171429	0.0648148	0.2	0.1	0.0236686	0.144737
fludroxycortide	0	0.0994898	0.0759804	0.173913	0.117647	0.0557692	0.0589474
flumatinib	0.0144578	0.0574913	0.0785714	0.155556	0.204082	0.131054	0.0369844
flumazenil	0	0	0.0833333	0.1	0.142857	0.0769231	0
fluocinolone-acetonide	0.0060241	0.0662526	0.0641892	0.143396	0.154378	0.0816568	0.0396761
fluorometholone	0.0120482	0.130435	0.0916667	0.14	0.093985	0.12	0.102167
fluorouracil	0.0060241	0.0535714	0.0512821	0.11	0.333333	0.105769	0.0307018
fluoxetine	0.0481928	0.0892857	0.077381	0.15	0.142857	0.153846	0.0566802
fluphenazine	0.0120482	0.0494505	0.0625	0.1625	0.142857	0.0384615	0.0323887
fluspirilene	0.0240964	0.0785714	0.0833333	0.157143	0.116883	0.0384615	0.0723684
flutamide	0.00172117	0.0914286	0.146825	0.0666667	0.101382	0.117057	0.0760234
fluticasone-propionate	0.00344234	0.0928571	0.0683333	0.123077	0.0980392	0.128959	0.0690789
flutrimazole	0.0120482	0.0267857	0.104167	0.12	0.119048	0.134615	0.0225564
fluvoxamine	0	0.0714286	0.0277778	0.1	0.142857	0.0769231	0.105263
folic-acid	0	0.0408163	0.1	0.0857143	0.2	0.173077	0.0263158
fomepizole	0	0	0.166667	0.2	0.285714	0.153846	0
fomocaine	0.0281125	0.0930736	0.10101	0.105556	0.116541	0.122016	0.0884211
foretinib	0.0223752	0.0442656	0.0451389	0.129167	0.170868	0.117133	0.0292398
formestane	0	0.0714286	0.0833333	0.1	0.142857	0.230769	0.0526316
formoterol	0.0120482	0.116071	0.0916667	0.216667	0.0769231	0.021978	0.114035
forskolin	0.00803213	0.0535714	0.122222	0.153846	0.12782	0.0811966	0.0526316
fosfomycin	0.0060241	0.178571	0.0625	0.1	0.0634921	0.0769231	0.131579
fosinopril	0.0180723	0.0396825	0.0719697	0.127778	0.210084	0.0608974	0.0433437
fostamatinib	0	0.0238095	0.25	0	0.142857	0.230769	0.0263158
FPL-55712	0.00803213	0.0803571	0.0944444	0.0941176	0.12605	0.0607287	0.045614
FPL-62064	0	0.047619	0.0357143	0.0571429	0.0952381	0.0641026	0.0210526
ftorafur	0	0.0714286	0	0.05	0.142857	0.025641	0.105263
fulvestrant	0.0240964	0.0590062	0.0286458	0.135294	0.174603	0.104072	0.0411899
furosemide	0.0120482	0.0580357	0.0777778	0.1	0.153061	0.0404858	0.0451128
fusidic-acid	0.0120482	0.0487805	0.128205	0.0615385	0.272727	0.0336538	0.0356037
gabapentin	0.0060241	0.228571	0.194444	0.0909091	0.047619	0.0240385	0.122807
gaboxadol	0.0120482	0.0535714	0.0138889	0.25	0.0714286	0.0307692	0.0131579
galeterone	0.0120482	0.0992063	0.112745	0.127778	0.116883	0.0699301	0.100877
gallopamil	0	0.0535714	0.166667	0.02	0.190476	0.192308	0.0394737
ganaxolone	0	0.05	0.0833333	0.466667	0.142857	0.10989	0.0438596
ganciclovir	0	0.0178571	0.0277778	0.1	0.571429	0.115385	0.0175439
ganetespib	0.024957	0.08171	0.0902256	0.130172	0.114475	0.0780299	0.0609936
garcinol	0	0	0	0.1	0.142857	0.0769231	0
gatifloxacin	0	0.047619	0.0833333	0.0666667	0.142857	0.0641026	0.0526316
GDC-0152	0.0120482	0.0580357	0.0555556	0.1	0.132653	0.0673077	0.0482456
GDC-0834	0.0120482	0.0714286	0.111111	0.1375	0.165414	0.0553846	0.0690789
GDC-0879	0.0120482	0.0357143	0.0166667	0.0545455	0.178571	0.0538462	0.037594
GDC-0941	0.0381526	0.0573308	0.0484496	0.15	0.136555	0.133846	0.0398724
GDC-0980	0.0186747	0.0803089	0.0640432	0.106044	0.111482	0.101946	0.0539392
gefitinib	0	0.0142857	0.166667	0.2	0.714286	0.153846	0.0105263
geldanamycin	0.0210843	0.0676937	0.096201	0.135833	0.144869	0.0795756	0.0513479
gemcitabine	0.021316	0.0602345	0.047619	0.106087	0.189533	0.0630422	0.0383586
gemfibrozil	0.00401606	0.0510204	0.0333333	0.126667	0.159664	0.048951	0.0315789
gemifloxacin	0	0.238095	1	0.0444444	0.0428571	0.192308	0.157895
genistein	0.0120482	0.190476	0.222222	0.0666667	0.0952381	0.0923077	0.122807
genz-644282	0.0135542	0.0823575	0.0859788	0.0893939	0.118132	0.110636	0.0487569
gestrinone	0.060241	0.107143	0.260417	0.138462	0.0612245	0.0512821	0.0894737
gimeracil	0.00301205	0.0446429	0.0595238	0.166667	0.228571	0.0410256	0.0245614
ginkgolide-b	0.0120482	0.0714286	0.145833	0.06	0.285714	0.134615	0.0175439
glafenine	0	0.0102041	0.0138889	0.075	0.238095	0.0769231	0.00877193
glasdegib	0	0.0535714	0.111111	0.05	0.714286	0.102564	0.0526316
glibenclamide	0	0.214286	0.916667	0.1	0.0357143	0.043956	0.140351
gliclazide	0.00963855	0.0697479	0.0875527	0.0863636	0.112698	0.13367	0.0534056
glimepiride	0	0.142857	0.166667	0.166667	0.114286	0.615385	0.157895
glipizide	0.0120482	0	0	0.1	0.142857	0.0769231	0
gliquidone	0.0120482	0.107143	0.143519	0.0814815	0.115385	0.186813	0.0953947
glycitein	0.0361446	0.0491071	0.0769231	0.0733333	0.242857	0.153846	0.0338346
glycopyrrolate	0.0120482	0.0324675	0.229167	0.1	0.238095	0.153846	0.0300752
GNF-2	0	0.0714286	0.0833333	0.05	0.142857	0.0769231	0.0789474
golvatinib	0.0120482	0.151786	0.0833333	0.1	0.0300752	0.0659341	0.0723684
goserelin-acetate	0	0.107143	0.166667	0.0666667	0.0952381	0.0769231	0.0789474
granisetron	0.0120482	0.0321429	0.0394737	0.075	0.301587	0.0673077	0.0146199
grazoprevir	0.00301205	0.0519481	0.0925926	0.0357143	0.196429	0.0692308	0.037594
griseofulvin	0.0180723	0.052795	0.0753968	0.0947368	0.150376	0.142857	0.033241
GSK-1070916	0.0903614	0.0565476	0.0367232	0.107692	0.161654	0.145889	0.0401003
GSK-1292263	0.0060241	0.119048	0.0595238	0.1625	0.0989011	0.0909091	0.0855263
GSK-1904529A	0	0.0714286	0.0833333	0.1	0.142857	0.0769231	0.0526316
GSK-2110183	0.026506	0.0530612	0.0597484	0.101149	0.146104	0.12744	0.0371854
GSK-2126458	0.022194	0.0832735	0.0648148	0.116667	0.104603	0.0853008	0.0576144
GSK-2334470	0.0240964	0.186813	0.0617284	0.0913043	0.0737327	0.083612	0.142105
GSK-256066	0.00722892	0.0535714	0.121212	0.0555556	0.153846	0.192308	0.0482456
GSK-2636771	0	0.0178571	0.0462963	0.1	0.392857	0.0673077	0.0143541
GSK-429286A	0.00240964	0.0428571	0.0470085	0.075	0.195767	0.12709	0.0330827
GSK-461364	0.00903615	0.0684105	0.102459	0.1	0.16129	0.0619381	0.0535088
GSK-690693	0.0060241	0.0408163	0.0689655	0.0741935	0.194805	0.0892308	0.0263158
GSK-923295	0.00722892	0.1	0.0964912	0.0809524	0.12892	0.0715564	0.0657895
GSK-J1	0	0	0	0	0	0	0
GSK-J2	0.00361446	0.081044	0.0986395	0.0779661	0.150943	0.0797721	0.0624235
GSK-J4	0	0.0428571	0.0277778	0.15	0.428571	0.230769	0.0315789
guanaben-acetate	0	0.047619	0.0416667	0.1	0.285714	0.0961538	0.0350877
guanadrel	0	0.0238095	0.25	0.1	0.571429	0.230769	0.0263158
guanethidine	0	0.214286	0.0416667	0.2	0	0.0384615	0.105263
GW-5074	0	0.214286	0.166667	0	0	0.0384615	0.157895
GW-842166	0	0.0357143	0.0416667	0.1	0.0714286	0.0384615	0.0263158
GW-843682X	0.00547645	0.0655977	0.118421	0.106818	0.156146	0.0555556	0.0513784
halcinonide	0.00803213	0.0604396	0.0737179	0.096	0.155844	0.0650888	0.0387812
halofantrine	0.0168675	0.0573593	0.0672043	0.078125	0.12619	0.131868	0.0367586
haloperidol	0.0240964	0.119048	0.25	0.133333	0.142857	0.025641	0.131579
HC-030031	0	0.0178571	0.0166667	0.15	0.285714	0.153846	0.0131579
hesperidin	0.00401606	0.0793651	0.0666667	0.128571	0.178571	0.0384615	0.0601504
hexachlorophene	0.0361446	0.0645161	0.0559524	0.0774194	0.124122	0.091716	0.0477583
HG-5-113-01	0.0172117	0.0510204	0.057598	0.103636	0.158442	0.0853147	0.0325815
HG-5-88-01	0.00803213	0.0280612	0.0466667	0.0583333	0.342857	0.104072	0.0228833
HG-6-64-01	0.00753012	0.0714286	0.0742424	0.108333	0.167173	0.0815385	0.0513784
histamine	0.0120482	0.075188	0.0520833	0.1	0.135714	0.0448718	0.0701754
HMN-214	0.0135542	0.144788	0.102041	0.0946429	0.0714286	0.0617907	0.12807
homochlorcyclizine	0	0.0306122	0.0357143	0.08	0.285714	0.615385	0.0315789
homoharringtonine	0.0103864	0.0717949	0.107784	0.0931937	0.144377	0.0548966	0.0513709
honokiol	0.0120482	0.138393	0.375	0.0451613	0.0935961	0.0804196	0.131579
hydrocortisone	0.00344234	0.0821429	0.0446429	0.123529	0.165414	0.0846154	0.0495356
hydroflumethiazide	0.0060241	0.285714	0.194444	0.06	0.0612245	0.0512821	0.157895
hydroxyurea	0.0361446	0.214286	0.25	0.1	0.107143	0.010989	0.315789
hymecromone	0	0.214286	0	0.1	0.047619	0.025641	0.0526316
hypericin	0.00722892	0.04329	0.0404762	0.0821429	0.277778	0.033264	0.0288625
I-BET-151	0.819277	0.0913043	0.126214	0.111765	0.103282	0.0989967	0.0786449
I-BET-762	0.674699	0.0861801	0.132479	0.127907	0.10559	0.104651	0.0805423
IB-MECA	0	0.0535714	0.208333	0.2	0.107143	0.0576923	0.0526316
ibudilast	0.0120482	0.0714286	0.0833333	0.1	0.142857	0	0.0526316
ibuprofen	0	0.178571	0.0714286	0.133333	0.0571429	0.042735	0.210526
ibutamoren	0.0120482	0.0515873	0.0601852	0.0764706	0.178571	0.0934066	0.0315789
ibutilide	0.0120482	0.196429	0.166667	0.4	0.0571429	0.0879121	0.157895
ICI-162846	0.0060241	0.05	0.030303	0.114286	0.142857	0.027972	0.0409357
ICI-185,282	0.0120482	0.178571	0.0833333	0.116667	0.0571429	0.282051	0.210526
ICI-192605	0.0120482	0.0267857	0.0833333	0.0428571	0.0952381	0.179487	0.0263158
idalopirdine	0.0120482	0.1	0.0833333	0.0714286	0.102041	0.107692	0.122807
idasanutlin	0.0662651	0.0907738	0.0604839	0.1	0.0967742	0.0846154	0.0608187
idebenone	0.0120482	0.107143	0.104167	0.1	0.047619	0.021978	0.105263
idoxuridin	0.0481928	0.101045	0.0435897	0.119565	0.118598	0.0669516	0.0601504
ifenprodil	0.0120482	0.0408163	0.03125	0.4	0.333333	0.0923077	0.0150376
ifosfamide	0.0166821	0.0802651	0.0989011	0.0893204	0.111969	0.116346	0.05996
iguratimod	0.00535475	0.0602679	0.0588235	0.1	0.208333	0.0692308	0.0356537
IKK-2-inhibitor-V	0.020654	0.0714286	0.0605556	0.085	0.122153	0.0729345	0.0481332
ilomastat	0.0060241	0.0645161	0.0625	0.069697	0.133005	0.0824176	0.0460526
imatinib	0	0	0.166667	0.2	0.428571	0.0384615	0
imexon	0	0	0.0833333	0.2	0.142857	0.153846	0
imiloxan	0.00172117	0.107143	0.0757576	0.121053	0.111801	0.020362	0.0807018
imipramine	0.0240964	0.357143	0.114583	0.0583333	0.0714286	0.105769	0.368421
imiquimod	0	0.107143	0.0555556	0.0666667	0.142857	0.0512821	0.157895
indacaterol	0	0.428571	0.166667	0.0333333	0.0714286	0.0153846	0.315789
indapamide	0	0.0714286	0.25	0.1	0.714286	0.102564	0.0263158
indibulin	0.0189329	0.103829	0.0885417	0.0757812	0.0904419	0.0782609	0.0859427
indinavir	0	0.642857	0.166667	0.0666667	0.0816327	0.0549451	0.473684
indiplon	0.0120482	0.0178571	0.0555556	0.125	0.178571	0.307692	0.0105263
indirubin	0.0160643	0.0807453	0.0833333	0.119048	0.112245	0.0487179	0.0526316
indobufen	0	0	0.166667	0.1	0.285714	0.153846	0
indole-3-carbinol	0.0361446	0.0857143	0.111111	0.12	0.116883	0.115385	0.0902256
indometacin	0	0.142857	0.0416667	0.1	0.0714286	0.0153846	0.0526316
indoprofen	0.0120482	0.0535714	0.0916667	0.1	0.174603	0.0512821	0.0382775
indoramin	0.0120482	0.0769231	0.0897436	0.257143	0.104762	0.153846	0.0684211
indoximod	0	0	0.0833333	0.2	0.285714	0	0
ingenol-mebutate	0.0204819	0.0650636	0.033455	0.0895833	0.155698	0.0469361	0.0406699
iniparib	0.0120482	0.0714286	0.0833333	0	0	0.0769231	0
inosine	0	0.0952381	0.208333	0.2	0.0952381	0.102564	0.210526
inositol	0.0166821	0.0653753	0.0930421	0.0892857	0.118644	0.116681	0.0515464
IOWH-032	0	0.238095	0.0972222	0.05	0.025974	0.0480769	0.140351
IOX2	0.0120482	0.142857	0.0833333	0.3	0.428571	0.0769231	0.105263
ipratropium	0	0.214286	0.12037	0.109091	0.0857143	0.0202429	0.147368
ipriflavone	0	0.1	0.1	0.12	0.142857	0.0549451	0.0736842
irbesartan	0.0060241	0.153061	0.25	0.0571429	0.0879121	0.0846154	0.122807
irinotecan	0.0240964	0.047619	0.036036	0.1	0.377551	0.113553	0.0281955
irsogladine	0.0120482	0.0952381	0.208333	0.25	0.0714286	0.0576923	0.0350877
isbufylline	0	0.047619	0.0952381	0.0857143	0.392857	0.115385	0.0233918
ischemin	0	0.0892857	0.0583333	0.06	0.142857	0.0769231	0.0526316
isoconazole	0.00516351	0.0452381	0.0565476	0.12381	0.192857	0.11336	0.0263158
isofloxythepin	0.00963855	0.0667702	0.0796296	0.1125	0.121581	0.122172	0.0458839
isoniazid	0	0.0595238	0.1	0.266667	0.142857	0.107692	0.0526316
isosorbide-mononitrate	0.00401606	0.0384615	0.0277778	0.15	0.160714	0.0961538	0.0287081
isradipine	0.00903615	0.0914286	0.0804598	0.178947	0.0952381	0.115385	0.0676692
istaroxime	0.00301205	0.0803571	0.0808824	0.11	0.185185	0.0246154	0.0596491
itopride	0	0.0357143	0.0833333	0.2	0.142857	0.0769231	0.0263158
itraconazole	0.0200803	0.0178571	0.0338542	0.15625	0.539683	0.0842491	0.0102339
ivabradine	0	0.0714286	0.138889	0.02	0.107143	0.230769	0.0315789
ivacaftor	0	0.0306122	0.104167	0.08	0.0952381	0.0769231	0.0105263
ivermectin	0.00240964	0.119048	0.0833333	0.0727273	0.08	0.0730769	0.0714286
ixabepilone	0.0160643	0.084463	0.0788288	0.103623	0.121382	0.0694306	0.0626134
ixazomib	0.0286145	0.0770035	0.0874587	0.109794	0.127646	0.0589744	0.0520301
ixazomib-citrate	0.0321285	0.0869237	0.0845771	0.104124	0.122354	0.0561506	0.060558
JNJ-26481585	0.0783133	0.0773535	0.0917874	0.118687	0.141553	0.0765797	0.0500572
JNJ-38877605	0	0	0	0	0	0	0
JNK-9L	0.00843373	0.0990099	0.0915916	0.090678	0.0996917	0.0991124	0.0643963
JNK-IN-5A	0.00883534	0.054731	0.0541667	0.108197	0.136364	0.0634096	0.0447368
josamycin	0	0.0178571	0.333333	0.4	0.214286	0.307692	0
JQ1	1	0	0	0	0	0	0
JQ1-(-)	0.0120482	0	0	0	0	0	0
JQ1-(+)	0.855422	0.0768102	0.0987654	0.10493	0.111015	0.0913116	0.0626794
JQ1+SR1277	0.220884	0.0940594	0.0797101	0.105607	0.113821	0.0950226	0.0635209
JTC-801	0	0	0.0138889	0.05	0.857143	0.128205	0
JTE-907	0.00803213	0.0785714	0.125	0.0461538	0.12987	0.125	0.131579
JW55	0	0	0	0	0.142857	0.0769231	0
JW-7-24-1	0.00741427	0.0465368	0.0745614	0.121739	0.156863	0.103679	0.0361197
JWE-035	0.253012	0.0863095	0.0638889	0.126087	0.118227	0.120879	0.0773994
kakonein	0.0240964	0.0580357	0.0666667	0.133333	0.164835	0.0887574	0.0361842
KBG	0.0120482	0.052381	0.22619	0.242857	0.142857	0.208791	0.0404858
KD-023	0.00401606	0.202381	0.0763889	0.0909091	0.0625	0.0271493	0.245614
KD-025	0	0.178571	0.5	0.0166667	0.0238095	0.0576923	0.105263
ketanserin	0.00803213	0.25	0.0972222	0.144444	0.0756303	0.0323887	0.189474
ketoconazole	0.0120482	0.142857	0.166667	0.1	0.142857	0	0.105263
ketoprofen	0	0.214286	0.0416667	0.05	0	0.0384615	0.105263
ketorolac	0.060241	0.0670996	0.0807292	0.075	0.163265	0.0506073	0.0506073
ketotifen	0.0120482	0.102041	0.119048	0.128571	0.111111	0.034965	0.0526316
KI-20227	0	0.0357143	0.166667	0.05	0.0714286	0.230769	0.0526316
KIN001-043	0.0150602	0.0747899	0.109589	0.0596154	0.136134	0.0540746	0.0557276
KIN001-055	0.00803213	0.108418	0.0910256	0.0956522	0.0923345	0.0885781	0.0739082
KIN001-127	0	0.357143	0.333333	0.4	0	0.115385	0.210526
KIN001-242	0.0120482	0.0714286	0.0833333	0.3	0.142857	0.0769231	0.0526316
KIN001-260	0.00401606	0.047619	0.15	0.18	0.257143	0.115385	0.0394737
KIN001-269	0	0.142857	0.166667	0.1	0	0	0.105263
KU-55933	0	0.0238095	0.0277778	0.1	0.428571	0.0769231	0
KU-60019	0	0.0535714	0.0625	0.0727273	0.15873	0.0576923	0.0307018
KW-2478	0.0256024	0.0854592	0.0740741	0.194872	0.135468	0.0954416	0.0783055
KX2-391	0.0171211	0.0936768	0.0915404	0.0802721	0.119374	0.0634366	0.0746509
L-655240	0.00753012	0.0862069	0.12	0.125926	0.0912698	0.0555556	0.0663616
L-690330	0.0120482	0.0691964	0.101852	0.130769	0.121212	0.0598291	0.0475382
labetalol	0.0120482	0.125	0.0916667	0.0357143	0.157143	0.0473373	0.0827068
lacidipine	0.0202629	0.0884354	0.0909864	0.0955665	0.113908	0.0761905	0.0599681
lacitol	0	0.0833333	0.0555556	0.01	0.122449	0.115385	0.0526316
lacosamide	0.00937082	0.0576592	0.0776256	0.0818182	0.155462	0.107692	0.0350877
lafutidine	0.0060241	0.0633423	0.0886525	0.0792453	0.148936	0.136264	0.0457666
lamivudine	0	0.0324675	0.0416667	0.275	0.428571	0.0512821	0.0191388
lamotrigine	0	0.142857	0.166667	0	0.285714	0.153846	0.105263
lapatinib	0	0	0.0833333	0.1	0.142857	0.0769231	0
laropiprant	0.0240964	0.112245	0.130952	0.08	0.0779221	0.0615385	0.105263
lasalocid	0.0147256	0.0693431	0.0871795	0.0887218	0.127216	0.121733	0.0521617
latanoprost	0.00481928	0.0687831	0.125	0.0884615	0.166667	0.0303644	0.0504386
L-citrulline	0.0060241	0.0654762	0.12037	0.11	0.171429	0.276923	0.0430622
LCL-161	0.00803213	0.0873016	0.0401235	0.0518519	0.115646	0.0576923	0.0607287
LCQ-908	0.0120482	0.0238095	0.0625	0.04	0.357143	0.128205	0.00877193
LDN-193189	0.0144578	0.0735931	0.136667	0.0710526	0.138393	0.0659341	0.0645933
ledipasvir	0.0481928	0.0848214	0.0694444	0.128571	0.151261	0.130178	0.0488722
leflunomide	0.00903615	0.0615764	0.077381	0.1125	0.137363	0.167421	0.0463158
lenalidomide	0.0120482	0.0549451	0.0833333	0.1625	0.226891	0.0879121	0.0334928
lenvatinib	0.0361446	0.111111	0.0666667	0.0869565	0.104396	0.139423	0.0723684
L-ergothioneine	0.00985761	0.0824176	0.0756501	0.102308	0.111429	0.106355	0.0569378
lerisetron	0	0.0357143	0.166667	0.2	0.285714	0.230769	0.0263158
lersivirine	0.00722892	0.100446	0.087963	0.108571	0.0942249	0.0854701	0.0578947
lesinurad	0	0.107143	0.125	0.4	0.0952381	0.115385	0.105263
lestaurtinib	0.00860585	0.0879121	0.0871914	0.0947826	0.112245	0.099686	0.0581395
letermovir	0	0.0714286	0.0833333	0.133333	0.0857143	0.0128205	0.131579
letrozole	0	0.0267857	0.0555556	0.025	0.171429	0.0923077	0.0175439
levalbuterol	0	0.0714286	0.0833333	0	0	0.153846	0
levamisole	0	0.0714286	0.0833333	0.0777778	0.126984	0.0769231	0.0676692
levcromakalim	0	0.0238095	0.0277778	0.06	0.428571	0.128205	0
levetiracetam	0.0120482	0.137755	0.194444	0.0695652	0.0769231	0.0769231	0.105263
levobunolol	0	0.142857	0.0833333	0.15	0.0357143	0.0384615	0.105263
levocabastine	0	0.0238095	0.0416667	0.3	0.142857	0.230769	0.0526316
levocetirizine	0	0.0561224	0.0769231	0.0785714	0.102041	0.384615	0.0473684
levofloxacin	0	0.125	0.333333	0.1	0.0816327	0.043956	0.105263
levomequitazine	0.0120482	0.0380952	0.0231481	0.133333	0.25	0.1	0.0202429
levonorgestrel	0.0154905	0.0857143	0.105263	0.0906977	0.102041	0.136476	0.0608553
levosimendan	0.0120482	0.0396825	0.0462963	0.0714286	0.257143	0.0480769	0.0328947
levothyroxine	0.0481928	0.0952381	0.0448718	0.133333	0.107143	0.0846154	0.0676692
LGX-818	0.0210843	0.0500928	0.0714286	0.101667	0.145199	0.129808	0.0370066
licarbazepine	0.0120482	0.047619	0.0555556	0.15	0.214286	0.115385	0.0350877
licochalcone-a	0	0.0873016	0.101852	0.0818182	0.22449	0.0769231	0.0460526
lidamidine	0	0.0357143	0.0416667	0.3	0.285714	0.0384615	0
lidocaine	0	0.047619	0.0555556	0.025	0.0952381	0.307692	0.0350877
lidoflazine	0.0120482	0.0798319	0.0931373	0.125	0.142857	0.167832	0.0861244
linagliptin	0.0120482	0.0714286	0.0333333	0.06	0.238095	0.0461538	0.0526316
linezolid	0	0.357143	0.0833333	0.4	0.0714286	0.0153846	0.210526
linifanib	0.00803213	0.0285714	0.0625	0.0555556	0.285714	0.138462	0.0350877
linopirdine	0.0120482	0.0428571	0.0555556	0.1	0.125	0.0461538	0.0350877
linsidomine	0.0240964	0.0571429	0.0925926	0.05	0.178571	0.0728745	0.045614
linsitinib	0.00200803	0.0357143	0.0686275	0.1	0.197802	0.0871795	0.0191388
liranaftate	0.0120482	0.0765306	0.0892857	0.18	0.132653	0.102564	0.037594
lirimilast	0.0120482	0.357143	0.0833333	0.0714286	0.0816327	0.025641	0.157895
lisinopril	0.00753012	0.0714286	0.1	0.114	0.109524	0.11453	0.0590501
lisofylline	0	0.0178571	0.0555556	0.025	0.571429	0.115385	0.0175439
L-NAME	0	0.0357143	0.166667	0.05	0.285714	0.153846	0.0526316
lobenzarit	0	0.142857	0.0833333	0.3	0	0.0769231	0.0526316
lodoxamide	0.0240964	0.134921	0.113636	0.0785714	0.131868	0.0269231	0.0723684
lofexidine	0.0120482	0.0454545	0.0465686	0.138095	0.235714	0.0429864	0.0254669
lomeguatrib	0.0240964	0.128571	0.0625	0.0714286	0.190476	0.020979	0.0736842
lomerizine	0	0.047619	0.0277778	0.15	0.214286	0.115385	0.0350877
lomitapide	0	0.0238095	0.0277778	0.1	0.142857	0.230769	0.0263158
lonafarnib	0.00753012	0.0424107	0.0483871	0.0897959	0.159091	0.145055	0.0223015
lonidamine	0	0.107143	0.208333	0.15	0.285714	0.0384615	0.105263
loperamide	0.0240964	0.0297619	0.05	0.128571	0.428571	0.0865385	0.0239234
lopinavir	0.0180723	0.0824176	0.0777778	0.035	0.092437	0.162393	0.0574163
loratadine	0.0120482	0.642857	0.166667	0.125	0	0.00961539	0.315789
lorazepam	0	0.0204082	0.104167	0.8	0.178571	0.0961538	0.0263158
lorcaserin	0.0240964	0.157143	0.0729167	0.0777778	0.0204082	0.0598291	0.105263
lorglumide	0	0.0952381	0.5	0.25	0.0571429	0.0307692	0.0701754
losartan	0	0.0803571	0.0347222	0.325	0.126984	0.0865385	0.140351
losmapimod	0	0.0619048	0.0722222	0.0470588	0.132653	0.0714286	0.0280702
loxoprofen	0	0.0793651	0.0416667	0.24	0.126984	0.035503	0.0409357
LS-296	0.0060241	0.0654762	0.046748	0.103333	0.15625	0.0769231	0.0471869
LS-297	0.00722892	0.0672269	0.0948276	0.103226	0.157143	0.0901857	0.0435572
lucitanib	0.0120482	0.0952381	0.0952381	0.366667	0.107143	0.0989011	0.0350877
luliconazole	0	0.142857	0.0104167	0.06	0.114286	0.021978	0.0701754
lumacaftor	0	0.047619	0.0520833	0.2	0.228571	0.0673077	0.0116959
lupanine	0.010327	0.0496894	0.0694444	0.0918919	0.131579	0.122016	0.0384068
lurasidone	0.0240964	0.10119	0.151515	0.133333	0.0680272	0.0717949	0.0717703
luteolin	0.0120482	0.0510204	0.0416667	0.0333333	0.285714	0.205128	0.0350877
LX-1031	0	0.214286	0.25	0.1	0.428571	0.025641	0.0526316
LXR-623	0.0120482	0.0952381	0.305556	0.0857143	0.142857	0.102564	0.0526316
LY-2090314	0.019411	0.101761	0.123188	0.0753846	0.112623	0.0650573	0.0794173
LY-215490	0.00903615	0.0571429	0.0666667	0.07	0.126531	0.125356	0.0365497
LY-2157299	0.00803213	0.0342262	0.0763889	0.204545	0.165179	0.141538	0.025
LY-2228820	0.0144578	0.0412698	0.0763889	0.0682927	0.170507	0.171329	0.0315789
LY-2334737	0.0120482	0.0714286	0.416667	0.0833333	0.171429	0.0549451	0.105263
LY-2603618	0.0120482	0.107143	0.0416667	0.1	0.077381	0.0940171	0.0736842
LY-2784544	0.0200803	0.0561224	0.0555556	0.0972973	0.178571	0.0790598	0.0373961
LY-2801653	0.0216867	0.0467033	0.103604	0.076087	0.15331	0.107692	0.0334928
LY-2811376	0	0.102041	0.107143	0.128571	0.0857143	0.0598291	0.0842105
LY-2874455	0.0331325	0.0846561	0.0568182	0.115094	0.142857	0.1	0.0573099
LY-2886721	0.0240964	0.038961	0.0614035	0.1125	0.208791	0.041958	0.0250627
macitentan	0.0106308	0.0666209	0.0885417	0.089	0.11186	0.130977	0.0460526
malotilate	0	0.160714	0.197917	0.0857143	0.0756303	0.104895	0.147368
mannitol-D	0	0.0428571	0.05	0.06	0.107143	0.230769	0.0315789
manumycin-a	0.0180723	0.181818	0.14881	0.0636364	0.0408163	0.0325444	0.122807
maprotiline	0.00200803	0.0739796	0.0804598	0.131818	0.124424	0.0826211	0.0460526
maraviroc	0.0120482	0.043956	0.0916667	0.14375	0.263736	0.142857	0.0285088
maribavir	0	0.0535714	0.0625	0.1	0.214286	0.102564	0.0263158
marimastat	0.0120482	0.0535714	0.0572917	0.116667	0.175824	0.0625	0.0404858
masoprocol	0.00240964	0.0892857	0.0633333	0.144444	0.164286	0.148718	0.0789474
maxacalcitol	0.00451807	0.0488095	0.0435897	0.130952	0.227799	0.0724852	0.0335946
mazindol	0.0120482	0.047619	0.104167	0.15	0.178571	0.032967	0.0350877
MBX-2982	0	0.0918367	0.05	0.0555556	0.142857	0.0461538	0.0451128
MC1568	0	0	0	0.2	0.285714	0	0
mCPP	0.0060241	0.142857	0.138889	0.08	0.0714286	0.0384615	0.0877193
MD-920	0.00481928	0.0467033	0.0656028	0.0863636	0.15444	0.107692	0.0318237
MDL-73005EF	0.0060241	0.0779221	0.0909091	0.0692308	0.0879121	0.0769231	0.0592105
mebendazole	0.0135542	0.0977444	0.0833333	0.0592593	0.118541	0.0627943	0.0713073
mecamylamine	0	0.190476	0.222222	0.1	0.0535714	0.0641026	0.122807
meclizine	0	0.107143	0.354167	0.0583333	0.174603	0.142857	0.0676692
meclofenamic-acid	0.0165663	0.112857	0.123333	0.0878788	0.0824176	0.0871795	0.0938834
medetomidine	0.0060241	0.0809524	0.0694444	0.0935484	0.161905	0.0662393	0.0589474
medroxyprogesterone-acetate	0.0120482	0.0892857	0.077381	0.0588235	0.0982143	0.182692	0.0921053
medrysone	0.00240964	0.043956	0.0555556	0.1	0.232143	0.0576923	0.0263158
mefloquine	0.00401606	0.0785714	0.0862069	0.123077	0.0912698	0.0721154	0.0640732
meglitinide	0.0120482	0.0634921	0.105556	0.0631579	0.126984	0.161538	0.056391
meisoindigo	0.0180723	0.0957004	0.0715223	0.104545	0.0980188	0.11417	0.069969
melatonin	0	0.0357143	0.0555556	0.5	0.285714	0.0384615	0.0263158
meloxicam	0.0200803	0.0758242	0.0721393	0.104839	0.1258	0.118462	0.0479323
melperone	0	0.178571	0.138889	0.5	0.0357143	0.0307692	0.210526
menadione	0.0120482	0.234694	0.102564	0.1	0.0372671	0.027972	0.157895
mepacrine	0.00481928	0.0892857	0.0729167	0.115	0.156463	0.0842491	0.0554017
mepazine	0	0.0714286	0.0357143	0.025	0.178571	0.0769231	0.0526316
mephentermine	0	0.0892857	0.104167	0.8	0.0714286	0.128205	0.131579
mepivacaine	0.0140562	0.0642857	0.0746855	0.104167	0.128852	0.140148	0.0438596
meptazinol	0	0.047619	0.0606061	0.2	0.178571	0.0629371	0.0421053
mepyramine	0.0120482	0.0606061	0.0707071	0.103571	0.229814	0.0465587	0.0432331
merbarone	0	0.0535714	0.208333	0.075	0.357143	0.0128205	0.0526316
mercaptopurine	0.0120482	0.0451128	0.0526316	0.0866667	0.233766	0.0769231	0.0292398
mericitabine	0.00301205	0.857143	0.116667	0.0846154	0.037594	0.0283401	0.473684
merimepodib	0.0240964	0.112245	0.066092	0.145	0.1133	0.0740741	0.0684211
mestinon	0.0240964	0.185714	0.0701754	0.128571	0.120301	0.048951	0.118421
mestranol	0	0.0178571	0.0416667	0.15	0.571429	0.384615	0.0131579
mesulergine	0	0.0714286	0.0833333	0.1	0.047619	0.0384615	0.0526316
metamizole	0	0.107143	0.0208333	0.0333333	0.214286	0	0.0526316
metatinib	0.0060241	0.0662021	0.106061	0.0659091	0.125	0.110577	0.0458404
metenkephalin	0.0120482	0.0714286	0.0833333	0.1	0.285714	0.0769231	0.0526316
metergoline	0.0240964	0.122449	0.0925926	0.111111	0.0909091	0.166667	0.105263
metformin	0.0240964	0.0601504	0.128205	0.05	0.151261	0.0974359	0.0566802
methazolamide	0.0240964	0.357143	0.416667	0.05	0.0285714	0.0769231	0.210526
methimazole	0.0120482	0.114286	0.133333	0.225	0.0428571	0.0480769	0.0842105
methiopril	0.0120482	0.0535714	0.0972222	0.1	0.107143	0.042735	0.105263
methocarbamol	0	0.102679	0.225	0.111111	0.0807453	0.181818	0.0894737
methoxsalen	0	0.0714286	0.138889	0.166667	0.0571429	0.102564	0.210526
methyldopa	0	0.0119048	0.0333333	0.15	0.857143	0.102564	0.0105263
methylnaltrexone	0	0.214286	0.138889	0.1	0.0857143	0.0461538	0.210526
methylprednisolone	0.00361446	0.123016	0.1125	0.12381	0.102041	0.121457	0.0864662
methylstat	0.00240964	0.0513393	0.0580808	0.136364	0.127551	0.120879	0.0272232
metixene	0	0.0267857	0.047619	0.0833333	0.571429	0.134615	0.0263158
metoclopramide	0	0.171429	0.2	0.22	0.0714286	0.0683761	0.289474
metolazone	0.0240964	0.185714	0.291667	0.04	0.1	0.0236686	0.175439
metoprolol	0.0120482	0.0982143	0.075	0.142857	0.0909091	0.0769231	0.0964912
metronidazole	0.0180723	0.102345	0.11194	0.0974026	0.106349	0.0598291	0.0736842
MF-101	0.0120482	0.0595238	0.0694444	0.0428571	0.333333	0.0641026	0.0394737
MG-132	0.0200803	0.0774059	0.0890071	0.0946281	0.128741	0.0817308	0.0536687
MGCD-265	0.00301205	0.0340136	0.0952381	0.107143	0.214286	0.188034	0.0116959
mianserin	0	0.119048	0.138889	0.1	0.114286	0.010989	0.0789474
mibampator	0.00903615	0.0714286	0.0433333	0.110811	0.125	0.108173	0.0421053
mibefradil	0	0.0714286	0.0166667	0.0666667	0.142857	0.0384615	0.0175439
miconazole	0.0120482	0.0194805	0.0208333	0.116667	0.214286	0.25641	0.0157895
midodrine	0.0060241	0.0428571	0.0378788	0.1	0.238095	0.0989011	0.0263158
midostaurin	0.0200803	0.0786618	0.061828	0.15	0.1133	0.137931	0.0591093
mifobate	0.0120482	0.0357143	0.166667	0.3	0.0714286	0.153846	0.0263158
miglitol	0	0.0357143	0.166667	0.05	0.285714	0.230769	0.0526316
miglustat	0.0060241	0.5	0.0333333	0.25	0.0285714	0.0576923	0.210526
milacemide	0	0.0714286	0.047619	0.175	0.142857	0.107692	0.0438596
milnacipran	0.0060241	0.128571	0.0833333	0.0166667	0.102041	0.025641	0.0526316
milrinone	0.0120482	0.157143	0.361111	0.0555556	0.0952381	0.0461538	0.0947368
miltefosine	0.0120482	0.160714	0.1875	0.133333	0.2	0.0230769	0.157895
minaprine	0	0.125	0.194444	0.0833333	0.0816327	0.0641026	0.105263
minoxidil	0	0.142857	0.166667	0.114286	0.0519481	0.027972	0.526316
mirodenafil	0.0240964	0.214286	0.0576923	0.1	0.047619	0.1	0.210526
mirtazapine	0.00401606	0.047619	0.0333333	0.125	0.186813	0.0824176	0.0338346
mitiglinide	0	0.05	0.0833333	0.1	0.464286	0.0164835	0.0368421
mitomycin-c	0.0157553	0.0484694	0.0484496	0.117742	0.182266	0.0933165	0.0287081
mitoxantrone	0.0115005	0.081689	0.0722496	0.094709	0.127706	0.090035	0.0496894
mizolastine	0	0.047619	0.0952381	0.15	0.228571	0.115385	0.0451128
MK-0752	0.0120482	0.178571	0.111111	0.05	0.0285714	0.0128205	0.263158
MK-0773	0	0.214286	0.0833333	0.3	0.047619	0.0769231	0.157895
MK-0812	0.0120482	0.178571	0.0138889	0.15	0.0571429	0.0307692	0.131579
MK-0893	0	0.0714286	0.0416667	0.05	0.142857	0.0192308	0.0789474
MK-1775	0.0120482	0.0509119	0.0424679	0.0986842	0.158954	0.0871795	0.0310717
MK-2206	0.0281125	0.0408163	0.0426357	0.09375	0.161905	0.140468	0.0345395
MK-2461	0.00301205	0.0446429	0.0833333	0.127273	0.131868	0.115385	0.0364372
MK-3207	0	0.0267857	0.0694444	0.0571429	0.380952	0.0769231	0.0150376
MK-5108	0.0105422	0.130952	0.0986842	0.0930233	0.0896359	0.0618729	0.120301
MK-8033	0	0.142857	0.0416667	0	0.0714286	0	0
MK-8245	0.0120482	0.0198413	0.0175439	0.0833333	0.642857	0.0410256	0.00701754
MLN-2480	0.0301205	0.0386905	0.0416667	0.2	0.25974	0.048951	0.0239234
MLN-8054	0.0200803	0.0491071	0.0572917	0.17	0.0918367	0.0452489	0.037594
mocetinostat	0.046988	0.0569137	0.0456731	0.0900585	0.165058	0.0711427	0.0344379
moclobemide	0.0240964	0.285714	0.194444	0.0428571	0.0769231	0.0205128	0.171053
molindone	0.0120482	0.0809524	0.0944444	0.0454545	0.0785714	0.132867	0.0578947
molsidomine	0.0142388	0.0620491	0.0982143	0.0792079	0.130298	0.147741	0.0526316
moracizine	0.0120482	0.238095	0.0972222	0.2	0.0892857	0.25641	0.140351
moxidectin	0.0180723	0.103175	0.166667	0.075	0.107143	0.102564	0.118421
moxifloxacin	0	0.178571	0.111111	0.075	0.0285714	0.192308	0.131579
moxisylyte	0	0.0178571	0.0833333	0.12	0.47619	0.211538	0.0175439
moxonidine	0	0.0857143	0.0909091	0.12	0.155844	0.0271493	0.0631579
mozavaptan	0	0.0779221	0.0909091	0.109091	0.155844	0.0839161	0.0657895
mubritinib	0.010327	0.0568356	0.0643116	0.113514	0.135889	0.165457	0.0411606
mycophenolate-mofetil	0.0156627	0.0506912	0.0687984	0.105405	0.154286	0.0831601	0.0328947
mycophenolic-acid	0.0281125	0.0772595	0.0555556	0.102083	0.123249	0.0441362	0.0467836
N6022	0.0401606	0.0714286	0.127193	0.086	0.125714	0.244147	0.0564827
nafamostat	0.0240964	0.0857143	0.135417	0.0666667	0.107143	0.0846154	0.0643275
naftidrofuryl	0.0060241	0.0513393	0.0817901	0.0923077	0.162857	0.129456	0.0421053
naftifine	0.0060241	0.0612245	0.0902778	0.109091	0.181818	0.115385	0.0478469
naftopidil	0	0.0595238	0.0694444	0.0916667	0.171429	0.205128	0.0526316
nalbuphine	0.0180723	0.0803571	0.0952381	0.06	0.261905	0.0865385	0.0394737
nandrolone	0	0.0714286	0.166667	0.0666667	0.0952381	0.0769231	0.0526316
naphazoline	0.00401606	0.185714	0.152778	0.142857	0.0306122	0.0683761	0.136842
naproxen	0	0.142857	0.166667	0.2	0.0714286	0.153846	0.105263
naringenin	0	0.142857	0.0694444	0.166667	0.0535714	0.1	0.157895
narlaprevir	0.00401606	0.125	0.12037	0.12	0.0816327	0.0384615	0.147368
nateglinide	0.0120482	0.0626822	0.0871212	0.121053	0.113095	0.132867	0.0487805
navitoclax	0.0160643	0.0673469	0.0717593	0.0882353	0.11583	0.0686071	0.0545809
nebivolol	0.0120482	0.0396825	0.111111	0.1	0.190476	0.0576923	0.0263158
nefazodone	0.00753012	0.0689655	0.145833	0.0866667	0.0909091	0.0984615	0.0526316
nefiracetam	0	0.0571429	0.0416667	0.25	0.178571	0.00961539	0.0263158
nefopam	0.00401606	0.190476	0.114583	0.0916667	0.0420168	0.0213675	0.131579
nelarabine	0.0060241	0.0448505	0.0675676	0.124138	0.245714	0.0817308	0.0269906
nemonapride	0.0120482	0.0571429	0.0984848	0.0677419	0.165714	0.189744	0.0526316
neostigmine	0.0137694	0.0754717	0.11553	0.119149	0.122449	0.108392	0.0514354
nepafenac	0.0120482	0.109524	0.114583	0.0285714	0.0714286	0.105769	0.0964912
neratinib	0.0240964	0.0560224	0.0482456	0.12987	0.160494	0.1083	0.0345218
nesbuvir	0.0120482	0.0857143	0.119048	0.09375	0.142857	0.043956	0.0842105
netupitant	0.0240964	0.119048	0.104167	0.06	0.142857	0.0769231	0.0526316
nevirapine	0.0180723	0.121429	0.22619	0.0928571	0.0892857	0.123077	0.0842105
NF-449	0.00401606	0.857143	0.116667	0.1	0.0816327	0.00641026	0.473684
niacin	0	0.0510204	0.0416667	0.05	0.142857	0.0549451	0.0350877
nicaraven	0.0120482	0.142857	0.25	0.0714286	0.214286	0.0923077	0.184211
nicardipine	0	0.107143	0	0.4	0.0952381	0.115385	0.0526316
nicergoline	0.0240964	0.114286	0.1875	0.0444444	0.0892857	0.013986	0.0736842
niclosamide	0.0141743	0.0582298	0.0710227	0.113889	0.150278	0.112426	0.0418516
nicotinamide	0.0240964	0.1875	0.333333	0.0846154	0.0840336	0.00887574	0.118421
nicotine	0.0120482	0.0204082	0.166667	0.04	0.178571	0.0961538	0.0210526
niguldipine	0	0.357143	0.5	0.0666667	0.0285714	0.115385	0.210526
nikethamide	0.0060241	0.0892857	0.0769231	0.0857143	0.122449	0.0961538	0.0701754
nilotinib	0	0.031746	0.133333	0.0444444	0.321429	0.0480769	0.0421053
nimesulide	0.00301205	0.0494505	0.0694444	0.1	0.25	0.102564	0.0334928
nimodipine	0	0.0285714	0.0333333	0.075	0.357143	0.192308	0.0263158
nintedanib	0	0.0535714	0.0897436	0.154545	0.207792	0.0769231	0.0225564
nisoxetine	0	0.142857	0.0833333	0.12	0.102041	0.0384615	0.122807
nitrendipine	0	0.0142857	0.0833333	0.1	0.142857	0.153846	0.0131579
nizofenone	0	0.128571	0.15	0.116667	0.107143	0.423077	0.118421
NMS-1286937	0.0172117	0.0972527	0.103234	0.0757396	0.110544	0.0749251	0.0766917
norethindrone	0	0.190476	0.125	0.1	0.0816327	0.0769231	0.0701754
norethisterone	0.0361446	0.142857	0.666667	0.05	0.047619	0.0384615	0.105263
norfloxacin	0.0120482	0.160714	0.166667	0.108333	0.047619	0.104895	0.157895
norgestrel	0.00860585	0.0455927	0.0486111	0.108571	0.17316	0.0748988	0.0250627
nortriptyline	0.0180723	0.157143	0.0729167	0.115385	0.0952381	0.0566802	0.111111
noscapine	0.0120482	0.0446429	0.15	0.16	0.257143	0.042735	0.0657895
novobiocin	0.00240964	0.100446	0.0810185	0.108333	0.0909091	0.114144	0.0639098
NPK76-II-72-1	0	0.031746	0.1875	0.075	0.257143	0.230769	0.0175439
NSC-4644	0	0.0535714	0.208333	0.5	0.0571429	0.0576923	0.0263158
NSI-189	0.0120482	0	0.0833333	0.1	0	0	0
NU-7026	0	0.0857143	0.113095	0.0409091	0.119048	0.0923077	0.048583
NU-7441	0.120482	0.0649351	0.0681818	0.153333	0.118012	0.0931174	0.0526316
nutlin-3	0.0120482	0.0869565	0.0654762	0.104167	0.121693	0.136752	0.0730994
NVP-AEW541	0.0120482	0.0210084	0.0196078	0.11	0.380952	0.102564	0.0121457
NVP-AUY922	0.022679	0.0771889	0.0987476	0.129012	0.12491	0.0789368	0.0618777
NVP-BEZ235	0.0191676	0.0818998	0.0644444	0.112088	0.105727	0.0923077	0.055168
NVP-BHG712	0	0.0267857	0.0512821	0.185714	0.306122	0.134615	0.0150376
NVP-DPP728	0.0120482	1	0.305556	0.128571	0.0102041	0.0538462	0.631579
NVP-TAE684	0.0682731	0.0522388	0.0337553	0.15814	0.169096	0.0902367	0.0339559
NXY-059	0.0120482	0.1	0.145833	0.0833333	0.0612245	0.0641026	0.105263
O6-benzylguanine	0	0.0816327	0.15	0.04	0.163265	0.027972	0.0842105
OCO-1112	0	0.107143	0.104167	0.2	0.0612245	0.032967	0.0701754
odanacatib	0.0120482	0.285714	0.0833333	0.1	0.047619	0.230769	0.157895
ofloxacin	0.0120482	0.0679443	0.0792683	0.114286	0.122924	0.0893971	0.0434211
oglemilast	0.0060241	0.031746	0.0705128	0.0444444	0.367347	0.0769231	0.0175439
olanzapine	0.0361446	0.0776398	0.0869565	0.113636	0.10989	0.0989011	0.0672515
olaparib	0	0.0714286	0	0.1	0	0.025641	0.105263
olmesartan-medoxomil	0.0240964	0.178571	0.0416667	0.04	0.0571429	0.0307692	0.105263
olprinone	0.0120482	0.0625	0.0416667	0.14	0.47619	0.0512821	0.0526316
omecamtiv-mecarbil	0.0120482	0.0571429	0.2	0.1125	0.0779221	0.358974	0.0842105
omeprazole	0	0.0357143	0.0555556	0.05	0.190476	0.0879121	0.0175439
ondansetron	0.0120482	0.357143	0.333333	0.0666667	0.0357143	0.0192308	0.263158
oprozomib	0.0215599	0.078341	0.0855615	0.111299	0.127064	0.0690045	0.0526316
orantinib	0.0180723	0.0436508	0.0892857	0.0896552	0.115207	0.0976331	0.037037
ORE-1001	0.0120482	0.428571	0.416667	0.0166667	0.0238095	0.192308	0.157895
ORG-9768	0	0.0142857	0.047619	0.14	0.428571	0.0923077	0.0105263
orlistat	0.0180723	0.0666667	0.077381	0.0923077	0.142857	0.0542986	0.0570175
ornidazole	0.0120482	0.0502645	0.0763889	0.0869565	0.18254	0.105263	0.0336842
orphenadrine	0.0120482	0.043956	0.0916667	0.25	0.196429	0.0448718	0.0315789
orteronel	0.0120482	0.142857	0.416667	0.1	0.0714286	0.0769231	0.0789474
oseltamivir-carboxylate	0.0240964	0.0833333	0.133333	0.16	0.228571	0.173077	0.0526316
OSI-027	0.0240964	0.0656371	0.0454545	0.10597	0.110902	0.102564	0.0500431
ostarine	0.00301205	0.0661376	0.0679012	0.113043	0.1	0.0655271	0.0411899
otamixaban	0	0.0285714	0.0625	0.05	0.357143	0.0576923	0.0105263
otilonium	0	0.0714286	0.0833333	0.1	0.142857	0.025641	0.0526316
oxandrolone	0	0.0714286	0.130952	0.2	0.285714	0.10989	0.0592105
oxaprozin	0.0120482	0.0535714	0.0833333	0.075	0.190476	0.102564	0.0350877
oxatomide	0.00903615	0.0571429	0.0462963	0.107692	0.104762	0.130769	0.0300752
oxfendazole	0.0060241	0.0714286	0.0416667	0.2	0.0714286	0.153846	0.0789474
oxiconazole	0.0271084	0.0744048	0.0984848	0.1325	0.107817	0.105066	0.0466507
oxiperomide	0	0.122449	0.0606061	0.07	0.043956	0.0559441	0.140351
oxybenzone	0.0120482	0.1	0.116667	0.0833333	0.102041	0.0641026	0.0736842
oxybuprocaine	0.00401606	0.0340136	0.0729167	0.130769	0.186813	0.106509	0.0250627
oxybutynin	0.0240964	0.1	0.0833333	0.15	0.0816327	0.0769231	0.0877193
oxymetazoline	0	0.142857	0.166667	0.2	0.0714286	0.0384615	0.105263
oxypurinol	0.0240964	0.0714286	0.208333	0.166667	0.142857	0.128205	0.0789474
ozagrel	0.00301205	0.0902256	0.0964912	0.263636	0.0793651	0.097166	0.0676692
PA-824	0	0.0428571	0.107143	0.16	0.0952381	0.169231	0.0315789
paclitaxel	0.0152188	0.0975155	0.0976776	0.102344	0.101774	0.0698309	0.0741139
palbociclib	0.0413081	0.0672269	0.025	0.105172	0.127706	0.0688863	0.0458404
palmitoylethanolamide	0	0.0555556	0.138889	0.0666667	0.125	0.0989011	0.0526316
palomid-529	0.0120482	0.0952381	0.111111	0.0619048	0.0884354	0.147436	0.0745614
palonosetron	0.0120482	0.0952381	0.0625	0.133333	0.0571429	0.0576923	0.105263
palovarotene	0.0180723	0.102484	0.0694444	0.130435	0.132653	0.0589744	0.0626566
pantoprazole	0.0120482	0.0816327	0.0729167	0.0555556	0.285714	0.020979	0.0601504
papaverine	0	0.0634921	0.152778	0.1	0.111111	0.10989	0.0526316
paracetamol	0	0.0535714	0.111111	0.15	0.107143	0.0576923	0.0526316
paricalcitol	0.0180723	0.0987395	0.0662879	0.1	0.116883	0.0661896	0.08
paroxetine	0	0.0178571	0.0555556	0.125	0.178571	0.0512821	0.0150376
pasireotide	0	0.321429	0.1	0.125	0.0816327	0.043956	0.184211
pazufloxacin	0	0	0.166667	0.05	0.285714	0.0384615	0
PCA-4248	0.0361446	0.157143	0.0583333	0.07	0.0779221	0.0320513	0.105263
PCI-24781	0.0939759	0.0668693	0.0667808	0.113934	0.143956	0.0913071	0.0470689
PD-123319	0	0.0357143	0.104167	0.2	0.238095	0.128205	0
PD-153035	0.0120482	0.0119048	0.0384615	0.125	0.607143	0.461538	0.00657895
PD-173074	0	0.0454545	0.0454545	0.0363636	0.285714	0.0615385	0.0315789
PD-184352	0.0341365	0.0684105	0.0393773	0.181633	0.134454	0.1	0.0405522
pelitinib	0.0133869	0.0487013	0.0628415	0.105882	0.169643	0.0857988	0.0276539
pemirolast	0.0361446	0.0555556	0.0740741	0.0454545	0.285714	0.141026	0.0394737
penciclovir	0	0.0892857	0.0833333	0.1	0.114286	0.0615385	0.0526316
penfluridol	0.00301205	0.0542328	0.0689103	0.106667	0.167247	0.0676923	0.0347368
penicillin-v-potassium	0.0060241	0.0571429	0.0625	0.1125	0.105263	0.0974359	0.0438596
penitrem-a	0.0060241	0.0714286	0.100877	0.073913	0.136054	0.0931174	0.0596491
pentamidine	0.0160643	0.111111	0.283333	0.109091	0.0879121	0.0705128	0.0818713
pentobarbital	0.0222892	0.0854863	0.0925439	0.103158	0.115584	0.079602	0.0593301
pentoxifylline	0.0120482	0.0714286	0.0277778	0.05	0.285714	0.032967	0.0210526
perampanel	0.0210843	0.0966144	0.0922939	0.105376	0.102857	0.0765404	0.0658766
perhexiline	0.0120482	0.214286	0.116667	0.1	0.171429	0.0384615	0.210526
perindopril	0.0120482	0.0357143	0.0277778	0.2	0.0612245	0.107692	0.0421053
pevonedistat	0.012572	0.0767857	0.100575	0.075419	0.12069	0.0710407	0.0598472
PF-02545920	0.0060241	0.178571	0.111111	0.12	0.0793651	0.138462	0.157895
PF-03084014	0.00937082	0.0746032	0.103659	0.104348	0.0899471	0.146635	0.0606061
PF-03758309	0.0493976	0.0977444	0.0671569	0.109655	0.107973	0.0698006	0.0683287
PF-03814735	0.0277108	0.057672	0.0510204	0.10708	0.149015	0.0943396	0.0353753
PF-04136309	0	0.128571	0.0462963	0.116667	0.0793651	0.0769231	0.0631579
PF-04447943	0.00240964	0.0571429	0.111111	0.125	0.285714	0.021978	0.0263158
PF-04457845	0.00860585	0.0663265	0.0772358	0.114706	0.0993789	0.145604	0.0511278
PF-04620110	0.0120482	0.114286	0.25	0.0181818	0.142857	0.0480769	0.0842105
PF-04691502	0.0325301	0.0845005	0.0610517	0.116892	0.1	0.0868486	0.0637336
PF-431396	0.120482	0.0493197	0.0208333	0.105882	0.180952	0.0769231	0.0394737
PF-477736	0.00963855	0.0546218	0.0512821	0.0670588	0.153209	0.0748441	0.0350877
PF-562271	0.0240964	0.0535714	0.0128205	0.0363636	0.214286	0.0879121	0.037594
PF-573228	0.0240964	0.0510204	0.0277778	0.3	0.2	0.107692	0.0421053
PFI-1	0.39759	0.102041	0.122549	0.211538	0.104167	0.123543	0.0956938
PH-797804	0.00301205	0.0580357	0.0509259	0.107692	0.178571	0.0717949	0.0421053
PHA-665752	0	0.102041	0.15	0.114286	0.126984	0.141026	0.131579
PHA-793887	0.0394304	0.0870536	0.0602241	0.0951923	0.121173	0.062753	0.0620301
PHA-848125	0.0468541	0.0761589	0.0585206	0.102055	0.125569	0.100816	0.0571546
phenazone	0	0.214286	0.166667	0.25	0.0857143	0.025641	0.157895
phenformin	0.00301205	0.137363	0.127778	0.09	0.108844	0.0769231	0.100478
phenprocoumon	0	0.0285714	0.0625	0.25	0.107143	0.0307692	0.0131579
phensuximide	0.00803213	0.0246305	0.0267857	0.125	0.285714	0.0692308	0.0150376
phentermine	0	0.0714286	0.047619	0.08	0.214286	0.0384615	0.0526316
phentolamine	0	0.142857	0.0833333	0.05	0.0714286	0.0153846	0.105263
phenylacetylglutamine	0.0240964	0.0649351	0.0448718	0.122222	0.103896	0.0576923	0.0657895
phenylbutazone	0.0120482	0.0714286	0.0416667	0.0375	0.0952381	0.107692	0.0263158
phenylbutyrate	0	0.0595238	0.0833333	0.0375	0.380952	0.0288462	0.0263158
phenylephrine	0.0120482	0.202381	0.0694444	0.0833333	0.0535714	0.0115385	0.210526
phenytoin	0.00803213	0.0714286	0.101852	0.122222	0.0879121	0.142857	0.0460526
phorbol-myristate-acetate	0.0120482	0.0627706	0.0360892	0.108333	0.159468	0.0400776	0.0446369
physostigmine	0.00301205	0.0666667	0.0777778	0.05	0.175824	0.146154	0.048583
PI-103	0.0208835	0.0578728	0.0568966	0.106087	0.123735	0.138986	0.0399274
pibenzimol	0.0180723	0.0526316	0.0833333	0.0571429	0.202381	0.128205	0.0526316
piclamilast	0.0240964	0.0357143	0.0138889	0.2	0.714286	0.0576923	0.0263158
picolinic-acid	0	0.0612245	0.0520833	0.14	0.122449	0.0230769	0.0438596
picotamide	0.0060241	0.0736607	0.078125	0.0631579	0.163265	0.0794045	0.0526316
pidotimod	0.0120482	0.0535714	0.077381	0.145455	0.104762	0.118881	0.0526316
PIK-93	0.0120482	0.11039	0.0897436	0.125	0.0601504	0.0714286	0.0977444
piketoprofen	0	0.214286	0.25	0.1	0.0857143	0.0576923	0.263158
pilaralisib	0.0060241	0.0809524	0.0601852	0.1	0.111111	0.0301003	0.0421053
pilocarpine	0.00200803	0.0841837	0.0775862	0.0735294	0.120536	0.15	0.0526316
pimavanserin	0.0391566	0.102857	0.107372	0.0822581	0.111345	0.159763	0.0877193
pimecrolimus	0.00401606	0.0392857	0.0357143	0.06875	0.173469	0.106509	0.0204678
pimobendan	0.0060241	0.0408163	0.1	0.0666667	0.25	0.043956	0.0350877
pimozide	0.0120482	0.0267857	0.75	0.12	0.238095	0.769231	0.0210526
pinacidil	0.0109529	0.06875	0.0822368	0.0934211	0.126582	0.112332	0.0481203
pinaverium	0.0120482	0.0714286	0.0555556	0.0666667	0.0952381	0.0384615	0.0421053
pindolol	0.00803213	0.0510204	0.0987654	0.083871	0.174603	0.100592	0.0394737
pinitol	0	0.25	0.05	0.125	0.0408163	0.021978	0.105263
pioglitazone	0.0060241	0.0821429	0.0776515	0.0782609	0.126984	0.041958	0.0510367
piperidolate	0.0120482	0.0714286	0.138889	0.133333	0.111111	0.0989011	0.0614035
piracetam	0.0120482	0.196429	0.136364	0.107143	0.092437	0.0824176	0.2
pirenoxine	0	0.107143	0.0555556	0.0666667	0.0952381	0.115385	0.0526316
pirenzepine	0	0.214286	0.166667	0.2	0	0.0384615	0.157895
piretanide	0	0.0714286	0.15	0.12	0.142857	0.042735	0.0526316
pirfenidone	0	0.0535714	0.0833333	0.0166667	0.142857	0.0461538	0.0350877
piribedil	0.0120482	0.0714286	0	0.2	0.142857	0	0.0526316
piroxicam	0	0.047619	0.125	0.0666667	0	0.307692	0.105263
pitavastatin	0.0337349	0.0538922	0.0416667	0.129167	0.158124	0.110821	0.0398724
PK-11195	0	0.125	0.0694444	0.4	0.0535714	0.0288462	0.122807
PKI-179	0.0167336	0.079806	0.0766667	0.107595	0.112741	0.109574	0.060487
PLX-4720	0	0.214286	0.116667	0.05	0.0952381	0.0288462	0.210526
podophyllotoxin	0.0191676	0.0942519	0.0824653	0.0846535	0.119164	0.0651454	0.0740741
pomalidomide	0	0.0436508	0.118056	0.141667	0.207792	0.0946746	0.0526316
ponatinib	0.00361446	0.0892857	0.0869565	0.0959184	0.139881	0.134615	0.05
potassium-canrenoate	0.0120482	0.0892857	0.0666667	0.0142857	0.0714286	0.0384615	0.105263
pralatrexate	0.0165663	0.06847	0.0495049	0.111409	0.135802	0.0894922	0.0467427
pramipexole	0	0.0510204	0.145833	0.14	0.214286	0.0384615	0.0438596
pranlukast	0	0.0119048	0.0138889	0.025	0.857143	0.153846	0
pravastatin	0.0120482	0.0714286	0.0416667	0.2	0.0952381	0.0769231	0.0526316
praziquantel	0	0.0357143	0.047619	0.1	0.214286	0.0923077	0.0300752
prazosin	0	0.125	0.116667	0.15	0.047619	0.0384615	0.0921053
prednisone	0.00926784	0.0721726	0.0718954	0.134615	0.144393	0.124341	0.0452012
pregnenolone	0.0240964	0.25	0.104167	0.166667	0.0571429	0.192308	0.368421
preladenant	0.0120482	0.142857	0.0833333	0.2	0	0	0.0526316
primaquine	0.00301205	0.0357143	0.0651042	0.0542857	0.182857	0.091716	0.0288625
primidone	0	0.142857	0.333333	0.5	0.0285714	0.384615	0.157895
pritelivir	0	0.0464286	0.0694444	0.1	0.171429	0.153846	0.0385965
probenecid	0	0.0428571	0.05	0.3	0.142857	0.128205	0.0526316
probucol	0.0120482	0.114286	0.133333	0.1	0.0892857	0.0230769	0.0736842
procainamide	0.0180723	0.0357143	0.0555556	0.0666667	0.571429	0.102564	0.0350877
procaine	0	0	0.111111	0.2	0.857143	0.538462	0
prochlorperazine	0.0060241	0.0595238	0.107143	0.115385	0.183673	0.106509	0.0385965
progesterone	0	0.043956	0.0583333	0.075	0.214286	0.0940171	0.0382775
proglumide	0.0542169	0.0731707	0.115196	0.110526	0.108696	0.368132	0.0625
proguanil	0	0.0428571	0.0952381	0.22	0.357143	0.0769231	0.0451128
propafenone	0	0.214286	0.25	0.06	0.047619	0.0769231	0.263158
propentofylline	0	0.0535714	0.0625	0.14	0.122449	0.192308	0.0631579
propranolol	0.0120482	0.142857	0.166667	0.1	0	0	0.105263
propylthiouracil	0.0120482	0.0338346	0.0291667	0.15	0.52381	0.0576923	0.0185759
protirelin	0	0.0285714	0.0462963	0.16	0.228571	0.153846	0.0300752
protriptyline	0.0361446	0.047619	0.0520833	0.114286	0.125	0.307692	0.0394737
PRX-08066	0.0120482	0.0357143	0.0357143	0	0.142857	0.134615	0.0175439
PS-178990	0.0120482	0.178571	0.133333	0.0625	0.0793651	0.0769231	0.0526316
PSI-6130	0.0240964	0.0714286	0.0984848	0.109524	0.12	0.0421836	0.0672515
PSI-7976	0	0.214286	0.138889	0.1	0.047619	0.025641	0.131579
pterostilbene	0.0120482	0.0952381	0.208333	0.075	0.285714	0.0576923	0.0789474
PX-12	0.0180723	0.0793651	0.0666667	0.125	0.128571	0.0961538	0.0526316
pyrazinamide	0.0120482	0.178571	0.111111	0.075	0.0238095	0.0576923	0.210526
pyrazinoylguanidine	0.0361446	0.0922619	0.112319	0.0961538	0.0982143	0.0923077	0.0747922
pyrazolanthrone	0	0	0	0	0.142857	0.0769231	0
pyrimethamine	0.00803213	0.102041	0.0583333	0.1125	0.160714	0.025641	0.0701754
QL-X-138	0.00843373	0.0592992	0.087037	0.12439	0.128571	0.107692	0.047619
QL-XI-92	0.0120482	0.0833333	0.0416667	0.05	0.122449	0.0897436	0.0350877
QL-XII-47	0.00870147	0.0735502	0.106061	0.0969072	0.128988	0.0504414	0.05387
quercetin	0.0105422	0.0736961	0.0960452	0.0838235	0.0871985	0.100275	0.0507519
quetiapine	0.0240964	0.0829493	0.0759804	0.0939394	0.0952381	0.126154	0.0490018
Quetiapine	0.0210843	0.0873016	0.0692308	0.108929	0.0905433	0.0895105	0.0649496
quiflapon	0	0.142857	0.25	0.05	0.0714286	0	0.105263
quinapril	0.0120482	0.0714286	0.0654762	0.0733333	0.164835	0.0452489	0.0526316
quinidine	0.0120482	0.0952381	0.208333	0.0666667	0.107143	0.102564	0.0526316
quinine	0.0192771	0.0714286	0.102151	0.0941176	0.129464	0.0889423	0.0652632
R-428	0	0.0714286	0.0833333	0.2	0.142857	0.153846	0.0175439
R-547	0.0481928	0.0945767	0.047619	0.0904	0.110532	0.0769231	0.0626039
rabeprazole	0.00301205	0.428571	0.305556	0.0555556	0.0634921	0.020979	0.289474
racecadotril	0.0120482	0.047619	0.15	0.1	0.214286	0.138462	0.0394737
raclopride	0	0.0238095	0.0277778	0.0333333	0.428571	0.230769	0.0175439
radezolid	0	0.0586735	0.0527778	0.092	0.149068	0.163462	0.05
Radiation	0.00150602	0.076087	0.0942029	0.088	0.115385	0.09839	0.0570175
Radiation+DMSO	0.0240964	0.0921053	0.105856	0.133333	0.120635	0.0946746	0.0719298
radicicol	0.0273823	0.0733945	0.101375	0.115464	0.154062	0.0888723	0.0555884
RAF-265	0.0240964	0.0519481	0.0559701	0.0803279	0.167582	0.0811966	0.0317604
raloxifene	0.0481928	0.0142857	0	0.0714286	0.428571	0.134615	0.0116959
raltegravir	0.0160643	0.0857143	0.154762	0.233333	0.0816327	0.0532544	0.0592105
ramatroban	0	0	0	0.1	0.142857	0.0769231	0
ramelteon	0	0.047619	0.0416667	0.15	0.214286	0.153846	0.0225564
ramipril	0	0.0285714	0.0625	0.25	0.190476	0.102564	0.0210526
ranitidine	0.0060241	0.132653	0.291667	0.0727273	0.116883	0.0414201	0.0877193
ranolazine	0	0.166667	0.291667	0.233333	0.0204082	0.0769231	0.0877193
r(-)-apomorphine	0.0160643	0.238095	0.0925926	0.1375	0.0604396	0.0384615	0.151316
rasagiline	0	0.171429	0.138889	0.1125	0.142857	0.0320513	0.144737
rebamipide	0.00803213	0.093985	0.140625	0.0954545	0.0879121	0.0804196	0.0756579
reboxetine	0	0.142857	0.166667	0.05	0.0714286	0.0512821	0.210526
refametinib	0.0240964	0.0588624	0.046832	0.154667	0.163724	0.109056	0.0331808
regadenoson	0	0.0408163	0.03125	0.233333	0.25	0.134615	0.0150376
regorafenib	0	0.0428571	0.138889	0.25	0.238095	0.128205	0.0263158
relcovaptan	0.0120482	0.0519481	0.0454545	0.0285714	0.196429	0.215385	0.0334928
repaglinide	0	0.0714286	0.05	0.0166667	0.0857143	0.128205	0.0394737
reparixin	0	0.0119048	0.0833333	0.1	0.857143	0.0576923	0.00877193
resatorvid	0.00753012	0.046627	0.104575	0.0676471	0.140394	0.105769	0.0326679
reserpine	0	0.0833333	0.0972222	0.333333	0.0634921	0.230769	0.0657895
resiquimod	0	0.0142857	0.0416667	0.02	0.571429	0.384615	0.0131579
resminostat	0.0341365	0.08742	0.0630081	0.133333	0.134921	0.0493311	0.0626134
resorcinol	0	0.0357143	0.0833333	0	0.285714	0.0769231	0
resveratrol	0	0.0571429	0.291667	0.5	0.178571	0.0615385	0.0210526
retapamulin	0	0.238095	0.0714286	0.0923077	0.0714286	0.00668896	0.149123
retigabine	0	0.0142857	0.0833333	0.1	0.714286	0.0769231	0.0131579
REV-5901	0.0060241	0.0504202	0.141667	0.08125	0.164835	0.0887574	0.0280702
RG-108	0	0.0238095	0.133333	0.0333333	0.228571	0.423077	0.0150376
RG-2833	0.0142388	0.0874636	0.0652778	0.126087	0.134454	0.0846154	0.0631579
RG-4733	0	0.166667	0.125	0.08	0.0952381	0.115385	0.131579
RHO-kinase-inhibitor-III[rockout]	0.00803213	0.0857143	0.1	0.158333	0.119048	0.0721154	0.0701754
ribavirin	0.0120482	0.0952381	0.0520833	0.0625	0.0634921	0.0576923	0.0526316
rifabutin	0.0240964	0.0824176	0.0722222	0.2125	0.194805	0.130769	0.0684211
rifaximin	0.0060241	0.0833333	0.0520833	0.0444444	0.102041	0.0897436	0.0631579
rigosertib	0.0104418	0.0548173	0.0507246	0.0932432	0.169231	0.0498732	0.0403749
rilmenidine	0.00301205	0.0535714	0.057971	0.116667	0.190476	0.0730769	0.0297483
rilpivirine	0.00803213	0.0571429	0.0307018	0.145455	0.104762	0.0961538	0.037594
riluzole	0.0060241	0.0612245	0.0972222	0.0857143	0.47619	0.153846	0.0350877
rimantadine	0.00803213	0.0547619	0.09	0.1	0.261905	0.0589744	0.0331384
rimcazole	0.0120482	0.0612245	0.0451389	0.1375	0.12782	0.117949	0.0493421
rimexolone	0.0060241	0.075188	0.0462963	0.105556	0.135714	0.0940171	0.0361842
rimonabant	0.0240964	0.0510204	0.0555556	0.233333	0.171429	0.0641026	0.0526316
riociguat	0	0.107143	0.0555556	0.18	0.0714286	0.027972	0.0701754
ripasudil	0	0.125	0.0833333	0.0615385	0.0816327	0.153846	0.0723684
risperidone	0.00240964	0.0803571	0.166667	0.142857	0.111111	0.184615	0.0701754
ritodrine	0	0.0714286	0.25	0.1	0.285714	0.230769	0.105263
ritonavir	0	0.0584416	0.130952	0.0727273	0.103896	0.0699301	0.0526316
rivaroxaban	0.0060241	0.0652174	0.111111	0.0517241	0.111801	0.159763	0.0409357
rizatriptan	0.00803213	0.0595238	0.0402299	0.0833333	0.172932	0.113122	0.0300752
Ro-4987655	0.0248996	0.065976	0.0542506	0.182759	0.15528	0.0854701	0.0461768
rociletinib	0.0963855	0.0761905	0.0495495	0.1	0.116071	0.0769231	0.0506823
rocuronium	0.0120482	0.047619	0.104167	0.35	0.142857	0.0384615	0.0526316
roflumilast	0.0100402	0.0535714	0.0426829	0.134615	0.17734	0.0555556	0.0334928
rolipram	0.0361446	0.125	0.194444	0.01	0.119048	0.0641026	0.0789474
romidepsin	0.0591457	0.0923984	0.103101	0.107391	0.110701	0.0834145	0.0612643
rondual-kinase-inhibitor	0	0	0	0.1	0.571429	0.0769231	0
ropinirole	0.00481928	0.0964286	0.125	0.0913043	0.10989	0.131222	0.0827068
roquinimex	0.0180723	0.0752896	0.0670732	0.121212	0.0930233	0.0769231	0.0526316
roscovitine	0	0.1	0.145833	0.1	0.171429	0.134615	0.184211
rosiglitazone	0.00669344	0.109244	0.0986842	0.06875	0.0862534	0.0464441	0.0780399
rosuvastatin	0.0120482	0.116883	0.0277778	0.116667	0.0982143	0.0404858	0.0669856
rotigotine	0	0.0714286	0.0833333	0.0833333	0.142857	0.107692	0.0421053
rottlerin	0.00481928	0.0782313	0.0729167	0.105	0.114286	0.0226244	0.0619195
rotundine	0.0120482	0.0229592	0.0471014	0.0666667	0.263736	0.120879	0.01373
roxithromycin	0.0120482	0.0306122	0.0357143	0.15	0.178571	0.115385	0.0701754
RS-127445	0.0060241	0.0584416	0.0357143	0.0818182	0.142857	0.153846	0.0473684
RU-58841	0	0.428571	0.208333	0.2	0.0238095	0.0128205	0.210526
rucaparib	0	0.0238095	0.0833333	0.4	0.0714286	0.0769231	0
rucinol	0	0.214286	0.229167	0.0666667	0.0857143	0.0512821	0.157895
rufinamide	0.0120482	0.0714286	0.333333	0.5	0.0952381	0.153846	0.0526316
rupatadine	0.0137694	0.0672269	0.0859788	0.084058	0.123667	0.0989011	0.045614
rutin	0	0.0714286	0.0833333	0.133333	0.116883	0.144231	0.0526316
ruxolitinib	0.0060241	0.010989	0.583333	0.0454545	0.857143	0.169231	0.00877193
S-18986	0.0180723	0.0634921	0.166667	0.05	0.0857143	0.0769231	0.0601504
sacubitril	0.0120482	0.142857	0.166667	0.1	0.142857	0.0384615	0.105263
safinamide	0	0.0714286	0.125	0.15	0.142857	0.115385	0.0526316
safingol	0	0.0428571	0.0729167	0.15	0.183673	0.128205	0.0292398
salirasib	0.00803213	0.0571429	0.104167	0.166667	0.428571	0.153846	0.0263158
salvinorin-a	0	0.214286	0.0416667	0.4	0.047619	0.307692	0.0526316
saquinavir	0.0120482	0.142857	0.0277778	0.0571429	0.0816327	0.0384615	0.0657895
SAR-245408	0.0240964	0.0238095	0.0625	0.0928571	0.301587	0.0666667	0.0175439
saracatinib	0.0361446	0.178571	0.111111	0.075	0.107143	0.0576923	0.210526
sarcosine	0.0120482	0.125	0.194444	0.0833333	0.214286	0.205128	0.0921053
sarsagenin	0.00903615	0.0672269	0.119658	0.0777778	0.134111	0.174359	0.0491228
sasapyrine	0	0.0918367	0.138889	0.133333	0.0857143	0.0384615	0.0614035
saxagliptin	0.00401606	0.0571429	0.125	0.0733333	0.114286	0.145299	0.0478469
SB-203580	0	0.1	0.0277778	0.05	0.047619	0.0549451	0.0394737
SB-239063	0	0.196429	0.030303	0.075	0.125	0.027972	0.175439
SB-242235	0.0240964	0.0668203	0.11	0.175	0.116883	0.190045	0.0488722
SB-271046	0.0120482	0.142857	0.104167	0.2	0.178571	0.0615385	0.105263
SB-590885	0.0180723	0.0401786	0.0833333	0.109091	0.194805	0.0604396	0.0364372
SB-683698	0.0240964	0.0619048	0.0666667	0.1	0.242857	0.0497738	0.0350877
SB-705498	0.0120482	0.107143	0.107143	0.0555556	0.0793651	0.230769	0.0947368
SB-743921	0.0126823	0.109447	0.10119	0.0731429	0.102273	0.0654076	0.0855928
SB-756050	0.0120482	0.0688776	0.0771605	0.113043	0.122449	0.0929487	0.0526316
SB-939	0.0692771	0.0739645	0.0769981	0.119205	0.142857	0.0622711	0.0497076
SC-12267	0	0.021978	0.00520833	0.114286	0.464286	0.0538462	0.0131579
SCH-28080	0	0.0714286	0.25	0.0333333	0.047619	0.025641	0.0526316
scopolamine	0.00688468	0.122449	0.216667	0.08	0.0869565	0.112821	0.115789
SDZ-NKT-343	0.0060241	0.0357143	0.0530303	0.4	0.238095	0.0683761	0.0210526
secnidazole	0	0.119048	0.0892857	0.130769	0.0952381	0.0267559	0.0935673
selamectin	0.0120482	0.0714286	0.116667	0.0666667	0.125	0.128205	0.0451128
selegiline	0	0.166667	0.114583	0.142857	0.103896	0.0414201	0.184211
selinexor	0.0266781	0.0916306	0.0551378	0.110891	0.113583	0.0528479	0.0598911
selumetinib	0.0160643	0.0857143	0.0416667	0.196552	0.136054	0.0625	0.0526316
semagacestat	0	0.0714286	0.125	0.8	0.0952381	0.153846	0.0657895
semaxanib	0.00803213	0.0685714	0.0833333	0.145	0.10582	0.132479	0.0554017
senicapoc	0	0.0267857	0.03125	0.15	0.171429	0.0923077	0.0225564
seocalcitol	0.0200803	0.102381	0.0562016	0.222727	0.130952	0.0615385	0.0802005
SEP-227900	0.0060241	0.0714286	0.173077	0.073913	0.0857143	0.0443787	0.0559211
serdemetan	0	0.0714286	0.0166667	0.0666667	0.0952381	0	0.0526316
sertaconazole	0.0180723	0.0857143	0.0614035	0.158333	0.151786	0.0598291	0.0526316
sertindole	0.0240964	0.052381	0.025	0.214286	0.285714	0.0897436	0.0225564
sertraline	0.0150602	0.0519481	0.0539216	0.0962963	0.173913	0.0953846	0.0394737
setiptiline	0.0361446	0.0986395	0.143519	0.113636	0.0952381	0.128205	0.0712074
SGX523	0	0	0	0	0	0	0
siguazodan	0.00401606	0.052381	0.0833333	0.16	0.154762	0.25641	0.037594
sildenafil	0.0060241	0.392857	0.277778	0.0625	0.0428571	0.123077	0.289474
simeprevir	0.0120482	0.0714286	0.333333	0.1	0.714286	0.115385	0.0789474
simvastatin	0.144578	0.0767196	0.0382883	0.155	0.16	0.099359	0.0594966
siramesine	0.0240964	0.0909091	0.0535714	0.127273	0.2	0.136752	0.0921053
sitagliptin	0.0361446	0.892857	0.104167	0.2125	0.0340136	0.0384615	1
SK&F-10047-(+)	0.0120482	0.107143	0.125	0.25	0.0952381	0.0512821	0.105263
SN-38	0.0158817	0.0806581	0.0746978	0.101111	0.118805	0.103365	0.0483284
SNX-2112	0.0158133	0.07259	0.077381	0.125243	0.133714	0.0808344	0.0506266
sobetirome	0	0.178571	0.111111	0.25	0.0238095	0.0307692	0.131579
sodium-gualenate	0.0060241	0.075188	0.0714286	0.0714286	0.135714	0.0850202	0.0495356
sodium-tanshinone-ii-a-sulfonate	0.0120482	0.047619	0.0416667	0.166667	0.0952381	0.0598291	0.0263158
sofalcone	0.00401606	0.121849	0.0797101	0.0387097	0.114286	0.0161943	0.0807018
solifenacin-succinate	0	0.166667	0.125	0.025	0.142857	0.0961538	0.0701754
sorafenib	0.0120482	0.0436508	0.111111	0.075	0.166667	0.17094	0.0338346
sorbinil	0.0120482	0.0428571	0.0416667	0.2	0.107143	0.0769231	0.0210526
sotalol	0	0.0102041	0.05	0.166667	0.357143	0.230769	0.00877193
sotrastaurin	0.0240964	0.0816327	0.0462963	0.141667	0.0793651	0.0234114	0.0669856
sparfloxacin	0.00903615	0.11039	0.113426	0.0813953	0.092437	0.0890688	0.0701754
spironolactone	0.0120482	0.0571429	0.0416667	0.08	0.114286	0.153846	0.0421053
SR-1277	0.0441767	0.105357	0.0703884	0.0959184	0.10296	0.101946	0.0758514
SR-2640	0.0144578	0.119048	0.102151	0.1	0.102041	0.0859729	0.0885167
SR-27897	0.0120482	0.0779221	0.0444444	0.1	0.2	0.0202429	0.0584795
SR-33805	0.0120482	0.0649351	0.046748	0.163636	0.214286	0.025641	0.0361842
SR-57227A	0.0060241	0.178571	0.583333	0.7	0.047619	0.230769	0.210526
S-ruxolitinib	0.0120482	0.119048	0.25	0.3	0.047619	0.0461538	0.210526
ST-1859	0.0160643	0.103896	0.202381	0.0928571	0.0982143	0.0615385	0.114035
STA-5326	0.0582329	0.047619	0.0432817	0.162162	0.198606	0.104977	0.0333507
stavudine	0	0.0857143	0.03125	0.4	0.380952	0.043956	0.0657895
SU-014813	0.0120482	0.0630252	0.0438596	0.0421053	0.133333	0.040293	0.0402477
SU-11274	0.0240964	0.0612245	0.0555556	0.0666667	0.367347	0.0659341	0.0526316
SU-11652	0.00481928	0.0371429	0.0634921	0.153333	0.263736	0.0904977	0.0175439
sufentanil	0.00401606	0.0769231	0.121212	0.0388889	0.168831	0.182692	0.0631579
sulbactam	0.0240964	0.0793651	0.166667	0.0636364	0.103896	0.0769231	0.0460526
sulbutiamine	0.0120482	0.0535714	0.0833333	0.06	0.285714	0.0576923	0.105263
sulfadoxine	0.0180723	0.0333333	0.0493827	0.15	0.345238	0.0769231	0.0233918
sulfafurazole	0.0120482	0.285714	0.125	0.0666667	0.0357143	0.307692	0.157895
sulfasalazine	0	0.0238095	0.0277778	0.3	0.428571	0	0.0263158
sulforaphane	0.0060241	0.125	0.222222	0.0375	0.119048	0.0769231	0.157895
sulmazole	0.0120482	0.119048	0.116667	0.0916667	0.142857	0.0839161	0.0789474
sulpiride	0.0100402	0.0849754	0.0723039	0.133962	0.119403	0.0917679	0.0496524
sumatriptan	0.0160643	0.0576037	0.111111	0.0892857	0.114286	0.2	0.0552632
suprofen	0.0060241	0.0217391	0.0526316	0.133333	0.410714	0.0934066	0.0131579
suvorexant	0.00401606	0.121429	0.0555556	0.0846154	0.114286	0.0361991	0.0921053
swainsonine	0.00267738	0.0433673	0.0388889	0.1	0.171429	0.043956	0.0263158
SYK-inhibitor	0.0133869	0.0959821	0.138889	0.105714	0.0941558	0.0879121	0.0842105
T-5224	0	0.0714286	0.0833333	0.1	0.142857	0.0769231	0.0526316
tacalcitol	0.0180723	0.077381	0.0300926	0.133333	0.142857	0.0530504	0.077193
tacedinaline	0.0168675	0.0747253	0.0477642	0.111475	0.164286	0.0493827	0.0507177
tacrine	0.00401606	0.160714	0.166667	0.0857143	0.102041	0.034188	0.122807
tacrolimus	0.0361446	0.464286	0.166667	0.0875	0.0519481	0.027972	0.473684
tadalafil	0	0.0102041	0.05	0.06	0.428571	0.230769	0
tafamidis-meglumine	0.0240964	0.0844156	0.106061	0.075	0.131868	0.0650888	0.0526316
tagatose	0.00301205	0.0714286	0.108333	0.0411765	0.142857	0.144231	0.0473684
TAK-285	0.0180723	0.0540541	0.0860215	0.0838235	0.149883	0.21267	0.0431406
TAK-715	0	0	0	0	0	0	0
TAK-733	0.0361446	0.0655977	0.0497076	0.160577	0.143939	0.0924318	0.0462649
TAK-875	0	0.285714	0.0555556	0.05	0.0357143	0.0384615	0.210526
taladegib	0.0240964	0.131429	0.137821	0.0789474	0.0797342	0.0596154	0.110526
talazoparib	0.0216867	0.111607	0.0473856	0.139394	0.118467	0.0551839	0.0643275
talinolol	0	0.116071	0.208333	0.0666667	0.196429	0.0699301	0.0723684
talmapimod	0	0.151786	0.0520833	0.144444	0.0672269	0.0769231	0.0964912
talnetant	0.00803213	0.0900621	0.0933333	0.092	0.0904762	0.115385	0.0605263
taltirelin	0	0.0357143	0.125	0.5	0.0714286	0.461538	0.0131579
tamibarotene	0.0105422	0.0679443	0.146552	0.0878049	0.122449	0.150997	0.0493421
tamoxifen	0.0120482	0.0555556	0.0729167	0.15	0.142857	0.0598291	0.0394737
tamsulosin	0.00803213	0.25	0.138889	0.05	0.0857143	0.025641	0.131579
tanaproget	0.00401606	0.129464	0.0555556	0.0592593	0.0846561	0.0641026	0.0827068
tandutinib	0	0.0306122	0.0694444	0.1	0.5	0.115385	0.0315789
taranabant	0.010327	0.0687332	0.104167	0.0886792	0.122078	0.110694	0.0467836
targinine	0	0.0549451	0.12963	0.0571429	0.12987	0.0839161	0.0789474
TAS-103	0.0230924	0.075105	0.0525794	0.0977778	0.129686	0.0980769	0.0454951
taselisib	0.019411	0.0768194	0.0735867	0.122857	0.115416	0.123692	0.060487
tasisulam	0.00401606	0.0578231	0.119048	0.1	0.168067	0.0728745	0.0460526
tasquinimod	0.0240964	0.357143	0.333333	0.0666667	0	0.0192308	0.263158
tazarotene	0.0150602	0.0805861	0.0724638	0.0645833	0.142857	0.0666667	0.0387812
tazobactam	0.0361446	0.0634921	0.0740741	0.0666667	0.160714	0.0683761	0.0526316
tebipenem	0.0120482	0.107143	0.216667	0.1375	0.0952381	0.615385	0.075188
tecastemizole	0.0240964	0.0428571	0.0277778	0.075	0.238095	0.230769	0.0315789
tedizolid	0.0361446	0.0952381	0.0897436	0.0625	0.0601504	0.0452489	0.0818713
tegobuvir	0.0240964	0.166667	0.0833333	0.0428571	0.114286	0.0615385	0.131579
telatinib	0	0.0649351	0.0222222	0.09	0.244898	0.0769231	0.0315789
telbivudine	0.0240964	0.142857	0.116667	0.12	0.0816327	0.0769231	0.140351
telcagepant	0.0240964	0.102041	0.0583333	0.1	0.111111	0.0615385	0.0736842
telmesteine	0.0120482	0.0793651	0.0666667	0.1	0.22449	0.105769	0.0789474
telmisartan	0	0.12013	0.101852	0.1	0.10084	0.0384615	0.105263
telotristat	0	0.0357143	0.0416667	0.3	0.0714286	0.384615	0.0175439
temazepam	0	0.0714286	0.0555556	0.2	0.0952381	0.0192308	0.0526316
temoporfin	0.0240964	0.0699708	0.107724	0.111364	0.139881	0.175066	0.0526316
temozolomide	0.0481928	0.107143	0.0357143	0.125	0.0357143	0.179487	0.157895
temsirolimus	0.0120482	0.0591716	0.0558659	0.121212	0.143816	0.126421	0.0420322
teneligliptin	0	0.0714286	0.0119048	0.05	0.142857	0.0769231	0.0263158
tenidap	0.0240964	0.133929	0.138889	0.0916667	0.0535714	0.0769231	0.0977444
terbinafine	0.0361446	0.0408163	0.0416667	0.0714286	0.428571	0.107692	0.0150376
teriflunomide	0	0.0306122	0.0555556	0.1	0.0952381	0.0512821	0.0263158
teroxirone	0.0200803	0.157143	0.0833333	0.08125	0.0559006	0.05	0.105263
tesaglitazar	0.0144578	0.107143	0.0905797	0.0607143	0.0952381	0.0738462	0.0701754
testosterone	0.0361446	0.0535714	0.142857	0.0428571	0.190476	0.0846154	0.0287081
tetrabenazine	0	0.0892857	0.107143	0.114286	0.0779221	0.0961538	0.0676692
tetracaine	0.0120482	0.214286	0.166667	0.3	0	0.0769231	0.157895
tetradecylthioacetic-acid	0.0240964	0.0714286	0.05	0.2	0.0857143	0.128205	0.0394737
tetrahydrouridine	0.0106308	0.0613757	0.082	0.0934959	0.133641	0.108728	0.045045
tetrindole	0.0120482	0.0238095	0.0277778	0.06	0.857143	0.128205	0.0210526
TG-100115	0	0.119048	0.111111	0.075	0.0857143	0.0769231	0.0877193
TG-100801	0.0120482	0.102041	0.09375	0.06	0.1	0.0683761	0.118421
TG-101348	0.0963855	0.106122	0.12381	0.1025	0.102857	0.0751342	0.0986842
TGX-221	0	0.0357143	0.1	0.05	0.25	0.134615	0.0175439
TH-302	0.00481928	0.062212	0.0588235	0.069697	0.129032	0.0520362	0.0572082
thalidomide	0	0.0428571	0.05	0.3	0.107143	0.0769231	0.0394737
theobromine	0	0.0452962	0.0808081	0.0625	0.173469	0.0745192	0.0345865
theophylline	0	0.0571429	0.138889	0.166667	0.178571	0.153846	0.0394737
thiocolchicoside	0	0.142857	0.0666667	0.3	0.114286	0.0384615	0.131579
thioctic-acid	0	0	0	0	0.285714	0.0769231	0
thioguanine	0.0108434	0.0744898	0.0845411	0.0863014	0.123288	0.0726496	0.0601504
thiomersal	0.0156627	0.0726817	0.0848485	0.0927273	0.114754	0.103611	0.0504386
thioridazine	0	0.0510204	0.037037	0.225	0.166667	0.0659341	0.0631579
thiothixene	0.0481928	0.0669643	0.0686275	0.18	0.152381	0.0461538	0.0404858
THZ-2-98-01	0	0.214286	0.25	0.2	0	0	0.105263
tiabendazole	0	0.0676692	0.0507246	0.0619048	0.178571	0.0653846	0.0495356
tiagabine	0	0.190476	0.1	0.0222222	0.119048	0.043956	0.0877193
tiapride	0.0120482	0.0357143	0.0416667	0.116667	0.285714	0.211538	0.0150376
tibolone	0.00240964	0.0714286	0.0759804	0.0875	0.195767	0.0334448	0.0451128
TIC10	0.0120482	0.11039	0.136364	0.15	0.0840336	0.0542986	0.062201
ticagrelor	0.0292599	0.0672269	0.10274	0.0843373	0.132404	0.208042	0.0541142
ticlopidine	0	0.112245	0.2	0.08	0.0714286	0.0320513	0.192982
tie2-kinase-inhibitor	0	0.0779221	0.0757576	0.015	0.206349	0.0641026	0.0467836
tiludronate	0	0.0714286	0.125	0.1	0.142857	0.307692	0
timofibrate	0	0.0584416	0.114583	0.1	0.174603	0.131868	0.0409357
timolol	0.0120482	0.0535714	0.416667	0.1	0.0571429	0.102564	0.0263158
timonacic	0.0120482	0.714286	0.222222	0.266667	0.0142857	0.0923077	0.421053
tioconazole	0.0120482	0.0694981	0.0625	0.133333	0.126984	0.0647773	0.0430622
tioguanine	0.0180723	0.0988095	0.104839	0.1	0.108059	0.0803167	0.0830409
tipifarnib-P2	0.0172117	0.0609756	0.0790043	0.128125	0.120594	0.112232	0.0463472
tipiracil	0.00301205	0.0616883	0.0792683	0.1375	0.12892	0.082996	0.0431849
tipranavir	0.0240964	0.0892857	0.0666667	0.125	0.107143	0.00961539	0.105263
tirapazamine	0.0120482	0.0357143	0.0625	0.05	0.428571	0.269231	0.0175439
tirasemtiv	0.00401606	0.128571	0.5	0.0714286	0.0892857	0.0576923	0.140351
tirofiban	0	0.0952381	0.0714286	0.0714286	0.142857	0.0576923	0.0736842
tizanidine	0.0120482	0.0274725	0.0384615	0.1	0.285714	0.269231	0.0157895
TMZ	0	0.0918367	0.0578704	0.128	0.142857	0.0721154	0.0546559
TMZ+Radiation	0.0060241	0.0603175	0.0666667	0.114286	0.178571	0.109557	0.0423977
tobramycin	0.0120482	0.196429	0.0833333	0.16	0.0793651	0.042735	0.131579
tofacitinib	0.00937082	0.0707672	0.0892256	0.0970588	0.115528	0.125356	0.0503679
tolazamide	0.0120482	0.0714286	0.0833333	0.0555556	0.0892857	1	0.0921053
tolbutamide	0	0.0714286	0.25	0.3	0.142857	0.128205	0.0394737
tolcapone	0.0240964	0.178571	0.208333	0.075	0.0714286	0.192308	0.0701754
tolfenamic-acid	0.00401606	0.0714286	0.125	0.15	0.142857	0.0192308	0.105263
tolimidone	0	0.0714286	0.104167	0.157143	0.114286	0.0769231	0.0467836
tolnaftate	0.00344234	0.0982143	0.0708333	0.0727273	0.077381	0.0594406	0.0639098
tolperisone	0.0120482	0.0306122	0.0833333	0.15	0.5	0.115385	0.0263158
tolvaptan	0.00803213	0.047619	0.101852	0.1	0.126984	0.0854701	0.0467836
tomelukast	0	0.0153061	0.09375	0.0888889	0.619048	0.25	0.0112782
tonabersat	0	0.132653	0.101852	0.0947368	0.121429	0.0291777	0.0921053
topiramate	0.0120482	0.04	0.0543478	0.191667	0.184874	0.0448718	0.0215311
topiroxostat	0	0.0714286	0.138889	0.0692308	0.185714	0.0549451	0.0430622
torasemide	0.0120482	0.0357143	0.0729167	0.0875	0.357143	0.169231	0.0210526
torcetrapib	0.0240964	0.0779221	0.0694444	0.0909091	0.130952	0.205128	0.0855263
torcitabine	0.0240964	0.0816327	0.0677083	0.0421053	0.092437	0.179487	0.0566802
toremifene	0.0120482	0.0541126	0.0490196	0.06875	0.177143	0.0483516	0.0445344
torin-1	0.0187416	0.0735608	0.062362	0.0923664	0.110568	0.101672	0.0540046
torin-2	0.0178104	0.0833903	0.0768678	0.101422	0.109756	0.0888146	0.0582182
tosedostat	0.0120482	0.144068	0.0958333	0.0909091	0.0849057	0.044352	0.0970072
tozasertib	0.0120482	0.0333333	0.0402299	0.1625	0.247619	0.0412088	0.0253411
tracazolate	0	0.0535714	0.0416667	0.1	0.238095	0.102564	0.0526316
tramadol	0.00903615	0.0621118	0.0615942	0.141176	0.193277	0.0664336	0.0311005
trametinib	0.0207497	0.072284	0.0623886	0.120548	0.141071	0.102564	0.0436193
tramiprosate	0	0.047619	0.0555556	0.4	0.0952381	0.0192308	0
tranilast	0.0481928	0.0519481	0.0267857	0.105882	0.142857	0.0950226	0.0380117
tranylcypromine	0	0.142857	0.166667	0	0.0714286	0.153846	0.105263
trapidil	0	0.0952381	0.0333333	0.05	0.0714286	0.384615	0.0526316
travoprost	0.00481928	0.0672269	0.0630631	0.125	0.126531	0.0623701	0.0475382
trazodone	0	0.0510204	0.03125	0.05	0.25	0.017094	0.0350877
trehalose	0.0301205	0.116071	0.142857	0.0333333	0.128571	0.0629371	0.157895
triamcinolone	0.00963855	0.134286	0.0857843	0.126667	0.10453	0.0885781	0.0952381
triamcinolone-acetonide	0.00722892	0.0714286	0.0555556	0.119231	0.128571	0.0565611	0.0416667
triamterene	0.0240964	0.0714286	0.0833333	0.4	0.142857	0.0384615	0.0526316
triclabendazole	0.0060241	0.267857	0.0925926	0.0727273	0.0659341	0.0854701	0.184211
triclosan	0.0060241	0.0952381	0.0808824	0.0609756	0.1	0.0367893	0.0723684
trientine	0.0240964	0.714286	0.166667	0.1	0.015873	0.0192308	0.421053
trifluoperazine	0.0240964	0.038961	0.0277778	0.23	0.21978	0.0723982	0.0225564
triflupromazine	0	0.0654762	0.0681818	0.122222	0.0989011	0.0839161	0.0478469
trifluridine	0.0140562	0.0679862	0.0541237	0.123188	0.164683	0.121588	0.0442105
trilostane	0	0.0816327	0.125	0.18	0.125	0.0879121	0.0701754
trimebutine	0.0210843	0.0824176	0.162281	0.155	0.0982143	0.0923077	0.069378
trimetazidine	0	0.0714286	0.333333	0.1	0.0714286	0.307692	0.105263
trimethobenzamide	0	0.0357143	0.166667	0.2	0.285714	0.153846	0.0263158
trimethoprim	0.0120482	0.0892857	0.0666667	0.7	0.0857143	0.0961538	0.0394737
trimipramine	0.0120482	0.0519481	0.160256	0.0636364	0.171429	0.147929	0.0315789
triptolide	0.0195783	0.0785714	0.0704403	0.0991597	0.127232	0.102564	0.0503096
triptorelin	0	0.178571	0.416667	0.1	0.107143	0.0576923	0.131579
troglitazone	0.00401606	0.130952	0.128205	0.0777778	0.134454	0.0871795	0.125
trovafloxacin	0.00688468	0.0388471	0.121429	0.115385	0.214286	0.168091	0.0305263
TTNPB	0.00963855	0.0714286	0.0784314	0.0969697	0.138393	0.0793269	0.0409357
TWS-119	0.0120482	0.047619	0.0833333	0.155556	0.2	0.153846	0.0263158
tyrphostin-1	0	0.125	0.0555556	0.4	0.171429	0.0641026	0.105263
tyrphostin-AG-112	0.00481928	0.0277778	0.0292793	0.161111	0.267857	0.083612	0.0150376
ubenimex	0.0120482	0.135714	0.157407	0.188889	0.133333	0.0346154	0.120301
UK-383367	0.0120482	0.0779221	0.0641026	0.12	0.142857	0.134615	0.0526316
ulipristal	0	0.0779221	0.0294118	0.0916667	0.190476	0.0705128	0.075188
umeclidinium	0	0.166667	0.666667	0.05	0.0612245	0.115385	0.131579
UNC-0638	0	0.142857	0.0462963	0.16	0.142857	0.0673077	0.0947368
UNC-1215	0	0.142857	0.166667	0	0.142857	0	0.105263
UNC-669	0	0.0535714	0.111111	0.133333	0.357143	0.0307692	0.0526316
Untreated	0.0060241	0.104396	0.0916667	0.130769	0.0664452	0.0901857	0.076555
urapidil	0	0	0.166667	0.05	0.428571	0.230769	0
urea	0	0.228571	0.208333	0.15	0.0769231	0.0205128	0.421053
ursodeoxycholyltaurine	0.0120482	0.0674603	0.0740741	0.12	0.0785714	0.196581	0.0427632
ursodiol	0.0180723	0.142857	0.270833	0.1125	0.111111	0.048951	0.263158
ursolic-acid	0.0144578	0.104396	0.113095	0.117241	0.0821429	0.0769231	0.0763158
valdecoxib	0	0.0714286	0.166667	0.2	0.142857	0.0769231	0.0526316
valproic-acid	0.0361446	0.0401786	0.0763889	0.177778	0.194805	0.0564103	0.0323887
valrubicin	0.0131435	0.0655462	0.0527211	0.155738	0.139194	0.0722892	0.0418169
valsartan	0.0160643	0.0807453	0.080756	0.121687	0.123055	0.0871795	0.0532814
vanoxerine	0.0120482	0.0714286	0.0238095	0.25	0.142857	0.043956	0.0526316
vardenafil	0	0.0285714	0.0606061	0.0818182	0.15873	0.105769	0.0263158
varenicline	0	0.214286	0.0595238	0.3	0.047619	0.0769231	0.184211
varespladib	0	0.119048	0.111111	0.04	0.142857	0.0769231	0.0526316
VE-821	0.0120482	0.160714	0.116667	0.025	0.047619	0.0659341	0.184211
veliparib	0	0.0714286	0.0833333	0.1	0.142857	0.0769231	0.0526316
vemurafenib	0.00401606	0.0833333	0.0277778	0.05	0.0892857	0.123077	0.0631579
venetoclax	0.00753012	0.0470383	0.0614035	0.0675676	0.195767	0.100796	0.0366826
venlafaxine	0	0.0714286	0.125	0.1	0.0952381	0.0384615	0.0526316
verapamil	0.0120482	0.285714	0.333333	0.4	0.0357143	0.025641	0.210526
vernakalant	0.0361446	0.160714	0.0714286	0.0857143	0.122449	0.0230769	0.157895
VGX-1027	0	0.0714286	0.0833333	0.1	0.428571	0.0769231	0.0526316
vicriviroc	0	0.0442177	0.0541667	0.0833333	0.151786	0.134615	0.0249307
vidarabine	0	0.119048	0.0833333	0.06	0.190476	0.128205	0.263158
vilazodone	0.0120482	0.119048	0.125	0.1	0.111111	0.0769231	0.140351
vinburnine	0.0240964	0.0649351	0.1	0.0818182	0.142857	0.0641026	0.0657895
vincamine	0.00401606	0.0428571	0.15625	0.1	0.0989011	0.128205	0.0245614
vinpocetine	0	0.0857143	0.333333	0.15	0.25	0.0288462	0.0526316
vismodegib	0.0120482	0.0571429	0.138889	0.0285714	0.285714	0.0192308	0.0263158
voglibose	0	0.0612245	0.133333	0.116667	0.0892857	0.042735	0.0526316
volasertib	0.0737952	0.0861607	0.111298	0.095977	0.12212	0.0722993	0.070034
voreloxin	0.0060241	0.1	0.166667	0.12	0.0634921	0.0897436	0.0736842
voriconazole	0	0.0357143	0.0520833	0.03	0.122449	0.0659341	0.0315789
vortioxetine	0.00401606	0.0255102	0.0238095	0.183333	0.535714	0.131868	0.0112782
voxtalisib	0.0160643	0.0552561	0.0645425	0.137333	0.150794	0.120126	0.0427993
VP-20629	0	0.0873016	0.0681818	0.0636364	0.174603	0.0854701	0.0723684
VT-464	0.0120482	0.107143	0.0277778	0.025	0.142857	0.0192308	0.0526316
VTP-27999	0	0.0892857	0.166667	0.3	0.0857143	0.0615385	0.0526316
VX-222	0	0.0934066	0.0777778	0.0923077	0.233766	0.0673077	0.0935673
VX-661	0	0.174603	0.229167	0.09375	0.0902256	0.0555556	0.333333
VX-745	0	0.107143	0.0833333	0.1	0.114286	0.0769231	0.0526316
VX-765	0	0.0119048	0.0333333	0.25	0.714286	0.102564	0.0131579
warfarin	0.00451807	0.0437788	0.0733333	0.088	0.142857	0.0979021	0.0292398
WAY-362450	0	0.0892857	0.104167	0.125	0.0857143	0.128205	0.0701754
WH-4-025	0.0197152	0.0560748	0.0714286	0.142857	0.145963	0.155067	0.0401003
withaferin-a	0.00722892	0.0518591	0.104938	0.0797101	0.264286	0.0710059	0.0356537
Withaferin A	0.010327	0.0567766	0.0619658	0.096875	0.147321	0.0461538	0.0414673
WYE-125132	0.0202917	0.0718864	0.0614286	0.113669	0.109244	0.0831601	0.0522359
WZ-3105	0.0175703	0.0722689	0.0698032	0.0952	0.134032	0.0919081	0.0471541
WZ-4-145	0.0361446	0.0615079	0.0738095	0.121429	0.118367	0.0681319	0.0382775
xaliproden	0	0.214286	0.0277778	0.0333333	0.0714286	0.0769231	0.157895
XBD-173	0.0060241	0.128571	0.0892857	0.0928571	0.092437	0.138462	0.0701754
XL-147	0.00481928	0.0546218	0.030303	0.106667	0.142857	0.0879121	0.0413534
XL-888	0.0256024	0.0826645	0.0824561	0.124224	0.115546	0.0730184	0.0630858
XMD-1150	0.228916	0.0540541	0.142361	0.125	0.173469	0.111111	0.0548246
XMD11-85H	0.0180723	0.0178571	0.214286	0.1	0.346939	0.163462	0.0161943
XMD-1499	0.0180723	0.0962733	0.0555556	0.103846	0.137143	0.0452489	0.0657895
XMD-16144	0.289157	0.0820368	0.0987973	0.113265	0.131274	0.0592686	0.0685596
XMD-892	0.192771	0.115646	0.106061	0.107692	0.109524	0.0589744	0.157895
Y-26763	0.0240964	0.1	0.116667	0.266667	0.0612245	0.0384615	0.0631579
Y-27152	0.0120482	0.107143	0.125	0.0666667	0.0952381	0.307692	0.0789474
Y-27632	0	0	0	0	0	0	0
Y-39983	0	0.0459184	0.0833333	0.04375	0.142857	0.164835	0.0467836
YM-155	0.0198795	0.079282	0.0775862	0.0863415	0.117251	0.0808882	0.0490018
YM-201636	0.00963855	0.0744048	0.0833333	0.104762	0.162338	0.11336	0.0526316
YM-976	0.0120482	0.214286	0.25	0.3	0.047619	0.0769231	0.157895
yohimbine	0.0120482	0.0357143	0.0238095	0.1	0.387755	0.040724	0.0216718
Z160	0	0.285714	0.416667	0.15	0.0357143	0.115385	0.210526
zafirlukast	0	0.107143	0.106061	0.15	0.120879	0.0650888	0.0676692
zalcitabine	0	0.0285714	0.0138889	0.05	0.357143	0.102564	0.0105263
zaldaride	0.0120482	0.119048	0.25	0.06	0.107143	0.128205	0.0789474
zaleplon	0	0.119048	0.208333	0.25	0.238095	0.230769	0.0877193
zaprinast	0.0240964	0.0357143	0.0238095	0.125	0.428571	0.010989	0.0394737
zardaverine	0.0147256	0.0825397	0.169271	0.0603448	0.0871671	0.0851064	0.0743034
ZD-7114	0	0.285714	0.125	0.1	0.0357143	0.307692	0.210526
ZD-7288	0.0240964	0.0884354	0.0833333	0.0714286	0.100529	0.149038	0.0555556
zidovudine	0.00401606	0.0580357	0.061828	0.145455	0.148148	0.102564	0.0413534
zileuton	0	0.0785714	0.135417	0.122222	0.232143	0.0414201	0.0584795
ziprasidone	0.00803213	0.0513393	0.037037	0.121739	0.178571	0.0595533	0.0323887
ZK-200775	0	0.0102041	0.0277778	0.0142857	1	0.230769	0.0175439
ZK-811752	0.00301205	0.0555556	0.0686275	0.0882353	0.12605	0.13986	0.0421053
ZK-93423	0.0060241	0.138889	0.0714286	0.075	0.128079	0.0417582	0.112782
ZK-93426	0	0.142857	0.05	0.125	0.0714286	0.021978	0.0877193
ZM-447439	0	0.214286	0.0833333	0.1	0	0.025641	0.210526
zofenopril-calcium	0.0120482	0.047619	0.0555556	0.025	0.214286	0.0192308	0.0350877
zolpidem	0.0154905	0.070197	0.095679	0.0964286	0.12381	0.193473	0.0584795
zonisamide	0	0.0357143	0.125	0.02	0.285714	0.0512821	0.0263158
zosuquidar	0	0.160714	0.277778	0.233333	0.0892857	0.013986	0.157895
ZSTK-474	0.0208105	0.0481928	0.0505952	0.114516	0.166276	0.112637	0.0363777

## Sheet: Supplementary Figure 6
GBM									CRC									BRCA
Drug	Disease_Same	Disease_Opp	Disease_Discordance	JQ1_Orthogonality	JQ1_Orthogonality_Normalized	Disease_Discordance_Normalized	Orthogonality_Score		Drug	Disease_Same	Disease_Opp	Disease_Discordance	Reference_Drug_Orthogonality	JQ1_Orthogonality_Normalized	Disease_Discordance_Normalized	Orthogonality_Score		Drug	Disease_Same	Disease_Opp	Disease_Discordance	Reference_Drug_Orthogonality	JQ1_Orthogonality_Normalized	Disease_Discordance_Normalized	Orthogonality_Score
AEE-788	0.034	0.345	0.344828	0.00894988	0.00894988	1	1.4079		Ro-4987655	0.048	0.81	0.809524	0.00614337	0.00614337	1	1.40988		OSI-027	0.031	0.281	0.28125	0.0043521	0.0043521	1	1.41114
pimavanserin	0.034	0.31	0.310345	0.00429594	0.00429594	0.9	1.34217		binimetinib	0.048	0.524	0.52381	0.00566132	0.00566132	0.647059	1.18634		bucladesine	0.031	0.25	0.25	0.00175857	0.00175857	0.888889	1.33664
dabrafenib	0.034	0.276	0.275862	0.00572792	0.00572792	0.8	1.27616		PD-184352	0.048	0.476	0.47619	0.00513488	0.00513488	0.588235	1.15576		mycophenolic-acid	0.031	0.25	0.25	0.00643354	0.00643354	0.888889	1.33315
WH-4-025	0.069	0.483	0.241379	0.00472023	0.00472023	0.7	1.21679		clofarabine	0.048	0.429	0.428571	0.00328162	0.00328162	0.529412	1.12859		rupatadine	0.031	0.219	0.21875	0.00314031	0.00314031	0.777778	1.26438
LY-2228820	0.034	0.207	0.206897	0.00318218	0.00318218	0.6	1.16346		selumetinib	0.048	0.429	0.428571	0.00400955	0.00400955	0.529412	1.12795		NVP-TAE684	0.031	0.219	0.21875	0.00841603	0.00841603	0.777778	1.26023
GSK-1070916	0.034	0.207	0.206897	0.0169716	0.0169716	0.6	1.15167		WH-4-025	0.048	0.429	0.428571	0.00472023	0.00472023	0.529412	1.12732		SEP-227900	0.031	0.188	0.1875	0.00154429	0.00154429	0.666667	1.20057
ZD-7288	0.034	0.172	0.172414	0.00125612	0.00125612	0.5	1.11691		R-547	0.048	0.381	0.380952	0.00587927	0.00587927	0.470588	1.09988		r(-)-apomorphine	0.031	0.188	0.1875	0.00164081	0.00164081	0.666667	1.20049
PF-04457845	0.034	0.172	0.172414	0.00190931	0.00190931	0.5	1.11633		trametinib	0.143	1	0.333333	0.00549649	0.00549649	0.411765	1.07638		azacitidine	0.031	0.188	0.1875	0.00293215	0.00293215	0.666667	1.19941
XBD-173	0.034	0.172	0.172414	0.00198886	0.00198886	0.5	1.11626		brequinar	0.048	0.286	0.285714	0.00285673	0.00285673	0.352941	1.05776		fludroxycortide	0.031	0.188	0.1875	0.00313246	0.00313246	0.666667	1.19925
neostigmine	0.034	0.172	0.172414	0.0026253	0.0026253	0.5	1.11569		valrubicin	0.048	0.286	0.285714	0.00544451	0.00544451	0.352941	1.05532		WZ-4-145	0.031	0.188	0.1875	0.00367939	0.00367939	0.666667	1.19879
niclosamide	0.069	0.345	0.172414	0.00306853	0.00306853	0.5	1.11529		TAK-733	0.095	0.571	0.285714	0.00605182	0.00605182	0.352941	1.05475		idasanutlin	0.062	0.344	0.171875	0.00540133	0.00540133	0.611111	1.16734
withaferin-a	0.034	0.172	0.172414	0.00330874	0.00330874	0.5	1.11508		SNX-2112	0.095	0.524	0.261905	0.00457844	0.00457844	0.323529	1.04668		etravirine	0.031	0.156	0.15625	0.000982732	0.000982732	0.555556	1.1431
famciclovir	0.034	0.172	0.172414	0.00361845	0.00361845	0.5	1.1148		amikacin	0.048	0.238	0.238095	0.00228855	0.00228855	0.294118	1.04016		esmolol	0.031	0.156	0.15625	0.00136379	0.00136379	0.555556	1.14277
barasertib	0.034	0.172	0.172414	0.00477327	0.00477327	0.5	1.11377		BVD-523	0.048	0.238	0.238095	0.00247503	0.00247503	0.294118	1.03998		TTNPB	0.031	0.156	0.15625	0.00143198	0.00143198	0.555556	1.14271
ticagrelor	0.069	0.31	0.155172	0.00417661	0.00417661	0.45	1.09278		HG-6-64-01	0.048	0.238	0.238095	0.00298329	0.00298329	0.294118	1.03949		cyclosporin-a	0.031	0.156	0.15625	0.00146278	0.00146278	0.555556	1.14268
itraconazole	0.034	0.138	0.137931	0.00211125	0.00211125	0.4	1.07507		niclosamide	0.048	0.238	0.238095	0.00306853	0.00306853	0.294118	1.03941		carprofen	0.031	0.156	0.15625	0.00159109	0.00159109	0.555556	1.14257
erteberel	0.069	0.276	0.137931	0.0021957	0.0021957	0.4	1.07499		idoxuridin	0.048	0.238	0.238095	0.00344736	0.00344736	0.294118	1.03905		tramadol	0.031	0.156	0.15625	0.00238663	0.00238663	0.555556	1.14187
liranaftate	0.034	0.138	0.137931	0.00238663	0.00238663	0.4	1.07482		WZ-4-145	0.048	0.238	0.238095	0.0036794	0.0036794	0.294118	1.03883		risperidone	0.031	0.156	0.15625	0.00278441	0.00278441	0.555556	1.14153
conivaptan	0.034	0.138	0.137931	0.00263786	0.00263786	0.4	1.07458		cediranib	0.048	0.238	0.238095	0.00477327	0.00477327	0.294118	1.03778		zardaverine	0.031	0.156	0.15625	0.00410501	0.00410501	0.555556	1.14037
cinaciguat	0.034	0.138	0.137931	0.00265182	0.00265182	0.4	1.07457		resminostat	0.048	0.238	0.238095	0.00584314	0.00584314	0.294118	1.03675		methiopril	0.031	0.125	0.125	0.000397772	0.000397772	0.444444	1.09395
sertraline	0.034	0.138	0.137931	0.00385533	0.00385533	0.4	1.07345		PHA-793887	0.048	0.238	0.238095	0.00636436	0.00636436	0.294118	1.03625		rottlerin	0.031	0.125	0.125	0.00103767	0.00103767	0.444444	1.09337
cepharanthine	0.034	0.138	0.137931	0.00477327	0.00477327	0.4	1.0726		mycophenolate-mofetil	0.048	0.238	0.238095	0.00733669	0.00733669	0.294118	1.03532		torasemide	0.031	0.125	0.125	0.00119332	0.00119332	0.444444	1.09323
O6-benzylguanine	0.034	0.138	0.137931	0.00477327	0.00477327	0.4	1.0726		NVP-AUY922	0.143	0.667	0.222222	0.00426942	0.00426942	0.27451	1.03288		dorzolamide	0.031	0.125	0.125	0.00125612	0.00125612	0.444444	1.09317
SB-756050	0.034	0.138	0.137931	0.005834	0.005834	0.4	1.07162		narlaprevir	0.048	0.19	0.190476	0.000477327	0.000477327	0.235294	1.02684		AGI-5198	0.031	0.125	0.125	0.00128511	0.00128511	0.444444	1.09314
rociletinib	0.034	0.138	0.137931	0.00755768	0.00755768	0.4	1.07002		fusidic-acid	0.048	0.19	0.190476	0.0013922	0.0013922	0.235294	1.02595		nicotinamide	0.031	0.125	0.125	0.00128511	0.00128511	0.444444	1.09314
indibulin	0.138	0.517	0.12931	0.00270485	0.00270485	0.375	1.06547		tipiracil	0.048	0.19	0.190476	0.00156049	0.00156049	0.235294	1.02579		17-hydroxyprogesterone-caproate	0.031	0.125	0.125	0.0013018	0.0013018	0.444444	1.09313
isosorbide-mononitrate	0.034	0.103	0.103448	0.000477327	0.000477327	0.3	1.04357		AS-605240	0.048	0.19	0.190476	0.00198886	0.00198886	0.235294	1.02537		lofexidine	0.031	0.125	0.125	0.00141028	0.00141028	0.444444	1.09303
eflornithine	0.034	0.103	0.103448	0.000795545	0.000795545	0.3	1.04327		indirubin	0.048	0.19	0.190476	0.00238663	0.00238663	0.235294	1.02499		mirtazapine	0.031	0.125	0.125	0.00173573	0.00173573	0.444444	1.09273
maprotiline	0.034	0.103	0.103448	0.0010049	0.0010049	0.3	1.04307		ticagrelor	0.048	0.19	0.190476	0.00417661	0.00417661	0.235294	1.02324		LY-215490	0.031	0.125	0.125	0.00188942	0.00188942	0.444444	1.09259
nikethamide	0.034	0.103	0.103448	0.00102284	0.00102284	0.3	1.04305		radicicol	0.095	0.381	0.190476	0.00444408	0.00444408	0.235294	1.02298		GDC-0879	0.031	0.125	0.125	0.00238663	0.00238663	0.444444	1.09214
topiroxostat	0.034	0.103	0.103448	0.00102284	0.00102284	0.3	1.04305		AZD-8330	0.19	0.762	0.190476	0.0054728	0.0054728	0.235294	1.02198		primaquine	0.031	0.125	0.125	0.00238663	0.00238663	0.444444	1.09214
travoprost	0.069	0.207	0.103448	0.0012452	0.0012452	0.3	1.04284		foretinib	0.048	0.19	0.190476	0.005783	0.005783	0.235294	1.02168		BVD-523	0.031	0.125	0.125	0.00247503	0.00247503	0.444444	1.09206
AGK-2	0.034	0.103	0.103448	0.00127287	0.00127287	0.3	1.04281		PHA-848125	0.095	0.381	0.190476	0.0065524	0.0065524	0.235294	1.02093		dequalinium	0.031	0.125	0.125	0.00263786	0.00263786	0.444444	1.09191
FPL-55712	0.034	0.103	0.103448	0.00128511	0.00128511	0.3	1.0428		LY-2874455	0.048	0.19	0.190476	0.00656325	0.00656325	0.235294	1.02092		linsitinib	0.031	0.125	0.125	0.00272758	0.00272758	0.444444	1.09183
sodium-gualenate	0.034	0.103	0.103448	0.0013922	0.0013922	0.3	1.0427		PF-431396	0.048	0.19	0.190476	0.00656325	0.00656325	0.235294	1.02092		pyrazinoylguanidine	0.031	0.125	0.125	0.00289806	0.00289806	0.444444	1.09167
tranilast	0.034	0.103	0.103448	0.00149165	0.00149165	0.3	1.0426		BIIB-021	0.143	0.524	0.174603	0.00424635	0.00424635	0.215686	1.01885		diazoxide	0.031	0.125	0.125	0.00314031	0.00314031	0.444444	1.09145
apixaban	0.034	0.103	0.103448	0.00159109	0.00159109	0.3	1.04251		STA-5326	0.095	0.333	0.166667	0.00589042	0.00589042	0.205882	1.01521		irinotecan	0.031	0.125	0.125	0.00375043	0.00375043	0.444444	1.09089
paroxetine	0.034	0.103	0.103448	0.00159109	0.00159109	0.3	1.04251		chrysin	0.048	0.143	0.142857	0.000745823	0.000745823	0.176471	1.01472		quinapril	0.031	0.125	0.125	0.00381862	0.00381862	0.444444	1.09083
KD-023	0.034	0.103	0.103448	0.00167064	0.00167064	0.3	1.04243		nelarabine	0.048	0.143	0.142857	0.000795545	0.000795545	0.176471	1.01467		RAF-265	0.094	0.375	0.125	0.00449249	0.00449249	0.444444	1.09021
Radiation+DMSO	0.069	0.207	0.103448	0.00169374	0.00169374	0.3	1.04241		TWS-119	0.048	0.143	0.142857	0.000994431	0.000994431	0.176471	1.01447		marimastat	0.031	0.125	0.125	0.00477327	0.00477327	0.444444	1.08996
celastrol	0.034	0.103	0.103448	0.00174632	0.00174632	0.3	1.04236		GDC-0834	0.048	0.143	0.142857	0.00119332	0.00119332	0.176471	1.01428		dabrafenib	0.062	0.25	0.125	0.00572792	0.00572792	0.444444	1.08909
SR-2640	0.034	0.103	0.103448	0.00181384	0.00181384	0.3	1.04229		pomalidomide	0.048	0.143	0.142857	0.00119332	0.00119332	0.176471	1.01428		TG-101348	0.031	0.156	0.15625	0.0723946	0.0723946	0.555556	1.08125
rotundine	0.034	0.103	0.103448	0.00187521	0.00187521	0.3	1.04223		amcinonide	0.048	0.143	0.142857	0.00132591	0.00132591	0.176471	1.01415		ZSTK-474	0.094	0.344	0.114583	0.00484559	0.00484559	0.407407	1.07532
avasimibe	0.034	0.103	0.103448	0.00193914	0.00193914	0.3	1.04217		ganetespib	0.143	0.476	0.15873	0.00505824	0.00505824	0.196078	1.01408		PD-184352	0.094	0.344	0.114583	0.00513488	0.00513488	0.407407	1.07505
warfarin	0.034	0.103	0.103448	0.00198886	0.00198886	0.3	1.04213		AZD-7687	0.048	0.143	0.142857	0.0014585	0.0014585	0.176471	1.01402		palbociclib	0.094	0.344	0.114583	0.00633693	0.00633693	0.407407	1.07394
apremilast	0.034	0.103	0.103448	0.0020883	0.0020883	0.3	1.04203		lenalidomide	0.048	0.143	0.142857	0.00155131	0.00155131	0.176471	1.01392		ingenol-mebutate	0.125	0.438	0.109375	0.00416491	0.00416491	0.388889	1.06908
oxiconazole	0.069	0.207	0.103448	0.00220985	0.00220985	0.3	1.04191		10-DEBC	0.048	0.143	0.142857	0.00208831	0.00208831	0.176471	1.0134		WYE-125132	0.156	0.531	0.10625	0.00406296	0.00406296	0.377778	1.06518
LY-2603618	0.034	0.103	0.103448	0.00238663	0.00238663	0.3	1.04174		ASC-J9	0.048	0.143	0.142857	0.00263786	0.00263786	0.176471	1.01285		tazarotene	0.094	0.312	0.104167	0.0015027	0.0015027	0.37037	1.06497
ST-1859	0.034	0.103	0.103448	0.00238663	0.00238663	0.3	1.04174		palovarotene	0.048	0.143	0.142857	0.00270485	0.00270485	0.176471	1.01279		selinexor	0.156	0.5	0.1	0.00521524	0.00521524	0.355556	1.05642
sufentanil	0.034	0.103	0.103448	0.00238663	0.00238663	0.3	1.04174		scopolamine	0.048	0.143	0.142857	0.00272758	0.00272758	0.176471	1.01277		cianidanol	0.031	0.094	0.09375	0	0	0.333333	1.05409
amonafide	0.034	0.103	0.103448	0.0026036	0.0026036	0.3	1.04154		CPI-613	0.048	0.143	0.142857	0.00278441	0.00278441	0.176471	1.01271		5-aminolevulinic-acid	0.031	0.094	0.09375	0.000265182	0.000265182	0.333333	1.05384
dequalinium	0.034	0.103	0.103448	0.00263786	0.00263786	0.3	1.0415		elesclomol	0.048	0.143	0.142857	0.00290547	0.00290547	0.176471	1.01259		narlaprevir	0.031	0.094	0.09375	0.000477327	0.000477327	0.333333	1.05364
JW-7-24-1	0.103	0.31	0.103448	0.00268496	0.00268496	0.3	1.04146		HG-5-113-01	0.048	0.143	0.142857	0.00306853	0.00306853	0.176471	1.01243		ketotifen	0.031	0.094	0.09375	0.000795545	0.000795545	0.333333	1.05334
scopolamine	0.034	0.103	0.103448	0.00272758	0.00272758	0.3	1.04142		mitomycin-c	0.048	0.143	0.142857	0.00308859	0.00308859	0.176471	1.01241		flutamide	0.031	0.094	0.09375	0.000954654	0.000954654	0.333333	1.05319
LY-2157299	0.034	0.103	0.103448	0.00304959	0.00304959	0.3	1.04111		AEE-788	0.095	0.333	0.166667	0.00894988	0.00894988	0.205882	1.01221		sertaconazole	0.031	0.094	0.09375	0.000994431	0.000994431	0.333333	1.05315
AMG-232	0.034	0.103	0.103448	0.00357995	0.00357995	0.3	1.0406		canertinib	0.048	0.143	0.142857	0.00334129	0.00334129	0.176471	1.01216		theobromine	0.031	0.094	0.09375	0.00110152	0.00110152	0.333333	1.05305
KW-2478	0.034	0.103	0.103448	0.00372034	0.00372034	0.3	1.04047		flumatinib	0.048	0.143	0.142857	0.00339636	0.00339636	0.176471	1.01211		asenapine	0.031	0.094	0.09375	0.00111376	0.00111376	0.333333	1.05304
pelitinib	0.103	0.31	0.103448	0.00372912	0.00372912	0.3	1.04046		halcinonide	0.048	0.143	0.142857	0.00343079	0.00343079	0.176471	1.01207		cholic-acid	0.031	0.094	0.09375	0.00115922	0.00115922	0.333333	1.05299
tioguanine	0.069	0.207	0.103448	0.00380571	0.00380571	0.3	1.04039		geldanamycin	0.19	0.571	0.142857	0.00396778	0.00396778	0.176471	1.01154		pomalidomide	0.031	0.094	0.09375	0.00119332	0.00119332	0.333333	1.05296
zolpidem	0.069	0.207	0.103448	0.00394713	0.00394713	0.3	1.04025		AV-412	0.048	0.143	0.142857	0.00441969	0.00441969	0.176471	1.0111		amcinonide	0.031	0.094	0.09375	0.00132591	0.00132591	0.333333	1.05283
anidulafungin	0.034	0.103	0.103448	0.00417661	0.00417661	0.3	1.04003		cobimetinib	0.238	0.714	0.142857	0.00498262	0.00498262	0.176471	1.01055		clozapine	0.031	0.094	0.09375	0.00143198	0.00143198	0.333333	1.05273
thiothixene	0.034	0.103	0.103448	0.00424291	0.00424291	0.3	1.03997		AS-703026	0.19	0.571	0.142857	0.00513789	0.00513789	0.176471	1.01039		AZD-7687	0.031	0.094	0.09375	0.0014585	0.0014585	0.333333	1.05271
nutlin-3	0.034	0.103	0.103448	0.00443232	0.00443232	0.3	1.03979		amsacrine	0.143	0.429	0.142857	0.00558975	0.00558975	0.176471	1.00995		KIN001-055	0.094	0.281	0.09375	0.00146548	0.00146548	0.333333	1.0527
RAF-265	0.103	0.31	0.103448	0.00449249	0.00449249	0.3	1.03973		cladribine	0.143	0.381	0.126984	0.00246619	0.00246619	0.156863	1.00979		LY-2886721	0.031	0.094	0.09375	0.0014687	0.0014687	0.333333	1.0527
atorvastatin	0.069	0.207	0.103448	0.00485557	0.00485557	0.3	1.03938		palbociclib	0.095	0.286	0.142857	0.00633693	0.00633693	0.176471	1.00921		benzbromarone	0.031	0.094	0.09375	0.00147744	0.00147744	0.333333	1.05269
ambrisentan	0.034	0.103	0.103448	0.00620525	0.00620525	0.3	1.03809		aphidicolin	0.143	0.381	0.126984	0.00402452	0.00402452	0.156863	1.00825		fluorouracil	0.031	0.094	0.09375	0.00159109	0.00159109	0.333333	1.05258
PHA-793887	0.103	0.31	0.103448	0.00636436	0.00636436	0.3	1.03794		ciclesonide	0.095	0.238	0.119048	0.00253128	0.00253128	0.147059	1.00825		zafirlukast	0.031	0.094	0.09375	0.00159109	0.00159109	0.333333	1.05258
LY-2874455	0.069	0.207	0.103448	0.00656325	0.00656325	0.3	1.03775		talazoparib	0.095	0.238	0.119048	0.00272758	0.00272758	0.147059	1.00806		fosinopril	0.062	0.188	0.09375	0.00165229	0.00165229	0.333333	1.05253
ixazomib	0.345	1	0.1	0.00458041	0.00458041	0.29	1.0368		trifluridine	0.095	0.238	0.119048	0.00353222	0.00353222	0.147059	1.00726		vinburnine	0.031	0.094	0.09375	0.00170474	0.00170474	0.333333	1.05248
AZD-8055	0.138	0.379	0.0948276	0.00448687	0.00448687	0.275	1.0328		NVP-TAE684	0.048	0.143	0.142857	0.00841603	0.00841603	0.176471	1.00716		cariporide	0.031	0.094	0.09375	0.00178998	0.00178998	0.333333	1.05239
HG-6-64-01	0.103	0.276	0.091954	0.00298329	0.00298329	0.266667	1.03206		pelitinib	0.095	0.238	0.119048	0.00372912	0.00372912	0.147059	1.00707		chlorpropamide	0.031	0.094	0.09375	0.00178998	0.00178998	0.333333	1.05239
hexachlorophene	0.103	0.276	0.091954	0.00500423	0.00500423	0.266667	1.03011		cianidanol	0.048	0.095	0.0952381	0	0	0.117647	1.0069		honokiol	0.031	0.094	0.09375	0.00185627	0.00185627	0.333333	1.05233
sarsagenin	0.069	0.172	0.0862069	0.00198886	0.00198886	0.25	1.02885		RG-108	0.048	0.095	0.0952381	0.000238663	0.000238663	0.117647	1.00666		XMD-1499	0.031	0.094	0.09375	0.0018678	0.0018678	0.333333	1.05232
danusertib	0.103	0.276	0.091954	0.00634163	0.00634163	0.266667	1.02882		methiopril	0.048	0.095	0.0952381	0.000397772	0.000397772	0.117647	1.0065		fluphenazine	0.031	0.094	0.09375	0.00190931	0.00190931	0.333333	1.05228
avagacestat	0.069	0.172	0.0862069	0.00222753	0.00222753	0.25	1.02862		voglibose	0.048	0.095	0.0952381	0.000397772	0.000397772	0.117647	1.0065		CX-5461	0.031	0.094	0.09375	0.0019527	0.0019527	0.333333	1.05224
dovitinib	0.138	0.345	0.0862069	0.00249764	0.00249764	0.25	1.02835		neratinib	0.095	0.238	0.119048	0.0045563	0.0045563	0.147059	1.00625		erlotinib	0.031	0.094	0.09375	0.00206842	0.00206842	0.333333	1.05213
elesclomol	0.069	0.172	0.0862069	0.00290547	0.00290547	0.25	1.02796		furosemide	0.048	0.095	0.0952381	0.000662954	0.000662954	0.117647	1.00624		10-DEBC	0.031	0.094	0.09375	0.0020883	0.0020883	0.333333	1.05211
BMS-299897	0.138	0.345	0.0862069	0.00364625	0.00364625	0.25	1.02724		SU-11274	0.048	0.143	0.142857	0.00954654	0.00954654	0.176471	1.00605		rosuvastatin	0.031	0.094	0.09375	0.00216967	0.00216967	0.333333	1.05203
docetaxel	0.241	0.586	0.0837438	0.00299048	0.00299048	0.242857	1.02616		ZSTK-474	0.095	0.238	0.119048	0.00484559	0.00484559	0.147059	1.00596		tozasertib	0.031	0.094	0.09375	0.00226102	0.00226102	0.333333	1.05195
etanidazole	0.103	0.241	0.0804598	0.000795545	0.000795545	0.233333	1.02609		erythromycin-ethylsuccinate	0.048	0.095	0.0952381	0.000954654	0.000954654	0.117647	1.00595		crizotinib	0.031	0.094	0.09375	0.00231205	0.00231205	0.333333	1.0519
PD-184352	0.138	0.345	0.0862069	0.00513488	0.00513488	0.25	1.0258		roscovitine	0.048	0.095	0.0952381	0.000954654	0.000954654	0.117647	1.00595		bifonazole	0.031	0.094	0.09375	0.00238663	0.00238663	0.333333	1.05183
IKK-2-inhibitor-V	0.241	0.586	0.0837438	0.00387828	0.00387828	0.242857	1.0253		lasalocid	0.143	0.333	0.111111	0.00347147	0.00347147	0.137255	1.00594		filgotinib	0.031	0.094	0.09375	0.00238663	0.00238663	0.333333	1.05183
I-BET-151	0.034	0.345	0.344828	0.775656	0.775656	1	1.02486		hydrocortisone	0.048	0.095	0.0952381	0.000994431	0.000994431	0.117647	1.00591		IB-MECA	0.031	0.094	0.09375	0.00238663	0.00238663	0.333333	1.05183
pitavastatin	0.207	0.517	0.0862069	0.00616923	0.00616923	0.25	1.02479		topiroxostat	0.048	0.095	0.0952381	0.00102284	0.00102284	0.117647	1.00588		phenytoin	0.031	0.094	0.09375	0.00238663	0.00238663	0.333333	1.05183
delanzomib	0.345	0.828	0.0827586	0.00452324	0.00452324	0.24	1.024		HG-5-88-01	0.048	0.095	0.0952381	0.00108483	0.00108483	0.117647	1.00582		ripasudil	0.031	0.094	0.09375	0.00238663	0.00238663	0.333333	1.05183
FK-888	0.138	0.31	0.0775862	0.00219312	0.00219312	0.225	1.02286		asenapine	0.048	0.095	0.0952381	0.00111376	0.00111376	0.117647	1.00579		SB-590885	0.031	0.094	0.09375	0.00238663	0.00238663	0.333333	1.05183
neratinib	0.207	0.483	0.0804598	0.0045563	0.0045563	0.233333	1.02242		balsalazide	0.048	0.095	0.0952381	0.00119332	0.00119332	0.117647	1.00571		oglemilast	0.031	0.094	0.09375	0.0026253	0.0026253	0.333333	1.0516
ZSTK-474	0.103	0.241	0.0804598	0.00484559	0.00484559	0.233333	1.02214		AGI-5198	0.048	0.095	0.0952381	0.00128511	0.00128511	0.117647	1.00562		elesclomol	0.062	0.188	0.09375	0.00290547	0.00290547	0.333333	1.05134
alvespimycin	0.207	0.483	0.0804598	0.00496574	0.00496574	0.233333	1.02203		topiramate	0.048	0.095	0.0952381	0.00131265	0.00131265	0.117647	1.00559		darapladib	0.031	0.094	0.09375	0.00310262	0.00310262	0.333333	1.05115
trametinib	0.345	0.793	0.0793103	0.00549649	0.00549649	0.23	1.02075		camicinal	0.048	0.095	0.0952381	0.00134897	0.00134897	0.117647	1.00556		canertinib	0.031	0.094	0.09375	0.00334129	0.00334129	0.333333	1.05092
atrasentan	0.034	0.069	0.0689655	0	0	0.2	1.0198		ulipristal	0.048	0.095	0.0952381	0.00136379	0.00136379	0.117647	1.00554		ramelteon	0.031	0.094	0.09375	0.00334129	0.00334129	0.333333	1.05092
levocabastine	0.034	0.069	0.0689655	0	0	0.2	1.0198		ZK-93423	0.048	0.095	0.0952381	0.0013769	0.0013769	0.117647	1.00553		AMG-232	0.031	0.094	0.09375	0.00357995	0.00357995	0.333333	1.0507
ubenimex	0.034	0.069	0.0689655	0.000198886	0.000198886	0.2	1.01961		nebivolol	0.048	0.095	0.0952381	0.00143198	0.00143198	0.117647	1.00547		BX-795	0.031	0.094	0.09375	0.00381862	0.00381862	0.333333	1.05047
5-aminolevulinic-acid	0.034	0.069	0.0689655	0.000265182	0.000265182	0.2	1.01954		SB-239063	0.048	0.095	0.0952381	0.00143198	0.00143198	0.117647	1.00547		roquinimex	0.094	0.281	0.09375	0.00381862	0.00381862	0.333333	1.05047
noscapine	0.034	0.069	0.0689655	0.000265182	0.000265182	0.2	1.01954		maraviroc	0.048	0.095	0.0952381	0.0014687	0.0014687	0.117647	1.00544		GSK-2334470	0.031	0.094	0.09375	0.0039209	0.0039209	0.333333	1.05037
ataluren	0.034	0.069	0.0689655	0.000298329	0.000298329	0.2	1.01951		dantrolene	0.048	0.095	0.0952381	0.00154429	0.00154429	0.117647	1.00536		thiothixene	0.031	0.094	0.09375	0.00424291	0.00424291	0.333333	1.05007
binimetinib	0.138	0.31	0.0775862	0.00566132	0.00566132	0.225	1.01948		Radiation	0.095	0.19	0.0952381	0.00154429	0.00154429	0.117647	1.00536		phenylacetylglutamine	0.031	0.094	0.09375	0.00477327	0.00477327	0.333333	1.04957
mephentermine	0.034	0.069	0.0689655	0.000477327	0.000477327	0.2	1.01934		gefitinib	0.048	0.095	0.0952381	0.00159109	0.00159109	0.117647	1.00532		PF-573228	0.031	0.094	0.09375	0.00715991	0.00715991	0.333333	1.0473
narlaprevir	0.034	0.069	0.0689655	0.000477327	0.000477327	0.2	1.01934		paroxetine	0.048	0.095	0.0952381	0.00159109	0.00159109	0.117647	1.00532		rociletinib	0.031	0.094	0.09375	0.00755768	0.00755768	0.333333	1.04693
fluconazole	0.034	0.069	0.0689655	0.000530363	0.000530363	0.2	1.01928		fosinopril	0.048	0.095	0.0952381	0.00165229	0.00165229	0.117647	1.00526		SU-11274	0.031	0.094	0.09375	0.00954654	0.00954654	0.333333	1.04504
STA-5326	0.138	0.31	0.0775862	0.00589042	0.00589042	0.225	1.01925		celastrol	0.048	0.095	0.0952381	0.00174632	0.00174632	0.117647	1.00516		gemcitabine	0.156	0.438	0.0875	0.00377019	0.00377019	0.311111	1.04368
abacavir	0.034	0.069	0.0689655	0.000596659	0.000596659	0.2	1.01922		etoricoxib	0.048	0.095	0.0952381	0.00178998	0.00178998	0.117647	1.00512		clofarabine	0.125	0.344	0.0859375	0.00328162	0.00328162	0.305556	1.0425
bevirimat-dimeglumine	0.034	0.069	0.0689655	0.000596659	0.000596659	0.2	1.01922		rilmenidine	0.048	0.095	0.0952381	0.00178998	0.00178998	0.117647	1.00512		nelarabine	0.094	0.25	0.0833333	0.000795545	0.000795545	0.296296	1.04221
YM-155	0.379	0.828	0.0752351	0.00446441	0.00446441	0.218182	1.01916		beclomethasone-dipropionate	0.048	0.095	0.0952381	0.00182507	0.00182507	0.117647	1.00508		PF-04691502	0.25	0.688	0.0859375	0.00532403	0.00532403	0.305556	1.04055
linopirdine	0.034	0.069	0.0689655	0.000681896	0.000681896	0.2	1.01914		piracetam	0.048	0.095	0.0952381	0.00185627	0.00185627	0.117647	1.00505		valrubicin	0.125	0.344	0.0859375	0.00544451	0.00544451	0.305556	1.04043
RG-4733	0.034	0.069	0.0689655	0.000795545	0.000795545	0.2	1.01902		afatinib	0.048	0.095	0.0952381	0.00190931	0.00190931	0.117647	1.005		rigosertib	0.094	0.25	0.0833333	0.00271583	0.00271583	0.296296	1.04037
PHA-665752	0.034	0.069	0.0689655	0.000894988	0.000894988	0.2	1.01893		gemcitabine	0.19	0.429	0.107143	0.00377019	0.00377019	0.132353	1.00498		GSK-429286A	0.062	0.156	0.078125	0.000982732	0.000982732	0.277778	1.03692
metolazone	0.034	0.069	0.0689655	0.000917936	0.000917936	0.2	1.0189		dienogest	0.048	0.095	0.0952381	0.00198886	0.00198886	0.117647	1.00492		danusertib	0.094	0.25	0.0833333	0.00634163	0.00634163	0.296296	1.03689
chenodiol	0.034	0.069	0.0689655	0.000954654	0.000954654	0.2	1.01887		fluspirilene	0.048	0.095	0.0952381	0.00198886	0.00198886	0.117647	1.00492		SAR-245408	0.062	0.156	0.078125	0.00106073	0.00106073	0.277778	1.03684
SR-27897	0.034	0.069	0.0689655	0.000954654	0.000954654	0.2	1.01887		minoxidil	0.048	0.095	0.0952381	0.00198886	0.00198886	0.117647	1.00492		dasabuvir	0.062	0.156	0.078125	0.00217605	0.00217605	0.277778	1.03577
nintedanib	0.034	0.069	0.0689655	0.000982732	0.000982732	0.2	1.01884		calpeptin	0.048	0.095	0.0952381	0.00200477	0.00200477	0.117647	1.00491		isradipine	0.062	0.156	0.078125	0.00238663	0.00238663	0.277778	1.03556
TWS-119	0.034	0.069	0.0689655	0.000994431	0.000994431	0.2	1.01883		dofequidar	0.048	0.095	0.0952381	0.00200477	0.00200477	0.117647	1.00491		CPI-613	0.062	0.156	0.078125	0.00278441	0.00278441	0.277778	1.03518
talmapimod	0.034	0.069	0.0689655	0.00102284	0.00102284	0.2	1.0188		norgestrel	0.048	0.095	0.0952381	0.00203306	0.00203306	0.117647	1.00488		QL-X-138	0.062	0.156	0.078125	0.00383566	0.00383566	0.277778	1.03417
estramustine-phosphate	0.034	0.069	0.0689655	0.00110152	0.00110152	0.2	1.01872		aliskiren	0.048	0.095	0.0952381	0.00208831	0.00208831	0.117647	1.00482		PF-477736	0.125	0.312	0.078125	0.00526464	0.00526464	0.277778	1.03279
2-methoxyestradiol	0.034	0.069	0.0689655	0.00119332	0.00119332	0.2	1.01863		apremilast	0.048	0.095	0.0952381	0.00208831	0.00208831	0.117647	1.00482		AEE-788	0.125	0.312	0.078125	0.00894988	0.00894988	0.277778	1.02924
elvitegravir	0.034	0.069	0.0689655	0.00119332	0.00119332	0.2	1.01863		PD-153035	0.048	0.095	0.0952381	0.00208831	0.00208831	0.117647	1.00482		tosedostat	0.125	0.281	0.0703125	0.00212145	0.00212145	0.25	1.02872
epinephrine	0.034	0.069	0.0689655	0.0013018	0.0013018	0.2	1.01853		medetomidine	0.048	0.095	0.0952381	0.00210024	0.00210024	0.117647	1.00481		mocetinostat	0.344	0.812	0.0738636	0.00544153	0.00544153	0.262626	1.02865
voreloxin	0.034	0.069	0.0689655	0.00136379	0.00136379	0.2	1.01847		rosuvastatin	0.048	0.095	0.0952381	0.00216967	0.00216967	0.117647	1.00474		AS-601245	0.125	0.281	0.0703125	0.00284721	0.00284721	0.25	1.02801
siguazodan	0.034	0.069	0.0689655	0.00143198	0.00143198	0.2	1.0184		dexamethasone-acetate	0.048	0.095	0.0952381	0.00223266	0.00223266	0.117647	1.00468		AZD-8055	0.125	0.281	0.0703125	0.00448687	0.00448687	0.25	1.02642
cabergoline	0.034	0.069	0.0689655	0.00149165	0.00149165	0.2	1.01834		TH-302	0.095	0.19	0.0952381	0.00226102	0.00226102	0.117647	1.00465		foretinib	0.125	0.281	0.0703125	0.005783	0.005783	0.25	1.02517
linsidomine	0.034	0.069	0.0689655	0.00153426	0.00153426	0.2	1.0183		triamcinolone-acetonide	0.048	0.095	0.0952381	0.0023014	0.0023014	0.117647	1.00461		AVN-944	0.156	0.344	0.06875	0.00490228	0.00490228	0.244444	1.02468
acarbose	0.034	0.069	0.0689655	0.00159109	0.00159109	0.2	1.01824		fluticasone-propionate	0.095	0.19	0.0952381	0.00230708	0.00230708	0.117647	1.00461		MBX-2982	0.031	0.062	0.0625	0.000238663	0.000238663	0.222222	1.02416
DMP-777	0.034	0.069	0.0689655	0.00159109	0.00159109	0.2	1.01824		bepotastine	0.048	0.095	0.0952381	0.00238663	0.00238663	0.117647	1.00453		noscapine	0.031	0.062	0.0625	0.000265182	0.000265182	0.222222	1.02413
fluorouracil	0.034	0.069	0.0689655	0.00159109	0.00159109	0.2	1.01824		butorphanol-(+)-tartrate	0.048	0.095	0.0952381	0.00238663	0.00238663	0.117647	1.00453		telmesteine	0.031	0.062	0.0625	0.000265182	0.000265182	0.222222	1.02413
naphazoline	0.034	0.069	0.0689655	0.00159109	0.00159109	0.2	1.01824		filgotinib	0.048	0.095	0.0952381	0.00238663	0.00238663	0.117647	1.00453		dideoxyadenosine	0.031	0.062	0.0625	0.000318218	0.000318218	0.222222	1.02408
nevirapine	0.034	0.069	0.0689655	0.00159109	0.00159109	0.2	1.01824		ropinirole	0.048	0.095	0.0952381	0.00238663	0.00238663	0.117647	1.00453		donitriptan	0.031	0.062	0.0625	0.000340948	0.000340948	0.222222	1.02406
lafutidine	0.069	0.138	0.0689655	0.00164081	0.00164081	0.2	1.0182		sotrastaurin	0.048	0.095	0.0952381	0.00238663	0.00238663	0.117647	1.00453		enoxacin	0.031	0.062	0.0625	0.000340948	0.000340948	0.222222	1.02406
r(-)-apomorphine	0.034	0.069	0.0689655	0.00164081	0.00164081	0.2	1.0182		sufentanil	0.048	0.095	0.0952381	0.00238663	0.00238663	0.117647	1.00453		ivabradine	0.031	0.062	0.0625	0.000340948	0.000340948	0.222222	1.02406
cyclizine	0.034	0.069	0.0689655	0.00165229	0.00165229	0.2	1.01818		sulforaphane	0.048	0.095	0.0952381	0.00238663	0.00238663	0.117647	1.00453		adatanserin	0.031	0.062	0.0625	0.000367175	0.000367175	0.222222	1.02404
trifluoperazine	0.034	0.069	0.0689655	0.00165229	0.00165229	0.2	1.01818		tandutinib	0.048	0.095	0.0952381	0.00238663	0.00238663	0.117647	1.00453		cinoxacin	0.031	0.062	0.0625	0.000397772	0.000397772	0.222222	1.02401
sulmazole	0.034	0.069	0.0689655	0.00167064	0.00167064	0.2	1.01817		methylprednisolone	0.095	0.19	0.0952381	0.00249512	0.00249512	0.117647	1.00442		fexofenadine	0.031	0.062	0.0625	0.000477327	0.000477327	0.222222	1.02393
sorafenib	0.034	0.069	0.0689655	0.00170474	0.00170474	0.2	1.01813		dovitinib	0.095	0.19	0.0952381	0.00249764	0.00249764	0.117647	1.00442		decitabine	0.031	0.062	0.0625	0.000596659	0.000596659	0.222222	1.02381
BIX-01294	0.034	0.069	0.0689655	0.00185627	0.00185627	0.2	1.01798		sulpiride	0.048	0.095	0.0952381	0.00253128	0.00253128	0.117647	1.00438		dipraglurant	0.031	0.062	0.0625	0.000596659	0.000596659	0.222222	1.02381
CHIR-99021	0.069	0.138	0.0689655	0.00187521	0.00187521	0.2	1.01797		artesunate	0.048	0.095	0.0952381	0.0025912	0.0025912	0.117647	1.00432		latanoprost	0.031	0.062	0.0625	0.000596659	0.000596659	0.222222	1.02381
afatinib	0.034	0.069	0.0689655	0.00190931	0.00190931	0.2	1.01793		amonafide	0.048	0.095	0.0952381	0.0026036	0.0026036	0.117647	1.00431		furosemide	0.031	0.062	0.0625	0.000662954	0.000662954	0.222222	1.02375
tolazamide	0.034	0.069	0.0689655	0.00190931	0.00190931	0.2	1.01793		dexamethasone	0.048	0.095	0.0952381	0.00261393	0.00261393	0.117647	1.0043		hesperidin	0.031	0.062	0.0625	0.000681896	0.000681896	0.222222	1.02373
torcetrapib	0.034	0.069	0.0689655	0.00190931	0.00190931	0.2	1.01793		L-ergothioneine	0.19	0.381	0.0952381	0.00264605	0.00264605	0.117647	1.00427		asymmetrical-dimethylarginine	0.031	0.062	0.0625	0.000701951	0.000701951	0.222222	1.02371
anacetrapib	0.034	0.069	0.0689655	0.00198886	0.00198886	0.2	1.01785		novobiocin	0.048	0.095	0.0952381	0.00268496	0.00268496	0.117647	1.00423		losartan	0.031	0.062	0.0625	0.000795545	0.000795545	0.222222	1.02362
minoxidil	0.034	0.069	0.0689655	0.00198886	0.00198886	0.2	1.01785		risperidone	0.048	0.095	0.0952381	0.00278441	0.00278441	0.117647	1.00413		PF-04136309	0.031	0.062	0.0625	0.000795545	0.000795545	0.222222	1.02362
dofequidar	0.069	0.138	0.0689655	0.00200477	0.00200477	0.2	1.01784		XL-888	0.238	0.524	0.104762	0.004357	0.004357	0.129412	1.00402		secnidazole	0.031	0.062	0.0625	0.000795545	0.000795545	0.222222	1.02362
cobicistat	0.034	0.069	0.0689655	0.00204569	0.00204569	0.2	1.0178		griseofulvin	0.048	0.095	0.0952381	0.0029374	0.0029374	0.117647	1.00398		tiagabine	0.031	0.062	0.0625	0.000795545	0.000795545	0.222222	1.02362
lorcaserin	0.034	0.069	0.0689655	0.00204569	0.00204569	0.2	1.0178		tacedinaline	0.095	0.19	0.0952381	0.00299717	0.00299717	0.117647	1.00392		VE-821	0.031	0.062	0.0625	0.000795545	0.000795545	0.222222	1.02362
NVP-BHG712	0.034	0.069	0.0689655	0.0020883	0.0020883	0.2	1.01776		etacrynic-acid	0.048	0.095	0.0952381	0.00318218	0.00318218	0.117647	1.00374		rimantadine	0.062	0.125	0.0625	0.000842342	0.000842342	0.222222	1.02357
rimexolone	0.034	0.069	0.0689655	0.00212145	0.00212145	0.2	1.01772		ifenprodil	0.048	0.095	0.0952381	0.00318218	0.00318218	0.117647	1.00374		labetalol	0.031	0.062	0.0625	0.000867867	0.000867867	0.222222	1.02355
chelerythrine	0.034	0.069	0.0689655	0.00224625	0.00224625	0.2	1.0176		rimcazole	0.048	0.095	0.0952381	0.00318218	0.00318218	0.117647	1.00374		saxagliptin	0.031	0.062	0.0625	0.000867867	0.000867867	0.222222	1.02355
L-690330	0.069	0.138	0.0689655	0.00227299	0.00227299	0.2	1.01758		withaferin-a	0.048	0.095	0.0952381	0.00330874	0.00330874	0.117647	1.00361		valproic-acid	0.031	0.062	0.0625	0.000867867	0.000867867	0.222222	1.02355
isofloxythepin	0.103	0.207	0.0689655	0.00229117	0.00229117	0.2	1.01756		lidoflazine	0.048	0.095	0.0952381	0.00334129	0.00334129	0.117647	1.00358		diflunisal	0.031	0.062	0.0625	0.000894988	0.000894988	0.222222	1.02352
bambuterol	0.034	0.069	0.0689655	0.00238663	0.00238663	0.2	1.01746		AT-13387	0.238	0.524	0.104762	0.00485417	0.00485417	0.129412	1.00353		folic-acid	0.031	0.062	0.0625	0.000894988	0.000894988	0.222222	1.02352
butorphanol-(+)-tartrate	0.034	0.069	0.0689655	0.00238663	0.00238663	0.2	1.01746		FK-866	0.048	0.095	0.0952381	0.00344736	0.00344736	0.117647	1.00347		doxazosin	0.031	0.062	0.0625	0.000994431	0.000994431	0.222222	1.02342
miconazole	0.034	0.069	0.0689655	0.00238663	0.00238663	0.2	1.01746		venetoclax	0.048	0.095	0.0952381	0.00350976	0.00350976	0.117647	1.00341		nepafenac	0.031	0.062	0.0625	0.0010049	0.0010049	0.222222	1.02341
relcovaptan	0.034	0.069	0.0689655	0.00238663	0.00238663	0.2	1.01746		AZD-1981	0.048	0.095	0.0952381	0.00357995	0.00357995	0.117647	1.00334		actarit	0.031	0.062	0.0625	0.00102284	0.00102284	0.222222	1.0234
rifabutin	0.034	0.069	0.0689655	0.00238663	0.00238663	0.2	1.01746		CEP-32496	0.048	0.095	0.0952381	0.00357995	0.00357995	0.117647	1.00334		nikethamide	0.031	0.062	0.0625	0.00102284	0.00102284	0.222222	1.0234
anagrelide	0.034	0.069	0.0689655	0.00257022	0.00257022	0.2	1.01728		famciclovir	0.048	0.095	0.0952381	0.00361845	0.00361845	0.117647	1.0033		tenidap	0.031	0.062	0.0625	0.00102284	0.00102284	0.222222	1.0234
closantel	0.034	0.069	0.0689655	0.00282057	0.00282057	0.2	1.01704		tazarotene	0.143	0.238	0.0793651	0.0015027	0.0015027	0.0980392	1.0033		E-2012	0.031	0.062	0.0625	0.00110152	0.00110152	0.222222	1.02332
SYK-inhibitor	0.034	0.069	0.0689655	0.00286396	0.00286396	0.2	1.017		fulvestrant	0.048	0.095	0.0952381	0.00367175	0.00367175	0.117647	1.00325		triclabendazole	0.031	0.062	0.0625	0.00110152	0.00110152	0.222222	1.02332
rilpivirine	0.034	0.069	0.0689655	0.002917	0.002917	0.2	1.01694		lestaurtinib	0.238	0.476	0.0952381	0.00370172	0.00370172	0.117647	1.00322		aminoguanidine	0.031	0.062	0.0625	0.00113649	0.00113649	0.222222	1.02328
griseofulvin	0.034	0.069	0.0689655	0.0029374	0.0029374	0.2	1.01692		irinotecan	0.048	0.095	0.0952381	0.00375043	0.00375043	0.117647	1.00317		dolutegravir	0.094	0.188	0.0625	0.00113649	0.00113649	0.222222	1.02328
cilengitide	0.034	0.069	0.0689655	0.00298329	0.00298329	0.2	1.01688		histamine	0.095	0.143	0.0714286	0.00085237	0.00085237	0.0882353	1.00304		entecavir	0.031	0.062	0.0625	0.00119332	0.00119332	0.222222	1.02323
estramustine	0.034	0.069	0.0689655	0.00298329	0.00298329	0.2	1.01688		GSK-J2	0.095	0.143	0.0714286	0.000882017	0.000882017	0.0882353	1.00301		ibutamoren	0.031	0.062	0.0625	0.00119332	0.00119332	0.222222	1.02323
trovafloxacin	0.103	0.207	0.0689655	0.00298329	0.00298329	0.2	1.01688		zolpidem	0.048	0.095	0.0952381	0.00394713	0.00394713	0.117647	1.00298		vismodegib	0.031	0.062	0.0625	0.00119332	0.00119332	0.222222	1.02323
sertindole	0.034	0.069	0.0689655	0.00306853	0.00306853	0.2	1.0168		estramustine-phosphate	0.095	0.143	0.0714286	0.00110152	0.00110152	0.0882353	1.00279		ZD-7288	0.031	0.062	0.0625	0.00125612	0.00125612	0.222222	1.02317
darapladib	0.034	0.069	0.0689655	0.00310262	0.00310262	0.2	1.01676		leflunomide	0.048	0.095	0.0952381	0.00417661	0.00417661	0.117647	1.00275		AZD-5363	0.031	0.062	0.0625	0.00128511	0.00128511	0.222222	1.02314
olanzapine	0.034	0.069	0.0689655	0.00312098	0.00312098	0.2	1.01674		thiothixene	0.048	0.095	0.0952381	0.00424291	0.00424291	0.117647	1.00268		fidarestat	0.031	0.062	0.0625	0.00132591	0.00132591	0.222222	1.0231
MG-132	0.483	1	0.0714286	0.00463818	0.00463818	0.207143	1.01669		CEP-37440	0.095	0.19	0.0952381	0.00445505	0.00445505	0.117647	1.00247		bisindolylmaleimide	0.031	0.062	0.0625	0.00136379	0.00136379	0.222222	1.02306
clarithromycin	0.034	0.069	0.0689655	0.00318218	0.00318218	0.2	1.01668		KIN001-055	0.095	0.143	0.0714286	0.00146548	0.00146548	0.0882353	1.00243		levomequitazine	0.031	0.062	0.0625	0.00136379	0.00136379	0.222222	1.02306
QL-XII-47	0.138	0.276	0.0689655	0.00320704	0.00320704	0.2	1.01666		AZD-1208	0.048	0.095	0.0952381	0.00477327	0.00477327	0.117647	1.00216		tolvaptan	0.031	0.062	0.0625	0.00136379	0.00136379	0.222222	1.02306
DPCPX	0.034	0.069	0.0689655	0.00328162	0.00328162	0.2	1.01659		KBG	0.048	0.095	0.0952381	0.00477327	0.00477327	0.117647	1.00216		nebivolol	0.031	0.062	0.0625	0.00143198	0.00143198	0.222222	1.023
bazedoxifene	0.034	0.069	0.0689655	0.00344736	0.00344736	0.2	1.01642		tolnaftate	0.095	0.143	0.0714286	0.00182507	0.00182507	0.0882353	1.00207		probucol	0.031	0.062	0.0625	0.00143198	0.00143198	0.222222	1.023
BIBX-1382	0.034	0.069	0.0689655	0.00344736	0.00344736	0.2	1.01642		AT-7519	0.19	0.333	0.0833333	0.00335897	0.00335897	0.102941	1.00194		maraviroc	0.031	0.062	0.0625	0.0014687	0.0014687	0.222222	1.02296
aminosalicylic-acid	0.034	0.069	0.0689655	0.00357995	0.00357995	0.2	1.01629		hexachlorophene	0.095	0.19	0.0952381	0.00500423	0.00500423	0.117647	1.00193		CL-218872	0.031	0.062	0.0625	0.00149165	0.00149165	0.222222	1.02294
omecamtiv-mecarbil	0.034	0.069	0.0689655	0.00357995	0.00357995	0.2	1.01629		AMG-487	0.048	0.048	0.047619	0	0	0.0588235	1.00173		ranitidine	0.031	0.062	0.0625	0.00149165	0.00149165	0.222222	1.02294
YM-201636	0.034	0.069	0.0689655	0.00357995	0.00357995	0.2	1.01629		atomoxetine	0.048	0.048	0.047619	0	0	0.0588235	1.00173		S-18986	0.031	0.062	0.0625	0.00149165	0.00149165	0.222222	1.02294
estriol	0.034	0.069	0.0689655	0.00375043	0.00375043	0.2	1.01613		bromocriptine	0.048	0.048	0.047619	0	0	0.0588235	1.00173		tie2-kinase-inhibitor	0.031	0.062	0.0625	0.00149165	0.00149165	0.222222	1.02294
irinotecan	0.069	0.138	0.0689655	0.00375043	0.00375043	0.2	1.01613		doxifluridine	0.048	0.048	0.047619	0	0	0.0588235	1.00173		linsidomine	0.031	0.062	0.0625	0.00153426	0.00153426	0.222222	1.0229
AZD-7762	0.034	0.069	0.0689655	0.00381862	0.00381862	0.2	1.01606		formestane	0.048	0.048	0.047619	0	0	0.0588235	1.00173		apixaban	0.031	0.062	0.0625	0.00159109	0.00159109	0.222222	1.02284
BX-795	0.034	0.069	0.0689655	0.00381862	0.00381862	0.2	1.01606		lapatinib	0.048	0.048	0.047619	0	0	0.0588235	1.00173		butaclamol	0.031	0.062	0.0625	0.00159109	0.00159109	0.222222	1.02284
ellagic-acid	0.034	0.069	0.0689655	0.00433934	0.00433934	0.2	1.01555		nandrolone	0.048	0.048	0.047619	0	0	0.0588235	1.00173		CO-102862	0.031	0.062	0.0625	0.00159109	0.00159109	0.222222	1.02284
carfilzomib	0.345	0.69	0.0689655	0.00471964	0.00471964	0.2	1.01518		quinidine	0.048	0.048	0.047619	0	0	0.0588235	1.00173		LCL-161	0.031	0.062	0.0625	0.00159109	0.00159109	0.222222	1.02284
lucitanib	0.034	0.069	0.0689655	0.00477327	0.00477327	0.2	1.01512		resiquimod	0.048	0.048	0.047619	0	0	0.0588235	1.00173		levobunolol	0.031	0.062	0.0625	0.00159109	0.00159109	0.222222	1.02284
nizofenone	0.034	0.069	0.0689655	0.00477327	0.00477327	0.2	1.01512		rucaparib	0.048	0.048	0.047619	0	0	0.0588235	1.00173		nevirapine	0.031	0.062	0.0625	0.00159109	0.00159109	0.222222	1.02284
perampanel	0.345	0.69	0.0689655	0.00485463	0.00485463	0.2	1.01504		SCH-28080	0.048	0.048	0.047619	0	0	0.0588235	1.00173		paroxetine	0.031	0.062	0.0625	0.00159109	0.00159109	0.222222	1.02284
KX2-391	0.276	0.517	0.0646552	0.00269793	0.00269793	0.1875	1.01477		taltirelin	0.048	0.048	0.047619	0	0	0.0588235	1.00173		pilaralisib	0.031	0.062	0.0625	0.00159109	0.00159109	0.222222	1.02284
ledipasvir	0.069	0.138	0.0689655	0.00530363	0.00530363	0.2	1.0146		temazepam	0.048	0.048	0.047619	0	0	0.0588235	1.00173		iguratimod	0.062	0.125	0.0625	0.0016195	0.0016195	0.222222	1.02281
metronidazole	0.138	0.276	0.0689655	0.00550252	0.00550252	0.2	1.01441		trimethobenzamide	0.048	0.048	0.047619	0	0	0.0588235	1.00173		grazoprevir	0.031	0.062	0.0625	0.00165229	0.00165229	0.222222	1.02278
TIC10	0.034	0.069	0.0689655	0.00572792	0.00572792	0.2	1.01419		UNC-669	0.048	0.048	0.047619	0	0	0.0588235	1.00173		trifluoperazine	0.031	0.062	0.0625	0.00165229	0.00165229	0.222222	1.02278
fdcyd	0.241	0.448	0.0640394	0.00338843	0.00338843	0.185714	1.01377		voriconazole	0.048	0.048	0.047619	0	0	0.0588235	1.00173		glycitein	0.031	0.062	0.0625	0.00167064	0.00167064	0.222222	1.02276
palbociclib	0.172	0.345	0.0689655	0.00633693	0.00633693	0.2	1.01359		selinexor	0.19	0.381	0.0952381	0.00521524	0.00521524	0.117647	1.00172		KD-023	0.031	0.062	0.0625	0.00167064	0.00167064	0.222222	1.02276
PCI-24781	0.207	0.448	0.0747126	0.00991371	0.00991371	0.216667	1.01352		doxorubicin	0.19	0.429	0.107143	0.0071599	0.0071599	0.132353	1.00162		GSK-923295	0.062	0.125	0.0625	0.00169577	0.00169577	0.222222	1.02274
GSK-461364	0.138	0.241	0.0603448	0.00214393	0.00214393	0.175	1.01309		ubenimex	0.048	0.048	0.047619	0.000198886	0.000198886	0.0588235	1.00153		adapalene	0.031	0.062	0.0625	0.00170474	0.00170474	0.222222	1.02273
meisoindigo	0.276	0.517	0.0646552	0.00463007	0.00463007	0.1875	1.01288		naftidrofuryl	0.095	0.143	0.0714286	0.00238663	0.00238663	0.0882353	1.00151		SU-014813	0.031	0.062	0.0625	0.00173573	0.00173573	0.222222	1.0227
PF-573228	0.034	0.069	0.0689655	0.00715991	0.00715991	0.2	1.01278		seocalcitol	0.095	0.143	0.0714286	0.00238663	0.00238663	0.0882353	1.00151		bifemelane	0.031	0.062	0.0625	0.00178998	0.00178998	0.222222	1.02265
SB-705498	0.034	0.069	0.0689655	0.00715991	0.00715991	0.2	1.01278		fipronil	0.048	0.048	0.047619	0.000238663	0.000238663	0.0588235	1.00149		NF-449	0.031	0.062	0.0625	0.00178998	0.00178998	0.222222	1.02265
mepyramine	0.103	0.172	0.0574713	0.00113649	0.00113649	0.166667	1.01267		5-aminolevulinic-acid	0.048	0.048	0.047619	0.000265182	0.000265182	0.0588235	1.00146		sodium-tanshinone-ii-a-sulfonate	0.031	0.062	0.0625	0.00178998	0.00178998	0.222222	1.02265
homoharringtonine	0.31	0.552	0.0613027	0.00324847	0.00324847	0.177778	1.01248		loperamide	0.048	0.048	0.047619	0.000265182	0.000265182	0.0588235	1.00146		vanoxerine	0.031	0.062	0.0625	0.00178998	0.00178998	0.222222	1.02265
ixazomib-citrate	0.448	0.828	0.0636605	0.0045563	0.0045563	0.184615	1.01242		ataluren	0.048	0.048	0.047619	0.000298329	0.000298329	0.0588235	1.00143		beclomethasone-dipropionate	0.094	0.188	0.0625	0.00182507	0.00182507	0.222222	1.02261
paclitaxel	0.276	0.483	0.0603448	0.00284769	0.00284769	0.175	1.01239		etazolate	0.048	0.048	0.047619	0.000298329	0.000298329	0.0588235	1.00143		SR-33805	0.031	0.062	0.0625	0.00183587	0.00183587	0.222222	1.0226
oprozomib	0.414	0.759	0.0632184	0.0045423	0.0045423	0.183333	1.0122		dideoxyadenosine	0.048	0.048	0.047619	0.000318218	0.000318218	0.0588235	1.00141		balicatib	0.031	0.062	0.0625	0.00187521	0.00187521	0.222222	1.02256
flumatinib	0.138	0.241	0.0603448	0.00339637	0.00339637	0.175	1.01185		CNQX	0.048	0.048	0.047619	0.000340948	0.000340948	0.0588235	1.00139		avanafil	0.031	0.062	0.0625	0.00190931	0.00190931	0.222222	1.02253
norgestrel	0.103	0.172	0.0574713	0.00203306	0.00203306	0.166667	1.01179		pramipexole	0.048	0.048	0.047619	0.000340948	0.000340948	0.0588235	1.00139		bitopertin	0.031	0.062	0.0625	0.00190931	0.00190931	0.222222	1.02253
nateglinide	0.103	0.172	0.0574713	0.00205516	0.00205516	0.166667	1.01177		cordycepin	0.048	0.048	0.047619	0.000397772	0.000397772	0.0588235	1.00133		D-serine	0.031	0.062	0.0625	0.00190931	0.00190931	0.222222	1.02253
LY-2090314	0.379	0.655	0.0595611	0.0031076	0.0031076	0.172727	1.01175		BAY-K8644	0.048	0.048	0.047619	0.000477327	0.000477327	0.0588235	1.00125		nafamostat	0.031	0.062	0.0625	0.00190931	0.00190931	0.222222	1.02253
radicicol	0.172	0.31	0.062069	0.00444408	0.00444408	0.18	1.0117		fenobam	0.048	0.048	0.047619	0.000477327	0.000477327	0.0588235	1.00125		amineptine	0.031	0.062	0.0625	0.00193204	0.00193204	0.222222	1.02251
lacidipine	0.345	0.621	0.062069	0.0050716	0.0050716	0.18	1.01108		genistein	0.048	0.048	0.047619	0.000477327	0.000477327	0.0588235	1.00125		anacetrapib	0.031	0.062	0.0625	0.00198886	0.00198886	0.222222	1.02245
castanospermine	0.069	0.103	0.0517241	0.000550762	0.000550762	0.15	1.01064		IOWH-032	0.048	0.048	0.047619	0.000477327	0.000477327	0.0588235	1.00125		CP-724714	0.031	0.062	0.0625	0.00198886	0.00198886	0.222222	1.02245
ampalex	0.069	0.103	0.0517241	0.000681896	0.000681896	0.15	1.01051		luliconazole	0.048	0.048	0.047619	0.000477327	0.000477327	0.0588235	1.00125		molindone	0.031	0.062	0.0625	0.00198886	0.00198886	0.222222	1.02245
SU-11274	0.034	0.069	0.0689655	0.00954654	0.00954654	0.2	1.01044		castanospermine	0.048	0.048	0.047619	0.000550762	0.000550762	0.0588235	1.00118		pidotimod	0.031	0.062	0.0625	0.00198886	0.00198886	0.222222	1.02245
ganetespib	0.276	0.483	0.0603448	0.00505824	0.00505824	0.175	1.01021		BMS-299897	0.143	0.238	0.0793651	0.00364625	0.00364625	0.0980392	1.00117		LY-2801653	0.125	0.25	0.0625	0.00207868	0.00207868	0.222222	1.02236
WZ-4-145	0.103	0.172	0.0574713	0.00367939	0.00367939	0.166667	1.01016		abacavir	0.048	0.048	0.047619	0.000596659	0.000596659	0.0588235	1.00113		PD-153035	0.031	0.062	0.0625	0.0020883	0.0020883	0.222222	1.02236
NVP-AUY922	0.345	0.586	0.0586207	0.00426943	0.00426943	0.17	1.01014		ciglitazone	0.048	0.048	0.047619	0.000596659	0.000596659	0.0588235	1.00113		pimecrolimus	0.031	0.062	0.0625	0.00212145	0.00212145	0.222222	1.02232
defactinib	0.241	0.414	0.0591133	0.00477327	0.00477327	0.171429	1.00988		JTE-907	0.048	0.048	0.047619	0.000596659	0.000596659	0.0588235	1.00113		sitagliptin	0.031	0.062	0.0625	0.00212145	0.00212145	0.222222	1.02232
idasanutlin	0.138	0.241	0.0603448	0.00540133	0.00540133	0.175	1.00988		tagatose	0.048	0.048	0.047619	0.0006509	0.0006509	0.0588235	1.00108		cyanocobalamin	0.031	0.062	0.0625	0.00215934	0.00215934	0.222222	1.02229
cefepime	0.069	0.103	0.0517241	0.00151877	0.00151877	0.15	1.00969		prednisone	0.19	0.286	0.0714286	0.002825	0.002825	0.0882353	1.00107		GSK-256066	0.031	0.062	0.0625	0.00222753	0.00222753	0.222222	1.02222
taladegib	0.069	0.103	0.0517241	0.00153976	0.00153976	0.15	1.00966		ampalex	0.048	0.048	0.047619	0.000681896	0.000681896	0.0588235	1.00105		16,16-dimethylprostaglandin-e2	0.031	0.062	0.0625	0.00225404	0.00225404	0.222222	1.02219
dantrolene	0.138	0.207	0.0517241	0.00154429	0.00154429	0.15	1.00966		CGK-733	0.048	0.048	0.047619	0.000681896	0.000681896	0.0588235	1.00105		GSK-690693	0.062	0.125	0.0625	0.0022673	0.0022673	0.222222	1.02218
talinolol	0.069	0.103	0.0517241	0.00159109	0.00159109	0.15	1.00961		CPI-1189	0.048	0.048	0.047619	0.000681896	0.000681896	0.0588235	1.00105		ABT-202	0.031	0.062	0.0625	0.00238663	0.00238663	0.222222	1.02206
bruceantin	0.483	0.793	0.0566502	0.00386012	0.00386012	0.164286	1.0096		ecabet	0.048	0.048	0.047619	0.000681896	0.000681896	0.0588235	1.00105		alpelisib	0.031	0.062	0.0625	0.00238663	0.00238663	0.222222	1.02206
belinostat	0.31	0.621	0.0689655	0.0104415	0.0104415	0.2	1.00957		gimeracil	0.048	0.048	0.047619	0.000681896	0.000681896	0.0588235	1.00105		clofoctol	0.031	0.062	0.0625	0.00238663	0.00238663	0.222222	1.02206
GSK-923295	0.069	0.103	0.0517241	0.00169577	0.00169577	0.15	1.00951		linopirdine	0.048	0.048	0.047619	0.000681896	0.000681896	0.0588235	1.00105		indirubin	0.062	0.125	0.0625	0.00238663	0.00238663	0.222222	1.02206
adapalene	0.069	0.103	0.0517241	0.00170474	0.00170474	0.15	1.0095		fdcyd	0.238	0.381	0.0761905	0.00338843	0.00338843	0.0941176	1.00105		paricalcitol	0.062	0.125	0.0625	0.00238663	0.00238663	0.222222	1.02206
colchicine	0.414	0.655	0.0545977	0.00302307	0.00302307	0.158333	1.00947		carvedilol	0.048	0.048	0.047619	0.00071599	0.00071599	0.0588235	1.00101		rutin	0.031	0.062	0.0625	0.00238663	0.00238663	0.222222	1.02206
torin-1	0.31	0.517	0.0574713	0.00442229	0.00442229	0.166667	1.00943		tafamidis-meglumine	0.048	0.048	0.047619	0.00071599	0.00071599	0.0588235	1.00101		sotrastaurin	0.062	0.125	0.0625	0.00238663	0.00238663	0.222222	1.02206
thioguanine	0.172	0.276	0.0551724	0.00336299	0.00336299	0.16	1.0094		AKT-inhibitor-1-2	0.048	0.048	0.047619	0.000734349	0.000734349	0.0588235	1.001		sufentanil	0.031	0.062	0.0625	0.00238663	0.00238663	0.222222	1.02206
orantinib	0.138	0.207	0.0517241	0.00182507	0.00182507	0.15	1.00938		eflornithine	0.048	0.048	0.047619	0.000795545	0.000795545	0.0588235	1.00093		thioridazine	0.031	0.062	0.0625	0.00238663	0.00238663	0.222222	1.02206
ethylenediaminetetraacetic-acid	0.069	0.103	0.0517241	0.00185627	0.00185627	0.15	1.00935		etanidazole	0.048	0.048	0.047619	0.000795545	0.000795545	0.0588235	1.00093		vilazodone	0.031	0.062	0.0625	0.00238663	0.00238663	0.222222	1.02206
semaxanib	0.069	0.103	0.0517241	0.00188419	0.00188419	0.15	1.00932		losartan	0.095	0.095	0.047619	0.000795545	0.000795545	0.0588235	1.00093		amoxapine	0.062	0.125	0.0625	0.00255711	0.00255711	0.222222	1.0219
bortezomib	0.517	0.862	0.0574713	0.0045563	0.0045563	0.166667	1.0093		primidone	0.048	0.048	0.047619	0.000795545	0.000795545	0.0588235	1.00093		MLN-8054	0.031	0.062	0.0625	0.00255711	0.00255711	0.222222	1.0219
ketorolac	0.069	0.103	0.0517241	0.00202864	0.00202864	0.15	1.00918		RG-4733	0.048	0.048	0.047619	0.000795545	0.000795545	0.0588235	1.00093		tasisulam	0.031	0.062	0.0625	0.00255711	0.00255711	0.222222	1.0219
AP-26113	0.276	0.483	0.0603448	0.00611958	0.00611958	0.175	1.00917		secnidazole	0.048	0.048	0.047619	0.000795545	0.000795545	0.0588235	1.00093		artesunate	0.062	0.125	0.0625	0.0025912	0.0025912	0.222222	1.02186
valsartan	0.241	0.379	0.0541872	0.00316489	0.00316489	0.157143	1.00915		telcagepant	0.048	0.048	0.047619	0.000795545	0.000795545	0.0588235	1.00093		nesbuvir	0.031	0.062	0.0625	0.0026036	0.0026036	0.222222	1.02185
medetomidine	0.138	0.207	0.0517241	0.00210024	0.00210024	0.15	1.00911		VE-821	0.048	0.048	0.047619	0.000795545	0.000795545	0.0588235	1.00093		KX2-391	0.25	0.5	0.0625	0.00269793	0.00269793	0.222222	1.02176
BIIB-021	0.379	0.621	0.0564263	0.00424635	0.00424635	0.163636	1.00911		TMZ+Radiation	0.143	0.143	0.047619	0.000814948	0.000814948	0.0588235	1.00092		scopolamine	0.031	0.062	0.0625	0.00272758	0.00272758	0.222222	1.02173
SB-939	0.276	0.552	0.0689655	0.0109785	0.0109785	0.2	1.00904		3-deazaadenosine	0.048	0.048	0.047619	0.000867867	0.000867867	0.0588235	1.00086		felbinac	0.031	0.062	0.0625	0.00278441	0.00278441	0.222222	1.02168
MGCD-265	0.069	0.103	0.0517241	0.00218775	0.00218775	0.15	1.00902		valproic-acid	0.048	0.048	0.047619	0.000867867	0.000867867	0.0588235	1.00086		levocetirizine	0.031	0.062	0.0625	0.00278441	0.00278441	0.222222	1.02168
XL-888	0.379	0.621	0.0564263	0.004357	0.004357	0.163636	1.009		LY-2157299	0.095	0.143	0.0714286	0.00304959	0.00304959	0.0882353	1.00085		closantel	0.031	0.062	0.0625	0.00282057	0.00282057	0.222222	1.02164
CYT-997	0.379	0.586	0.0532915	0.00293141	0.00293141	0.154545	1.00897		alagebrium	0.048	0.048	0.047619	0.000894988	0.000894988	0.0588235	1.00084		trimipramine	0.031	0.062	0.0625	0.002917	0.002917	0.222222	1.02155
fluticasone-propionate	0.069	0.103	0.0517241	0.00230708	0.00230708	0.15	1.00891		BMS-345541	0.048	0.048	0.047619	0.000894988	0.000894988	0.0588235	1.00084		albendazole	0.25	0.5	0.0625	0.00296173	0.00296173	0.222222	1.0215
filgotinib	0.069	0.103	0.0517241	0.00238663	0.00238663	0.15	1.00883		capecitabine	0.048	0.048	0.047619	0.000894988	0.000894988	0.0588235	1.00084		cilengitide	0.031	0.062	0.0625	0.00298329	0.00298329	0.222222	1.02148
naringenin	0.069	0.103	0.0517241	0.00238663	0.00238663	0.15	1.00883		diflunisal	0.048	0.048	0.047619	0.000894988	0.000894988	0.0588235	1.00084		curcumin	0.031	0.062	0.0625	0.00298329	0.00298329	0.222222	1.02148
temoporfin	0.069	0.103	0.0517241	0.00238663	0.00238663	0.15	1.00883		PHA-665752	0.048	0.048	0.047619	0.000894988	0.000894988	0.0588235	1.00084		HG-6-64-01	0.125	0.25	0.0625	0.00298329	0.00298329	0.222222	1.02148
tesaglitazar	0.069	0.103	0.0517241	0.00238663	0.00238663	0.15	1.00883		metolazone	0.048	0.048	0.047619	0.000917936	0.000917936	0.0588235	1.00081		fluoxetine	0.031	0.062	0.0625	0.00303754	0.00303754	0.222222	1.02143
teroxirone	0.069	0.103	0.0517241	0.0026036	0.0026036	0.15	1.00861		tetrahydrouridine	0.19	0.286	0.0714286	0.00311588	0.00311588	0.0882353	1.00078		entinostat	0.312	0.656	0.065625	0.00559256	0.00559256	0.233333	1.02142
cabazitaxel	0.379	0.586	0.0532915	0.00336577	0.00336577	0.154545	1.00855		amtolmetin-guacil	0.048	0.048	0.047619	0.000954654	0.000954654	0.0588235	1.00078		PF-03084014	0.062	0.125	0.0625	0.00305489	0.00305489	0.222222	1.02141
sparfloxacin	0.138	0.207	0.0517241	0.00286396	0.00286396	0.15	1.00836		candesartan	0.048	0.048	0.047619	0.000954654	0.000954654	0.0588235	1.00078		mitomycin-c	0.125	0.25	0.0625	0.00308859	0.00308859	0.222222	1.02138
trimipramine	0.069	0.103	0.0517241	0.002917	0.002917	0.15	1.0083		disopyramide	0.048	0.048	0.047619	0.000954654	0.000954654	0.0588235	1.00078		PF-03814735	0.281	0.594	0.0659722	0.00599719	0.00599719	0.234568	1.0213
azacitidine	0.069	0.103	0.0517241	0.00293215	0.00293215	0.15	1.00829		flutamide	0.143	0.143	0.047619	0.000954654	0.000954654	0.0588235	1.00078		clarithromycin	0.031	0.062	0.0625	0.00318218	0.00318218	0.222222	1.02129
phorbol-myristate-acetate	0.207	0.31	0.0517241	0.00316772	0.00316772	0.15	1.00805		ORG-9768	0.048	0.048	0.047619	0.000954654	0.000954654	0.0588235	1.00078		clindamycin	0.031	0.062	0.0625	0.00318218	0.00318218	0.222222	1.02129
AZ-20	0.069	0.103	0.0517241	0.00318218	0.00318218	0.15	1.00804		quiflapon	0.048	0.048	0.047619	0.000954654	0.000954654	0.0588235	1.00078		olprinone	0.031	0.062	0.0625	0.00318218	0.00318218	0.222222	1.02129
tioconazole	0.069	0.103	0.0517241	0.00318218	0.00318218	0.15	1.00804		salirasib	0.048	0.048	0.047619	0.000954654	0.000954654	0.0588235	1.00078		timonacic	0.031	0.062	0.0625	0.00318218	0.00318218	0.222222	1.02129
rimantadine	0.103	0.138	0.045977	0.000842342	0.000842342	0.133333	1.00801		SDZ-NKT-343	0.048	0.048	0.047619	0.000954654	0.000954654	0.0588235	1.00078		homoharringtonine	0.375	0.75	0.0625	0.00324847	0.00324847	0.222222	1.02122
selinexor	0.276	0.448	0.0560345	0.00521524	0.00521524	0.1625	1.00797		pitavastatin	0.238	0.476	0.0952381	0.00616923	0.00616923	0.117647	1.00077		withaferin-a	0.031	0.062	0.0625	0.00330874	0.00330874	0.222222	1.02116
AT-9283	0.276	0.414	0.0517241	0.00326592	0.00326592	0.15	1.00796		benzotript	0.048	0.048	0.047619	0.000976351	0.000976351	0.0588235	1.00075		deferasirox	0.031	0.062	0.0625	0.00334129	0.00334129	0.222222	1.02113
AZD-5438	0.172	0.241	0.0482759	0.00181981	0.00181981	0.14	1.00795		etravirine	0.048	0.048	0.047619	0.000982732	0.000982732	0.0588235	1.00075		SB-242235	0.031	0.062	0.0625	0.00344736	0.00344736	0.222222	1.02103
flutamide	0.103	0.138	0.045977	0.000954654	0.000954654	0.133333	1.0079		GSK-429286A	0.048	0.048	0.047619	0.000982732	0.000982732	0.0588235	1.00075		estriol	0.031	0.062	0.0625	0.00375043	0.00375043	0.222222	1.02073
AVN-944	0.172	0.276	0.0551724	0.00490228	0.00490228	0.16	1.00788		nintedanib	0.048	0.048	0.047619	0.000982732	0.000982732	0.0588235	1.00075		MK-2206	0.031	0.062	0.0625	0.00397772	0.00397772	0.222222	1.02051
mubritinib	0.241	0.379	0.0541872	0.00448222	0.00448222	0.157143	1.00784		ostarine	0.048	0.048	0.047619	0.000982732	0.000982732	0.0588235	1.00075		pindolol	0.062	0.125	0.0625	0.00412237	0.00412237	0.222222	1.02037
FK-866	0.138	0.207	0.0517241	0.00344736	0.00344736	0.15	1.00778		telmisartan	0.048	0.048	0.047619	0.000994431	0.000994431	0.0588235	1.00074		anidulafungin	0.031	0.062	0.0625	0.00417661	0.00417661	0.222222	1.02032
SB-242235	0.069	0.103	0.0517241	0.00344736	0.00344736	0.15	1.00778		ambrisentan	0.048	0.095	0.0952381	0.00620525	0.00620525	0.117647	1.00073		dronedarone	0.031	0.062	0.0625	0.00429594	0.00429594	0.222222	1.0202
phenformin	0.103	0.138	0.045977	0.00113649	0.00113649	0.133333	1.00772		maprotiline	0.048	0.048	0.047619	0.0010049	0.0010049	0.0588235	1.00073		fomocaine	0.031	0.062	0.0625	0.00432578	0.00432578	0.222222	1.02017
GDC-0834	0.103	0.138	0.045977	0.00119332	0.00119332	0.133333	1.00767		nepafenac	0.048	0.048	0.047619	0.0010049	0.0010049	0.0588235	1.00073		CEP-37440	0.156	0.312	0.0625	0.00445505	0.00445505	0.222222	1.02005
MK-1775	0.207	0.31	0.0517241	0.00363678	0.00363678	0.15	1.00759		clemizole	0.048	0.048	0.047619	0.00102284	0.00102284	0.0588235	1.00071		barasertib	0.031	0.062	0.0625	0.00477327	0.00477327	0.222222	1.01973
alvimopan	0.069	0.103	0.0517241	0.00365951	0.00365951	0.15	1.00757		mitiglinide	0.048	0.048	0.047619	0.00102284	0.00102284	0.0588235	1.00071		cepharanthine	0.062	0.125	0.0625	0.00477327	0.00477327	0.222222	1.01973
altrenogest	0.207	0.345	0.0574713	0.00656325	0.00656325	0.166667	1.00732		talmapimod	0.048	0.048	0.047619	0.00102284	0.00102284	0.0588235	1.00071		CYT-997	0.312	0.594	0.059375	0.00293141	0.00293141	0.211111	1.01917
carprofen	0.103	0.138	0.045977	0.00159109	0.00159109	0.133333	1.00727		rottlerin	0.095	0.095	0.047619	0.00103767	0.00103767	0.0588235	1.00069		pevonedistat	0.281	0.531	0.0590278	0.00289965	0.00289965	0.209877	1.01895
sulpiride	0.172	0.241	0.0482759	0.00253128	0.00253128	0.14	1.00725		chlorphenamine	0.048	0.048	0.047619	0.00106073	0.00106073	0.0588235	1.00067		TIC10	0.031	0.062	0.0625	0.00572792	0.00572792	0.222222	1.0188
amsacrine	0.172	0.276	0.0551724	0.00558975	0.00558975	0.16	1.0072		fidaxomicin	0.048	0.048	0.047619	0.00106073	0.00106073	0.0588235	1.00067		AZD-5438	0.188	0.344	0.0572917	0.00181981	0.00181981	0.203704	1.01875
torin-2	0.552	0.862	0.0538793	0.00505863	0.00505863	0.15625	1.00714		dolutegravir	0.048	0.048	0.047619	0.00113649	0.00113649	0.0588235	1.00059		lacitol	0.031	0.062	0.0625	0.00596659	0.00596659	0.222222	1.01857
epothilone-b	0.345	0.483	0.0482759	0.00265452	0.00265452	0.14	1.00712		phenformin	0.143	0.143	0.047619	0.00113649	0.00113649	0.0588235	1.00059		cytochalasin-b	0.031	0.062	0.0625	0.00620525	0.00620525	0.222222	1.01834
inositol	0.241	0.345	0.0492611	0.00309089	0.00309089	0.142857	1.00709		dacarbazine	0.095	0.095	0.047619	0.00115716	0.00115716	0.0588235	1.00057		IKK-2-inhibitor-V	0.281	0.531	0.0590278	0.00387828	0.00387828	0.209877	1.01799
molsidomine	0.276	0.379	0.0474138	0.00242513	0.00242513	0.1375	1.00701		SN-38	0.238	0.429	0.0857143	0.00505223	0.00505223	0.105882	1.00057		GSK-J2	0.125	0.219	0.0546875	0.000882017	0.000882017	0.194444	1.01786
GSK-2110183	0.207	0.31	0.0517241	0.00424291	0.00424291	0.15	1.00699		2-methoxyestradiol	0.048	0.048	0.047619	0.00119332	0.00119332	0.0588235	1.00054		geldanamycin	0.25	0.469	0.0585938	0.00396778	0.00396778	0.208333	1.01759
finasteride	0.138	0.207	0.0517241	0.00427948	0.00427948	0.15	1.00696		ambroxol	0.048	0.048	0.047619	0.00119332	0.00119332	0.0588235	1.00054		phorbol-myristate-acetate	0.188	0.344	0.0572917	0.00316772	0.00316772	0.203704	1.01743
quercetin	0.103	0.138	0.045977	0.00201226	0.00201226	0.133333	1.00686		atovaquone	0.048	0.048	0.047619	0.00119332	0.00119332	0.0588235	1.00054		potassium-canrenoate	0.031	0.062	0.0625	0.00715991	0.00715991	0.222222	1.01741
taselisib	0.379	0.586	0.0532915	0.00509386	0.00509386	0.154545	1.00684		bumetanide	0.048	0.048	0.047619	0.00119332	0.00119332	0.0588235	1.00054		bexarotene	0.125	0.219	0.0546875	0.00205744	0.00205744	0.194444	1.01671
methocarbamol	0.103	0.138	0.045977	0.00218775	0.00218775	0.133333	1.00668		carbenoxolone	0.095	0.095	0.047619	0.00119332	0.00119332	0.0588235	1.00054		amikacin	0.125	0.219	0.0546875	0.00228855	0.00228855	0.194444	1.01648
HMN-214	0.103	0.138	0.045977	0.00238663	0.00238663	0.133333	1.00648		D-4476	0.048	0.048	0.047619	0.00119332	0.00119332	0.0588235	1.00054		defactinib	0.219	0.406	0.0580357	0.00477327	0.00477327	0.206349	1.01639
ropinirole	0.103	0.138	0.045977	0.00238663	0.00238663	0.133333	1.00648		enalapril	0.048	0.048	0.047619	0.00119332	0.00119332	0.0588235	1.00054		oprozomib	0.375	0.688	0.0572917	0.0045423	0.0045423	0.203704	1.01609
tofacitinib	0.31	0.414	0.045977	0.0025912	0.0025912	0.133333	1.00628		meclizine	0.048	0.048	0.047619	0.00119332	0.00119332	0.0588235	1.00054		NVP-AUY922	0.344	0.625	0.0568182	0.00426943	0.00426943	0.20202	1.01602
Radiation	0.138	0.172	0.0431034	0.00154429	0.00154429	0.125	1.00625		oxiperomide	0.095	0.095	0.047619	0.00119332	0.00119332	0.0588235	1.00054		brequinar	0.125	0.219	0.0546875	0.00285673	0.00285673	0.194444	1.01592
busulfan	0.138	0.172	0.0431034	0.00162291	0.00162291	0.125	1.00617		probenecid	0.048	0.048	0.047619	0.00119332	0.00119332	0.0588235	1.00054		trovafloxacin	0.125	0.219	0.0546875	0.00298329	0.00298329	0.194444	1.0158
GDC-0941	0.103	0.172	0.0574713	0.00775656	0.00775656	0.166667	1.00614		safingol	0.048	0.048	0.047619	0.00119332	0.00119332	0.0588235	1.00054		KIN001-043	0.188	0.312	0.0520833	0.00146278	0.00146278	0.185185	1.01556
quetiapine	0.103	0.138	0.045977	0.00283413	0.00283413	0.133333	1.00604		tonabersat	0.048	0.048	0.047619	0.00119332	0.00119332	0.0588235	1.00054		GSK-2126458	0.438	0.812	0.0580357	0.00566826	0.00566826	0.206349	1.01552
taranabant	0.207	0.276	0.045977	0.00284856	0.00284856	0.133333	1.00603		torasemide	0.048	0.048	0.047619	0.00119332	0.00119332	0.0588235	1.00054		Ro-4987655	0.25	0.469	0.0585938	0.00614338	0.00614338	0.208333	1.01546
pentobarbital	0.345	0.517	0.0517241	0.00534836	0.00534836	0.15	1.0059		travoprost	0.048	0.048	0.047619	0.0012452	0.0012452	0.0588235	1.00049		lafutidine	0.094	0.156	0.0520833	0.00164081	0.00164081	0.185185	1.01539
AV-608	0.034	0.069	0.0689655	0.0143198	0.0143198	0.2	1.00577		refametinib	0.19	0.333	0.0833333	0.00482877	0.00482877	0.102941	1.00048		voxtalisib	0.188	0.344	0.0572917	0.00548281	0.00548281	0.203704	1.01516
ofloxacin	0.172	0.207	0.0413793	0.00162725	0.00162725	0.12	1.00556		gemfibrozil	0.048	0.048	0.047619	0.00125612	0.00125612	0.0588235	1.00047		torin-1	0.281	0.5	0.0555556	0.00442229	0.00442229	0.197531	1.01498
NMS-1286937	0.345	0.448	0.0448276	0.00294977	0.00294977	0.13	1.00549		penitrem-a	0.095	0.095	0.047619	0.00125612	0.00125612	0.0588235	1.00047		pralatrexate	0.312	0.562	0.05625	0.00506701	0.00506701	0.2	1.01484
foretinib	0.138	0.207	0.0517241	0.005783	0.005783	0.15	1.00547		ZD-7288	0.048	0.048	0.047619	0.00125612	0.00125612	0.0588235	1.00047		STA-5326	0.188	0.344	0.0572917	0.00589042	0.00589042	0.203704	1.01477
trifluridine	0.207	0.276	0.045977	0.00353222	0.00353222	0.133333	1.00535		AGK-2	0.048	0.048	0.047619	0.00127287	0.00127287	0.0588235	1.00046		mepacrine	0.094	0.156	0.0520833	0.00255711	0.00255711	0.185185	1.01449
combretastatin-A-4	0.448	0.586	0.0450928	0.00330457	0.00330457	0.130769	1.00524		FPL-55712	0.048	0.048	0.047619	0.00128511	0.00128511	0.0588235	1.00045		adarotene	0.344	0.594	0.0539773	0.0044702	0.0044702	0.191919	1.01386
WYE-125132	0.379	0.517	0.0470219	0.00406296	0.00406296	0.136364	1.00523		nicotinamide	0.048	0.048	0.047619	0.00128511	0.00128511	0.0588235	1.00045		SB-939	0.281	0.562	0.0625	0.0109785	0.0109785	0.222222	1.01368
Ro-4987655	0.276	0.414	0.0517241	0.00614338	0.00614338	0.15	1.00511		17-hydroxyprogesterone-caproate	0.048	0.048	0.047619	0.0013018	0.0013018	0.0588235	1.00043		neratinib	0.219	0.375	0.0535714	0.0045563	0.0045563	0.190476	1.0135
cobimetinib	0.414	0.586	0.0488506	0.00498262	0.00498262	0.141667	1.00505		JNK-9L	0.238	0.286	0.0571429	0.00210166	0.00210166	0.0705882	1.00039		castanospermine	0.062	0.094	0.046875	0.000550762	0.000550762	0.166667	1.01325
lonafarnib	0.138	0.172	0.0431034	0.00279812	0.00279812	0.125	1.00501		climbazole	0.048	0.048	0.047619	0.00134248	0.00134248	0.0588235	1.00039		AT-13387	0.219	0.375	0.0535714	0.00485417	0.00485417	0.190476	1.01321
ifosfamide	0.276	0.345	0.0431034	0.0028017	0.0028017	0.125	1.005		clonidine	0.048	0.048	0.047619	0.00136379	0.00136379	0.0588235	1.00037		tibolone	0.062	0.094	0.046875	0.0006226	0.0006226	0.166667	1.01318
SR-1277	0.241	0.31	0.044335	0.00325795	0.00325795	0.128571	1.005		dopamine	0.048	0.048	0.047619	0.00136379	0.00136379	0.0588235	1.00037		sofalcone	0.062	0.094	0.046875	0.000867867	0.000867867	0.166667	1.01294
andarine	0.034	0.034	0.0344828	0	0	0.1	1.00499		esmolol	0.048	0.048	0.047619	0.00136379	0.00136379	0.0588235	1.00037		ostarine	0.062	0.094	0.046875	0.000982732	0.000982732	0.166667	1.01282
atenolol-(+/-)	0.034	0.034	0.0344828	0	0	0.1	1.00499		ICI-162846	0.048	0.048	0.047619	0.00136379	0.00136379	0.0588235	1.00037		alvespimycin	0.312	0.531	0.053125	0.00496574	0.00496574	0.188889	1.0128
AZD-9668	0.034	0.034	0.0344828	0	0	0.1	1.00499		levomequitazine	0.048	0.048	0.047619	0.00136379	0.00136379	0.0588235	1.00037		topiroxostat	0.062	0.094	0.046875	0.00102284	0.00102284	0.166667	1.01278
canagliflozin	0.034	0.034	0.0344828	0	0	0.1	1.00499		ruxolitinib	0.048	0.048	0.047619	0.00136379	0.00136379	0.0588235	1.00037		AVL-292	0.094	0.156	0.0520833	0.00429594	0.00429594	0.185185	1.01278
cefotetan	0.034	0.034	0.0344828	0	0	0.1	1.00499		tolvaptan	0.048	0.048	0.047619	0.00136379	0.00136379	0.0588235	1.00037		etodolac	0.062	0.094	0.046875	0.00108483	0.00108483	0.166667	1.01272
cianidanol	0.034	0.034	0.0344828	0	0	0.1	1.00499		roflumilast	0.048	0.048	0.047619	0.0013769	0.0013769	0.0588235	1.00035		radicicol	0.188	0.312	0.0520833	0.00444408	0.00444408	0.185185	1.01263
clenbuterol	0.034	0.034	0.0344828	0	0	0.1	1.00499		dapivirine	0.048	0.048	0.047619	0.0013922	0.0013922	0.0588235	1.00034		safingol	0.062	0.094	0.046875	0.00119332	0.00119332	0.166667	1.01262
diclofenac	0.034	0.034	0.0344828	0	0	0.1	1.00499		vicriviroc	0.048	0.048	0.047619	0.0013922	0.0013922	0.0588235	1.00034		tonabersat	0.062	0.094	0.046875	0.00119332	0.00119332	0.166667	1.01262
ischemin	0.034	0.034	0.0344828	0	0	0.1	1.00499		mitoxantrone	0.381	0.571	0.0714286	0.00357995	0.00357995	0.0882353	1.00032		tofacitinib	0.219	0.344	0.0491071	0.0025912	0.0025912	0.174603	1.01258
itopride	0.034	0.034	0.0344828	0	0	0.1	1.00499		cinnarizine	0.048	0.048	0.047619	0.00143198	0.00143198	0.0588235	1.0003		camicinal	0.062	0.094	0.046875	0.00134897	0.00134897	0.166667	1.01246
josamycin	0.034	0.034	0.0344828	0	0	0.1	1.00499		clozapine	0.095	0.095	0.047619	0.00143198	0.00143198	0.0588235	1.0003		PI-103	0.25	0.438	0.0546875	0.0064174	0.0064174	0.194444	1.01243
linezolid	0.034	0.034	0.0344828	0	0	0.1	1.00499		pentamidine	0.048	0.048	0.047619	0.00143198	0.00143198	0.0588235	1.0003		fusidic-acid	0.125	0.188	0.046875	0.0013922	0.0013922	0.166667	1.01242
metamizole	0.034	0.034	0.0344828	0	0	0.1	1.00499		probucol	0.048	0.048	0.047619	0.00143198	0.00143198	0.0588235	1.0003		sodium-gualenate	0.062	0.094	0.046875	0.0013922	0.0013922	0.166667	1.01242
pasireotide	0.034	0.034	0.0344828	0	0	0.1	1.00499		delanzomib	0.429	0.714	0.0793651	0.00452324	0.00452324	0.0980392	1.00029		cabergoline	0.062	0.094	0.046875	0.00149165	0.00149165	0.166667	1.01232
rucaparib	0.034	0.034	0.0344828	0	0	0.1	1.00499		berberine	0.048	0.048	0.047619	0.00149165	0.00149165	0.0588235	1.00024		taladegib	0.062	0.094	0.046875	0.00153976	0.00153976	0.166667	1.01227
SCH-28080	0.034	0.034	0.0344828	0	0	0.1	1.00499		penicillin-v-potassium	0.048	0.048	0.047619	0.00149165	0.00149165	0.0588235	1.00024		calcitriol	0.156	0.25	0.05	0.00348816	0.00348816	0.177778	1.01225
tadalafil	0.034	0.034	0.0344828	0	0	0.1	1.00499		tie2-kinase-inhibitor	0.048	0.048	0.047619	0.00149165	0.00149165	0.0588235	1.00024		talinolol	0.062	0.094	0.046875	0.00159109	0.00159109	0.166667	1.01222
taltirelin	0.034	0.034	0.0344828	0	0	0.1	1.00499		tranilast	0.095	0.095	0.047619	0.00149165	0.00149165	0.0588235	1.00024		busulfan	0.062	0.094	0.046875	0.00162291	0.00162291	0.166667	1.01219
varespladib	0.034	0.034	0.0344828	0	0	0.1	1.00499		troglitazone	0.048	0.048	0.047619	0.00149165	0.00149165	0.0588235	1.00024		ofloxacin	0.188	0.281	0.046875	0.00162725	0.00162725	0.166667	1.01219
SB-743921	0.31	0.379	0.0421456	0.00247932	0.00247932	0.122222	1.00498		cefepime	0.048	0.048	0.047619	0.00151877	0.00151877	0.0588235	1.00021		hexachlorophene	0.094	0.156	0.0520833	0.00500423	0.00500423	0.185185	1.01208
AZD-8330	0.31	0.448	0.0498084	0.0054728	0.0054728	0.144444	1.00496		nortriptyline	0.048	0.048	0.047619	0.00153427	0.00153427	0.0588235	1.0002		L-655240	0.062	0.094	0.046875	0.00181055	0.00181055	0.166667	1.01201
floxuridine	0.31	0.414	0.045977	0.00397772	0.00397772	0.133333	1.00491		taladegib	0.048	0.048	0.047619	0.00153976	0.00153976	0.0588235	1.00019		PF-04457845	0.125	0.188	0.046875	0.00190931	0.00190931	0.166667	1.01191
pevonedistat	0.414	0.517	0.0431034	0.00289965	0.00289965	0.125	1.00491		hypericin	0.048	0.048	0.047619	0.0015565	0.0015565	0.0588235	1.00017		itraconazole	0.062	0.094	0.046875	0.00211125	0.00211125	0.166667	1.01171
clofibric-acid	0.138	0.172	0.0431034	0.00292905	0.00292905	0.125	1.00488		anandamide	0.048	0.048	0.047619	0.00159109	0.00159109	0.0588235	1.00014		trametinib	0.375	0.625	0.0520833	0.00549649	0.00549649	0.185185	1.0116
ENMD-2076	0.103	0.138	0.045977	0.00403259	0.00403259	0.133333	1.00485		butaclamol	0.048	0.048	0.047619	0.00159109	0.00159109	0.0588235	1.00014		TH-302	0.125	0.188	0.046875	0.00226102	0.00226102	0.166667	1.01156
adarotene	0.379	0.517	0.0470219	0.0044702	0.0044702	0.136364	1.00483		carprofen	0.048	0.048	0.047619	0.00159109	0.00159109	0.0588235	1.00014		isofloxythepin	0.062	0.094	0.046875	0.00229117	0.00229117	0.166667	1.01153
dexniguldipine	0.172	0.207	0.0413793	0.00238663	0.00238663	0.12	1.0048		cilostazol	0.048	0.048	0.047619	0.00159109	0.00159109	0.0588235	1.00014		sulpiride	0.125	0.188	0.046875	0.00253128	0.00253128	0.166667	1.0113
suvorexant	0.034	0.034	0.0344828	0.000216967	0.000216967	0.1	1.00477		cyclobenzaprine	0.048	0.048	0.047619	0.00159109	0.00159109	0.0588235	1.00014		teroxirone	0.062	0.094	0.046875	0.0026036	0.0026036	0.166667	1.01123
BMS-387032	0.483	0.621	0.044335	0.00349859	0.00349859	0.128571	1.00476		DMP-777	0.048	0.048	0.047619	0.00159109	0.00159109	0.0588235	1.00014		palomid-529	0.062	0.094	0.046875	0.00272758	0.00272758	0.166667	1.0111
diphenylpyraline	0.138	0.172	0.0431034	0.00310986	0.00310986	0.125	1.0047		fluorouracil	0.048	0.048	0.047619	0.00159109	0.00159109	0.0588235	1.00014		EMD-1214063	0.062	0.094	0.046875	0.00275381	0.00275381	0.166667	1.01108
AM-24	0.034	0.034	0.0344828	0.000298329	0.000298329	0.1	1.00469		FPL-62064	0.048	0.048	0.047619	0.00159109	0.00159109	0.0588235	1.00014		GSK-2110183	0.219	0.344	0.0491071	0.00424291	0.00424291	0.174603	1.01095
azelastine	0.034	0.034	0.0344828	0.000298329	0.000298329	0.1	1.00469		protirelin	0.048	0.048	0.047619	0.00159109	0.00159109	0.0588235	1.00014		gliquidone	0.062	0.094	0.046875	0.00289806	0.00289806	0.166667	1.01094
pantoprazole	0.034	0.034	0.0344828	0.000340948	0.000340948	0.1	1.00465		SU-11652	0.048	0.048	0.047619	0.00159109	0.00159109	0.0588235	1.00014		AMG-517	0.312	0.469	0.046875	0.00309618	0.00309618	0.166667	1.01074
elacridar	0.034	0.034	0.0344828	0.000397772	0.000397772	0.1	1.00459		suprofen	0.048	0.048	0.047619	0.00159109	0.00159109	0.0588235	1.00014		olanzapine	0.062	0.094	0.046875	0.00312098	0.00312098	0.166667	1.01072
voglibose	0.034	0.034	0.0344828	0.000397772	0.000397772	0.1	1.00459		zafirlukast	0.048	0.048	0.047619	0.00159109	0.00159109	0.0588235	1.00014		LY-2228820	0.062	0.094	0.046875	0.00318218	0.00318218	0.166667	1.01066
tamibarotene	0.207	0.241	0.0402299	0.00222753	0.00222753	0.116667	1.00457		pioglitazone	0.143	0.143	0.047619	0.00161675	0.00161675	0.0588235	1.00011		tacalcitol	0.062	0.094	0.046875	0.00331477	0.00331477	0.166667	1.01052
BAY-K8644	0.034	0.034	0.0344828	0.000477327	0.000477327	0.1	1.00451		busulfan	0.048	0.048	0.047619	0.00162291	0.00162291	0.0588235	1.00011		danazol	0.062	0.094	0.046875	0.00334129	0.00334129	0.166667	1.0105
clioquinol	0.034	0.034	0.0344828	0.000477327	0.000477327	0.1	1.00451		roquinimex	0.095	0.143	0.0714286	0.00381862	0.00381862	0.0882353	1.00008		AT-7519	0.25	0.375	0.046875	0.00335897	0.00335897	0.166667	1.01048
fenobam	0.034	0.034	0.0344828	0.000477327	0.000477327	0.1	1.00451		cyclizine	0.048	0.048	0.047619	0.00165229	0.00165229	0.0588235	1.00008		BIIB-021	0.344	0.531	0.0482955	0.00424635	0.00424635	0.171717	1.01045
IOWH-032	0.034	0.034	0.0344828	0.000477327	0.000477327	0.1	1.00451		PH-797804	0.048	0.048	0.047619	0.00165229	0.00165229	0.0588235	1.00008		AZD-8330	0.312	0.5	0.05	0.0054728	0.0054728	0.177778	1.01029
luliconazole	0.034	0.034	0.0344828	0.000477327	0.000477327	0.1	1.00451		REV-5901	0.095	0.048	0.0238095	0.000367175	0.000367175	0.0294118	1.00007		AZD-1981	0.062	0.094	0.046875	0.00357995	0.00357995	0.166667	1.01026
safinamide	0.034	0.034	0.0344828	0.000477327	0.000477327	0.1	1.00451		sertraline	0.095	0.143	0.0714286	0.00385533	0.00385533	0.0882353	1.00004		sertraline	0.062	0.094	0.046875	0.00385533	0.00385533	0.166667	1.00999
tolimidone	0.034	0.034	0.0344828	0.000477327	0.000477327	0.1	1.00451		Radiation+DMSO	0.095	0.095	0.047619	0.00169374	0.00169374	0.0588235	1.00004		carfilzomib	0.469	0.719	0.0479167	0.00471964	0.00471964	0.17037	1.00976
alvocidib	0.586	0.724	0.0425963	0.00312914	0.00312914	0.123529	1.0045		TMZ	0.143	0.095	0.031746	0.00074068	0.00074068	0.0392157	1.00003		dexniguldipine	0.156	0.219	0.04375	0.00238663	0.00238663	0.155556	1.00967
menadione	0.034	0.034	0.0344828	0.000561561	0.000561561	0.1	1.00443		arofylline	0.048	0.048	0.047619	0.00170474	0.00170474	0.0588235	1.00003		HMN-214	0.156	0.219	0.04375	0.00238663	0.00238663	0.155556	1.00967
decitabine	0.034	0.034	0.0344828	0.000596659	0.000596659	0.1	1.00439		telatinib	0.048	0.048	0.047619	0.00170474	0.00170474	0.0588235	1.00003		SN-38	0.344	0.531	0.0482955	0.00505223	0.00505223	0.171717	1.00966
levofloxacin	0.034	0.034	0.0344828	0.000596659	0.000596659	0.1	1.00439		vinburnine	0.048	0.048	0.047619	0.00170474	0.00170474	0.0588235	1.00003		AV-412	0.125	0.188	0.046875	0.00441969	0.00441969	0.166667	1.00943
PD-173074	0.034	0.034	0.0344828	0.000596659	0.000596659	0.1	1.00439		A-769662	0.048	0	0	0	0	0	1		PHA-793887	0.156	0.25	0.05	0.00636436	0.00636436	0.177778	1.00941
repaglinide	0.034	0.034	0.0344828	0.000596659	0.000596659	0.1	1.00439		ABT-737	0.048	0	0	0	0	0	1		QL-XII-47	0.219	0.312	0.0446429	0.00320704	0.00320704	0.15873	1.00935
rotigotine	0.034	0.034	0.0344828	0.000596659	0.000596659	0.1	1.00439		AGI-6780	0.048	0	0	0	0	0	1		BMY-14802	0.094	0.125	0.0416667	0.00172825	0.00172825	0.148148	1.0092
allopurinol	0.034	0.034	0.0344828	0.000681896	0.000681896	0.1	1.00431		AGP-103	0.048	0	0	0	0	0	1		acetazolamide	0.094	0.125	0.0416667	0.00181384	0.00181384	0.148148	1.00912
propylthiouracil	0.034	0.034	0.0344828	0.000681896	0.000681896	0.1	1.00431		amitifadine	0.048	0	0	0	0	0	1		MK-1775	0.219	0.312	0.0446429	0.00363678	0.00363678	0.15873	1.00893
venetoclax	0.138	0.172	0.0431034	0.00350976	0.00350976	0.125	1.0043		amlexanox	0.048	0	0	0	0	0	1		doxorubicin	0.312	0.5	0.05	0.00715991	0.00715991	0.177778	1.00863
birinapant	0.069	0.069	0.0344828	0.000696102	0.000696102	0.1	1.00429		anacardic-acid	0.048	0	0	0	0	0	1		lasalocid	0.312	0.438	0.04375	0.00347147	0.00347147	0.155556	1.0086
irbesartan	0.034	0.034	0.0344828	0.00071599	0.00071599	0.1	1.00428		andarine	0.048	0	0	0	0	0	1		tipifarnib-P2	0.156	0.219	0.04375	0.00349264	0.00349264	0.155556	1.00858
tafamidis-meglumine	0.034	0.034	0.0344828	0.00071599	0.00071599	0.1	1.00428		aniracetam	0.048	0	0	0	0	0	1		bepotastine	0.094	0.125	0.0416667	0.00238663	0.00238663	0.148148	1.00855
dalfampridine	0.034	0.034	0.0344828	0.000734349	0.000734349	0.1	1.00426		aripiprazole	0.048	0	0	0	0	0	1		inositol	0.25	0.344	0.0429688	0.00309089	0.00309089	0.152778	1.00855
albendazole	0.345	0.414	0.0413793	0.00296173	0.00296173	0.12	1.00423		atenolol-(+/-)	0.048	0	0	0	0	0	1		pelitinib	0.156	0.219	0.04375	0.00372912	0.00372912	0.155556	1.00834
tosedostat	0.276	0.31	0.0387931	0.00212145	0.00212145	0.1125	1.0042		atrasentan	0.048	0	0	0	0	0	1		mycophenolate-mofetil	0.219	0.344	0.0491071	0.00733669	0.00733669	0.174603	1.0079
acyclovir	0.034	0.034	0.0344828	0.000795545	0.000795545	0.1	1.0042		AZD-9668	0.048	0	0	0	0	0	1		niclosamide	0.188	0.25	0.0416667	0.00306853	0.00306853	0.148148	1.00788
butoconazole	0.034	0.034	0.0344828	0.000795545	0.000795545	0.1	1.0042		azelaic-acid	0.048	0	0	0	0	0	1		deoxycholic-acid	0.219	0.281	0.0401786	0.00238663	0.00238663	0.142857	1.00779
clonazepam	0.034	0.034	0.0344828	0.000795545	0.000795545	0.1	1.0042		BTS-54505	0.048	0	0	0	0	0	1		cladribine	0.219	0.281	0.0401786	0.00246619	0.00246619	0.142857	1.00771
glafenine	0.034	0.034	0.0344828	0.000795545	0.000795545	0.1	1.0042		caffeine	0.048	0	0	0	0	0	1		rosiglitazone	0.125	0.156	0.0390625	0.00193511	0.00193511	0.138889	1.00768
haloperidol	0.034	0.034	0.0344828	0.000795545	0.000795545	0.1	1.0042		canagliflozin	0.048	0	0	0	0	0	1		bardoxolone-methyl	0.219	0.312	0.0446429	0.00519093	0.00519093	0.15873	1.00739
ketotifen	0.034	0.034	0.0344828	0.000795545	0.000795545	0.1	1.0042		carisoprodol	0.048	0	0	0	0	0	1		LY-2874455	0.125	0.188	0.046875	0.00656325	0.00656325	0.166667	1.00732
MK-8245	0.034	0.034	0.0344828	0.000795545	0.000795545	0.1	1.0042		cefotetan	0.048	0	0	0	0	0	1		taselisib	0.375	0.531	0.0442708	0.00509386	0.00509386	0.157407	1.00728
nelarabine	0.138	0.138	0.0344828	0.000795545	0.000795545	0.1	1.0042		cefozopran	0.048	0	0	0	0	0	1		torin-2	0.531	0.75	0.0441176	0.00505863	0.00505863	0.156863	1.00723
primidone	0.034	0.034	0.0344828	0.000795545	0.000795545	0.1	1.0042		CG-930	0.048	0	0	0	0	0	1		combretastatin-A-4	0.406	0.531	0.0408654	0.00330457	0.00330457	0.145299	1.00723
VE-821	0.034	0.034	0.0344828	0.000795545	0.000795545	0.1	1.0042		chloroquine	0.048	0	0	0	0	0	1		TAK-733	0.344	0.5	0.0454545	0.00605182	0.00605182	0.161616	1.007
vortioxetine	0.034	0.034	0.0344828	0.000795545	0.000795545	0.1	1.0042		citalopram	0.048	0	0	0	0	0	1		neostigmine	0.125	0.156	0.0390625	0.0026253	0.0026253	0.138889	1.007
TMZ+Radiation	0.103	0.103	0.0344828	0.000814948	0.000814948	0.1	1.00418		clenbuterol	0.048	0	0	0	0	0	1		metatinib	0.156	0.188	0.0375	0.0018678	0.0018678	0.133333	1.007
mepivacaine	0.31	0.379	0.0421456	0.00329789	0.00329789	0.122222	1.00417		clinafloxacin	0.048	0	0	0	0	0	1		cabazitaxel	0.438	0.562	0.0401786	0.00336577	0.00336577	0.142857	1.00682
edoxudine	0.034	0.034	0.0344828	0.000842342	0.000842342	0.1	1.00415		clofibrate	0.048	0	0	0	0	0	1		ixazomib-citrate	0.438	0.594	0.0424107	0.0045563	0.0045563	0.150794	1.0068
capecitabine	0.034	0.034	0.0344828	0.000894988	0.000894988	0.1	1.0041		clomipramine	0.048	0	0	0	0	0	1		daunorubicin	0.375	0.531	0.0442708	0.00559368	0.00559368	0.157407	1.00679
diflunisal	0.034	0.034	0.0344828	0.000894988	0.000894988	0.1	1.0041		CX-516	0.048	0	0	0	0	0	1		molsidomine	0.281	0.344	0.0381944	0.00242513	0.00242513	0.135802	1.00678
folic-acid	0.034	0.034	0.0344828	0.000894988	0.000894988	0.1	1.0041		dapagliflozin	0.048	0	0	0	0	0	1		fenticonazole	0.156	0.188	0.0375	0.00213541	0.00213541	0.133333	1.00673
siramesine	0.034	0.034	0.0344828	0.000894988	0.000894988	0.1	1.0041		dehydroepiandrosterone	0.048	0	0	0	0	0	1		fdcyd	0.344	0.438	0.0397727	0.00338843	0.00338843	0.141414	1.00659
PHA-848125	0.379	0.552	0.0501567	0.0065524	0.0065524	0.145455	1.00404		delivert	0.048	0	0	0	0	0	1		lacidipine	0.5	0.688	0.0429688	0.0050716	0.0050716	0.152778	1.00659
AT-13387	0.31	0.414	0.045977	0.00485417	0.00485417	0.133333	1.00404		diazepam	0.048	0	0	0	0	0	1		amsacrine	0.156	0.219	0.04375	0.00558975	0.00558975	0.155556	1.0065
deferiprone	0.034	0.034	0.0344828	0.000954654	0.000954654	0.1	1.00404		diclofenac	0.048	0	0	0	0	0	1		bruceantin	0.531	0.688	0.0404412	0.00386012	0.00386012	0.143791	1.00646
EMD-53998	0.034	0.034	0.0344828	0.000954654	0.000954654	0.1	1.00404		dicoumarol	0.048	0	0	0	0	0	1		nateglinide	0.188	0.219	0.0364583	0.00205516	0.00205516	0.12963	1.00633
emedastine	0.034	0.034	0.0344828	0.000954654	0.000954654	0.1	1.00404		dosulepin	0.048	0	0	0	0	0	1		dolastatin-10	0.5	0.625	0.0390625	0.00332752	0.00332752	0.138889	1.0063
estradiol	0.034	0.034	0.0344828	0.000954654	0.000954654	0.1	1.00404		DU-728	0.048	0	0	0	0	0	1		resminostat	0.156	0.219	0.04375	0.00584314	0.00584314	0.155556	1.00625
ICI-192605	0.034	0.034	0.0344828	0.000954654	0.000954654	0.1	1.00404		epigallocatechin-gallate-(-)	0.048	0	0	0	0	0	1		GDC-0980	0.531	0.719	0.0422794	0.00504865	0.00504865	0.150327	1.00624
methyldopa	0.034	0.034	0.0344828	0.000954654	0.000954654	0.1	1.00404		epinastine	0.048	0	0	0	0	0	1		pinacidil	0.156	0.188	0.0375	0.00263017	0.00263017	0.133333	1.00624
NVP-AEW541	0.034	0.034	0.0344828	0.000954654	0.000954654	0.1	1.00404		equol	0.048	0	0	0	0	0	1		idoxuridin	0.125	0.156	0.0390625	0.00344736	0.00344736	0.138889	1.00618
ORG-9768	0.034	0.034	0.0344828	0.000954654	0.000954654	0.1	1.00404		flumazenil	0.048	0	0	0	0	0	1		andarine	0.031	0.031	0.03125	0	0	0.111111	1.00615
phenylbutyrate	0.034	0.034	0.0344828	0.000954654	0.000954654	0.1	1.00404		fluvoxamine	0.048	0	0	0	0	0	1		bromocriptine	0.031	0.031	0.03125	0	0	0.111111	1.00615
rabeprazole	0.034	0.034	0.0344828	0.000954654	0.000954654	0.1	1.00404		ganciclovir	0.048	0	0	0	0	0	1		CG-930	0.031	0.031	0.03125	0	0	0.111111	1.00615
rivaroxaban	0.069	0.069	0.0344828	0.000954654	0.000954654	0.1	1.00404		garcinol	0.048	0	0	0	0	0	1		dehydroepiandrosterone	0.031	0.031	0.03125	0	0	0.111111	1.00615
roscovitine	0.034	0.034	0.0344828	0.000954654	0.000954654	0.1	1.00404		GSK-J1	0.048	0	0	0	0	0	1		diazepam	0.031	0.031	0.03125	0	0	0.111111	1.00615
SDZ-NKT-343	0.034	0.034	0.0344828	0.000954654	0.000954654	0.1	1.00404		guanethidine	0.048	0	0	0	0	0	1		epinastine	0.031	0.031	0.03125	0	0	0.111111	1.00615
tebipenem	0.034	0.034	0.0344828	0.000954654	0.000954654	0.1	1.00404		HC-030031	0.048	0	0	0	0	0	1		flumazenil	0.031	0.031	0.03125	0	0	0.111111	1.00615
vardenafil	0.034	0.034	0.0344828	0.000954654	0.000954654	0.1	1.00404		hydroflumethiazide	0.048	0	0	0	0	0	1		imatinib	0.031	0.031	0.03125	0	0	0.111111	1.00615
VTP-27999	0.034	0.034	0.0344828	0.000954654	0.000954654	0.1	1.00404		imatinib	0.048	0	0	0	0	0	1		KI-20227	0.031	0.031	0.03125	0	0	0.111111	1.00615
altretamine	0.034	0.034	0.0344828	0.00102284	0.00102284	0.1	1.00397		imexon	0.048	0	0	0	0	0	1		lapatinib	0.031	0.031	0.03125	0	0	0.111111	1.00615
omeprazole	0.034	0.034	0.0344828	0.00102284	0.00102284	0.1	1.00397		indapamide	0.048	0	0	0	0	0	1		linezolid	0.031	0.031	0.03125	0	0	0.111111	1.00615
proguanil	0.034	0.034	0.0344828	0.00102284	0.00102284	0.1	1.00397		indometacin	0.048	0	0	0	0	0	1		mepazine	0.031	0.031	0.03125	0	0	0.111111	1.00615
terbinafine	0.034	0.034	0.0344828	0.00102284	0.00102284	0.1	1.00397		indoximod	0.048	0	0	0	0	0	1		PD-123319	0.031	0.031	0.03125	0	0	0.111111	1.00615
moclobemide	0.034	0.034	0.0344828	0.00106073	0.00106073	0.1	1.00393		ischemin	0.048	0	0	0	0	0	1		pranlukast	0.031	0.031	0.03125	0	0	0.111111	1.00615
palmitoylethanolamide	0.034	0.034	0.0344828	0.00106073	0.00106073	0.1	1.00393		itopride	0.048	0	0	0	0	0	1		resiquimod	0.031	0.031	0.03125	0	0	0.111111	1.00615
pentoxifylline	0.034	0.034	0.0344828	0.00106073	0.00106073	0.1	1.00393		JNJ-38877605	0.048	0	0	0	0	0	1		taltirelin	0.031	0.031	0.03125	0	0	0.111111	1.00615
navitoclax	0.069	0.069	0.0344828	0.00106987	0.00106987	0.1	1.00392		josamycin	0.048	0	0	0	0	0	1		temazepam	0.031	0.031	0.03125	0	0	0.111111	1.00615
LDN-193189	0.103	0.103	0.0344828	0.00110152	0.00110152	0.1	1.00389		JW55	0.048	0	0	0	0	0	1		UNC-669	0.031	0.031	0.03125	0	0	0.111111	1.00615
triclabendazole	0.034	0.034	0.0344828	0.00110152	0.00110152	0.1	1.00389		ketoprofen	0.048	0	0	0	0	0	1		varespladib	0.031	0.031	0.03125	0	0	0.111111	1.00615
cevimeline	0.034	0.034	0.0344828	0.00111376	0.00111376	0.1	1.00388		KI-20227	0.048	0	0	0	0	0	1		voriconazole	0.031	0.031	0.03125	0	0	0.111111	1.00615
dolastatin-10	0.517	0.621	0.0413793	0.00332752	0.00332752	0.12	1.00387		KIN001-269	0.048	0	0	0	0	0	1		tetrahydrouridine	0.281	0.344	0.0381944	0.00311588	0.00311588	0.135802	1.00609
aminoguanidine	0.034	0.034	0.0344828	0.00113649	0.00113649	0.1	1.00386		KU-55933	0.048	0	0	0	0	0	1		XL-888	0.531	0.688	0.0404412	0.004357	0.004357	0.143791	1.00597
geldanamycin	0.276	0.345	0.0431034	0.00396778	0.00396778	0.125	1.00385		letermovir	0.048	0	0	0	0	0	1		ubenimex	0.062	0.062	0.03125	0.000198886	0.000198886	0.111111	1.00596
genz-644282	0.448	0.586	0.0450928	0.00474486	0.00474486	0.130769	1.00381		levalbuterol	0.048	0	0	0	0	0	1		arglabin	0.031	0.031	0.03125	0.000216967	0.000216967	0.111111	1.00594
atovaquone	0.034	0.034	0.0344828	0.00119332	0.00119332	0.1	1.0038		levocabastine	0.048	0	0	0	0	0	1		fipronil	0.031	0.031	0.03125	0.000238663	0.000238663	0.111111	1.00592
AZD-7545	0.034	0.034	0.0344828	0.00119332	0.00119332	0.1	1.0038		lidamidine	0.048	0	0	0	0	0	1		fiacitabine	0.031	0.031	0.03125	0.000265182	0.000265182	0.111111	1.00589
betulinic-acid	0.034	0.034	0.0344828	0.00119332	0.00119332	0.1	1.0038		linezolid	0.048	0	0	0	0	0	1		sasapyrine	0.031	0.031	0.03125	0.000265182	0.000265182	0.111111	1.00589
bezafibrate	0.034	0.034	0.0344828	0.00119332	0.00119332	0.1	1.0038		lobenzarit	0.048	0	0	0	0	0	1		ammonium-glycyrrhizinate	0.031	0.031	0.03125	0.000275381	0.000275381	0.111111	1.00588
CI-966	0.034	0.034	0.0344828	0.00119332	0.00119332	0.1	1.0038		lomerizine	0.048	0	0	0	0	0	1		AM-24	0.031	0.031	0.03125	0.000298329	0.000298329	0.111111	1.00586
cytisine	0.034	0.034	0.0344828	0.00119332	0.00119332	0.1	1.0038		lorazepam	0.048	0	0	0	0	0	1		ipriflavone	0.031	0.031	0.03125	0.000298329	0.000298329	0.111111	1.00586
ibuprofen	0.034	0.034	0.0344828	0.00119332	0.00119332	0.1	1.0038		LX-1031	0.048	0	0	0	0	0	1		norethindrone	0.031	0.031	0.03125	0.000298329	0.000298329	0.111111	1.00586
imipramine	0.034	0.034	0.0344828	0.00119332	0.00119332	0.1	1.0038		maribavir	0.048	0	0	0	0	0	1		zosuquidar	0.031	0.031	0.03125	0.000298329	0.000298329	0.111111	1.00586
inosine	0.034	0.034	0.0344828	0.00119332	0.00119332	0.1	1.0038		MC1568	0.048	0	0	0	0	0	1		CNQX	0.031	0.031	0.03125	0.000340948	0.000340948	0.111111	1.00582
linagliptin	0.034	0.034	0.0344828	0.00119332	0.00119332	0.1	1.0038		mepazine	0.048	0	0	0	0	0	1		nefiracetam	0.031	0.031	0.03125	0.000340948	0.000340948	0.111111	1.00582
nicergoline	0.034	0.034	0.0344828	0.00119332	0.00119332	0.1	1.0038		metamizole	0.048	0	0	0	0	0	1		REV-5901	0.031	0.031	0.03125	0.000367175	0.000367175	0.111111	1.00579
perindopril	0.034	0.034	0.0344828	0.00119332	0.00119332	0.1	1.0038		MF-101	0.048	0	0	0	0	0	1		bendroflumethiazide	0.031	0.031	0.03125	0.000397772	0.000397772	0.111111	1.00576
probenecid	0.034	0.034	0.0344828	0.00119332	0.00119332	0.1	1.0038		miglitol	0.048	0	0	0	0	0	1		benfluorex	0.031	0.031	0.03125	0.000397772	0.000397772	0.111111	1.00576
PS-178990	0.034	0.034	0.0344828	0.00119332	0.00119332	0.1	1.0038		MK-8033	0.048	0	0	0	0	0	1		elacridar	0.031	0.031	0.03125	0.000397772	0.000397772	0.111111	1.00576
PX-12	0.034	0.034	0.0344828	0.00119332	0.00119332	0.1	1.0038		naproxen	0.048	0	0	0	0	0	1		vinpocetine	0.031	0.031	0.03125	0.000397772	0.000397772	0.111111	1.00576
serdemetan	0.034	0.034	0.0344828	0.00119332	0.00119332	0.1	1.0038		nicardipine	0.048	0	0	0	0	0	1		voglibose	0.031	0.031	0.03125	0.000397772	0.000397772	0.111111	1.00576
spironolactone	0.034	0.034	0.0344828	0.00119332	0.00119332	0.1	1.0038		oxymetazoline	0.048	0	0	0	0	0	1		BAY-K8644	0.031	0.031	0.03125	0.000477327	0.000477327	0.111111	1.00568
torasemide	0.069	0.069	0.0344828	0.00119332	0.00119332	0.1	1.0038		pasireotide	0.048	0	0	0	0	0	1		clioquinol	0.031	0.031	0.03125	0.000477327	0.000477327	0.111111	1.00568
gemfibrozil	0.034	0.034	0.0344828	0.00125612	0.00125612	0.1	1.00374		PD-123319	0.048	0	0	0	0	0	1		genistein	0.031	0.031	0.03125	0.000477327	0.000477327	0.111111	1.00568
penitrem-a	0.034	0.034	0.0344828	0.00125612	0.00125612	0.1	1.00374		phenprocoumon	0.048	0	0	0	0	0	1		luliconazole	0.031	0.031	0.03125	0.000477327	0.000477327	0.111111	1.00568
AGI-5198	0.103	0.103	0.0344828	0.00128511	0.00128511	0.1	1.00371		pirenoxine	0.048	0	0	0	0	0	1		sorbinil	0.031	0.031	0.03125	0.000477327	0.000477327	0.111111	1.00568
AZD-5363	0.034	0.034	0.0344828	0.00128511	0.00128511	0.1	1.00371		pranlukast	0.048	0	0	0	0	0	1		lupanine	0.188	0.219	0.0364583	0.00274463	0.00274463	0.12963	1.00565
nicotinamide	0.034	0.034	0.0344828	0.00128511	0.00128511	0.1	1.00371		pyrazolanthrone	0.048	0	0	0	0	0	1		AMG-837	0.031	0.031	0.03125	0.000550762	0.000550762	0.111111	1.00561
17-hydroxyprogesterone-caproate	0.069	0.069	0.0344828	0.0013018	0.0013018	0.1	1.00369		ramatroban	0.048	0	0	0	0	0	1		bevirimat-dimeglumine	0.031	0.031	0.03125	0.000596659	0.000596659	0.111111	1.00556
cyproheptadine	0.034	0.034	0.0344828	0.00132591	0.00132591	0.1	1.00367		riociguat	0.048	0	0	0	0	0	1		diclofensine	0.031	0.031	0.03125	0.000596659	0.000596659	0.111111	1.00556
fidarestat	0.034	0.034	0.0344828	0.00132591	0.00132591	0.1	1.00367		rondual-kinase-inhibitor	0.048	0	0	0	0	0	1		eplerenone	0.031	0.031	0.03125	0.000596659	0.000596659	0.111111	1.00556
camicinal	0.034	0.034	0.0344828	0.00134897	0.00134897	0.1	1.00365		SGX523	0.048	0	0	0	0	0	1		repaglinide	0.031	0.031	0.03125	0.000596659	0.000596659	0.111111	1.00556
aprepitant	0.034	0.034	0.0344828	0.00136379	0.00136379	0.1	1.00363		sulbutiamine	0.048	0	0	0	0	0	1		ritonavir	0.031	0.031	0.03125	0.000596659	0.000596659	0.111111	1.00556
diltiazem	0.034	0.034	0.0344828	0.00136379	0.00136379	0.1	1.00363		T-5224	0.048	0	0	0	0	0	1		teneligliptin	0.031	0.031	0.03125	0.000596659	0.000596659	0.111111	1.00556
fludarabine-phosphate	0.034	0.034	0.0344828	0.00136379	0.00136379	0.1	1.00363		tadalafil	0.048	0	0	0	0	0	1		TG-100115	0.031	0.031	0.03125	0.000596659	0.000596659	0.111111	1.00556
formoterol	0.034	0.034	0.0344828	0.00136379	0.00136379	0.1	1.00363		TAK-715	0.048	0	0	0	0	0	1		ZK-200775	0.031	0.031	0.03125	0.000596659	0.000596659	0.111111	1.00556
lumacaftor	0.034	0.034	0.0344828	0.00136379	0.00136379	0.1	1.00363		telotristat	0.048	0	0	0	0	0	1		imiloxan	0.031	0.031	0.03125	0.000642556	0.000642556	0.111111	1.00552
dapivirine	0.034	0.034	0.0344828	0.0013922	0.0013922	0.1	1.0036		thioctic-acid	0.048	0	0	0	0	0	1		ALW-II-38-3	0.156	0.156	0.03125	0.0006509	0.0006509	0.111111	1.00551
efaproxiral	0.034	0.034	0.0344828	0.00143198	0.00143198	0.1	1.00356		tiludronate	0.048	0	0	0	0	0	1		tagatose	0.031	0.031	0.03125	0.0006509	0.0006509	0.111111	1.00551
etofylline-clofibrate	0.034	0.034	0.0344828	0.00143198	0.00143198	0.1	1.00356		tipranavir	0.095	0	0	0	0	0	1		ampalex	0.031	0.031	0.03125	0.000681896	0.000681896	0.111111	1.00548
pentamidine	0.034	0.034	0.0344828	0.00143198	0.00143198	0.1	1.00356		valdecoxib	0.048	0	0	0	0	0	1		barasertib-HQPA	0.062	0.062	0.03125	0.000681896	0.000681896	0.111111	1.00548
probucol	0.034	0.034	0.0344828	0.00143198	0.00143198	0.1	1.00356		varespladib	0.048	0	0	0	0	0	1		CGK-733	0.031	0.031	0.03125	0.000681896	0.000681896	0.111111	1.00548
SR-57227A	0.034	0.034	0.0344828	0.00143198	0.00143198	0.1	1.00356		xaliproden	0.048	0	0	0	0	0	1		CPI-1189	0.031	0.031	0.03125	0.000681896	0.000681896	0.111111	1.00548
timofibrate	0.034	0.034	0.0344828	0.00143198	0.00143198	0.1	1.00356		Y-27632	0.048	0	0	0	0	0	1		gimeracil	0.031	0.031	0.03125	0.000681896	0.000681896	0.111111	1.00548
podophyllotoxin	0.621	0.724	0.0402299	0.00324397	0.00324397	0.116667	1.00356		zalcitabine	0.048	0	0	0	0	0	1		linopirdine	0.031	0.031	0.03125	0.000681896	0.000681896	0.111111	1.00548
AZD-7687	0.103	0.103	0.0344828	0.0014585	0.0014585	0.1	1.00354		lodoxamide	0.048	0.048	0.047619	0.00173573	0.00173573	0.0588235	0.999996		birinapant	0.062	0.062	0.03125	0.000696102	0.000696102	0.111111	1.00546
KIN001-043	0.276	0.276	0.0344828	0.00146278	0.00146278	0.1	1.00353		mirtazapine	0.048	0.048	0.047619	0.00173573	0.00173573	0.0588235	0.999996		SC-12267	0.031	0.031	0.03125	0.00071599	0.00071599	0.111111	1.00544
duloxetine	0.034	0.034	0.0344828	0.0014687	0.0014687	0.1	1.00353		SU-014813	0.048	0.048	0.047619	0.00173573	0.00173573	0.0588235	0.999996		SB-683698	0.031	0.031	0.03125	0.000734349	0.000734349	0.111111	1.00542
LY-2886721	0.034	0.034	0.0344828	0.0014687	0.0014687	0.1	1.00353		AMD-11070	0.095	0.095	0.047619	0.0017502	0.0017502	0.0588235	0.999981		BMS-387032	0.469	0.562	0.0375	0.00349859	0.00349859	0.133333	1.00538
maraviroc	0.034	0.034	0.0344828	0.0014687	0.0014687	0.1	1.00353		cariporide	0.048	0.048	0.047619	0.00178998	0.00178998	0.0588235	0.999942		colchicine	0.375	0.438	0.0364583	0.00302307	0.00302307	0.12963	1.00537
clofarabine	0.207	0.241	0.0402299	0.00328162	0.00328162	0.116667	1.00352		choline-alfoscerate	0.048	0.048	0.047619	0.00178998	0.00178998	0.0588235	0.999942		celecoxib	0.031	0.031	0.03125	0.000795545	0.000795545	0.111111	1.00536
benzbromarone	0.069	0.069	0.0344828	0.00147744	0.00147744	0.1	1.00352		CP-945598	0.048	0.048	0.047619	0.00178998	0.00178998	0.0588235	0.999942		etanidazole	0.094	0.094	0.03125	0.000795545	0.000795545	0.111111	1.00536
emtricitabine	0.069	0.069	0.0344828	0.00149165	0.00149165	0.1	1.0035		metoclopramide	0.048	0.048	0.047619	0.00178998	0.00178998	0.0588235	0.999942		fasudil	0.031	0.031	0.03125	0.000795545	0.000795545	0.111111	1.00536
idalopirdine	0.034	0.034	0.0344828	0.00149165	0.00149165	0.1	1.0035		rupatadine	0.143	0.19	0.0634921	0.00314031	0.00314031	0.0784314	0.99994		gatifloxacin	0.031	0.031	0.03125	0.000795545	0.000795545	0.111111	1.00536
MDL-73005EF	0.034	0.034	0.0344828	0.00149165	0.00149165	0.1	1.0035		L-655240	0.048	0.048	0.047619	0.00181055	0.00181055	0.0588235	0.999921		ginkgolide-b	0.031	0.031	0.03125	0.000795545	0.000795545	0.111111	1.00536
tie2-kinase-inhibitor	0.069	0.069	0.0344828	0.00149165	0.00149165	0.1	1.0035		SR-2640	0.048	0.048	0.047619	0.00181384	0.00181384	0.0588235	0.999918		loxoprofen	0.031	0.031	0.03125	0.000795545	0.000795545	0.111111	1.00536
tazarotene	0.138	0.138	0.0344828	0.0015027	0.0015027	0.1	1.00349		AZD-5438	0.238	0.238	0.047619	0.00181981	0.00181981	0.0588235	0.999912		MK-8245	0.031	0.031	0.03125	0.000795545	0.000795545	0.111111	1.00536
MLN-2480	0.034	0.034	0.0344828	0.00150735	0.00150735	0.1	1.00349		radezolid	0.048	0.048	0.047619	0.00182507	0.00182507	0.0588235	0.999907		otilonium	0.031	0.031	0.03125	0.000795545	0.000795545	0.111111	1.00536
brequinar	0.276	0.31	0.0387931	0.00285673	0.00285673	0.1125	1.00347		honokiol	0.048	0.048	0.047619	0.00185627	0.00185627	0.0588235	0.999876		vortioxetine	0.031	0.031	0.03125	0.000795545	0.000795545	0.111111	1.00536
RHO-kinase-inhibitor-III[rockout]	0.034	0.034	0.0344828	0.00153426	0.00153426	0.1	1.00346		pilocarpine	0.048	0.048	0.047619	0.00185627	0.00185627	0.0588235	0.999876		paclitaxel	0.406	0.469	0.0360577	0.00284769	0.00284769	0.128205	1.00536
SEP-227900	0.069	0.069	0.0344828	0.00154429	0.00154429	0.1	1.00345		tiabendazole	0.048	0.048	0.047619	0.00185627	0.00185627	0.0588235	0.999876		edoxudine	0.031	0.031	0.03125	0.000842342	0.000842342	0.111111	1.00532
etoposide	0.207	0.241	0.0402299	0.00335621	0.00335621	0.116667	1.00345		QL-XII-47	0.143	0.19	0.0634921	0.00320704	0.00320704	0.0784314	0.999874		histamine	0.094	0.094	0.03125	0.00085237	0.00085237	0.111111	1.00531
resatorvid	0.172	0.172	0.0344828	0.00154809	0.00154809	0.1	1.00345		ursolic-acid	0.095	0.095	0.047619	0.0018678	0.0018678	0.0588235	0.999864		Y-39983	0.031	0.031	0.03125	0.00085237	0.00085237	0.111111	1.00531
TAK-733	0.276	0.379	0.0474138	0.00605182	0.00605182	0.1375	1.00341		XMD-1499	0.095	0.095	0.047619	0.0018678	0.0018678	0.0588235	0.999864		3-deazaadenosine	0.031	0.031	0.03125	0.000867867	0.000867867	0.111111	1.00529
anandamide	0.034	0.034	0.0344828	0.00159109	0.00159109	0.1	1.0034		rotundine	0.095	0.095	0.047619	0.00187521	0.00187521	0.0588235	0.999857		doxepin	0.062	0.062	0.03125	0.000867867	0.000867867	0.111111	1.00529
cyclobenzaprine	0.034	0.034	0.0344828	0.00159109	0.00159109	0.1	1.0034		semaxanib	0.048	0.048	0.047619	0.00188419	0.00188419	0.0588235	0.999848		BMS-345541	0.031	0.031	0.03125	0.000894988	0.000894988	0.111111	1.00526
dicloxacillin	0.034	0.034	0.0344828	0.00159109	0.00159109	0.1	1.0034		bitopertin	0.048	0.048	0.047619	0.00190931	0.00190931	0.0588235	0.999823		capecitabine	0.062	0.062	0.03125	0.000894988	0.000894988	0.111111	1.00526
diethylcarbamazine	0.034	0.034	0.0344828	0.00159109	0.00159109	0.1	1.0034		escitalopram	0.048	0.048	0.047619	0.00190931	0.00190931	0.0588235	0.999823		droperidol	0.031	0.031	0.03125	0.000894988	0.000894988	0.111111	1.00526
FPL-62064	0.069	0.069	0.0344828	0.00159109	0.00159109	0.1	1.0034		fluphenazine	0.048	0.048	0.047619	0.00190931	0.00190931	0.0588235	0.999823		siramesine	0.031	0.031	0.03125	0.000894988	0.000894988	0.111111	1.00526
nefazodone	0.034	0.034	0.0344828	0.00159109	0.00159109	0.1	1.0034		levetiracetam	0.048	0.048	0.047619	0.00190931	0.00190931	0.0588235	0.999823		amtolmetin-guacil	0.031	0.031	0.03125	0.000954654	0.000954654	0.111111	1.00521
nitrendipine	0.034	0.034	0.0344828	0.00159109	0.00159109	0.1	1.0034		rizatriptan	0.048	0.048	0.047619	0.00190931	0.00190931	0.0588235	0.999823		blonanserin	0.031	0.031	0.03125	0.000954654	0.000954654	0.111111	1.00521
pilaralisib	0.069	0.069	0.0344828	0.00159109	0.00159109	0.1	1.0034		amineptine	0.048	0.048	0.047619	0.00193204	0.00193204	0.0588235	0.9998		disopyramide	0.094	0.094	0.03125	0.000954654	0.000954654	0.111111	1.00521
SB-203580	0.034	0.034	0.0344828	0.00159109	0.00159109	0.1	1.0034		PSI-6130	0.048	0.048	0.047619	0.00193914	0.00193914	0.0588235	0.999793		EMD-53998	0.031	0.031	0.03125	0.000954654	0.000954654	0.111111	1.00521
sulbactam	0.034	0.034	0.0344828	0.00159109	0.00159109	0.1	1.0034		arglabin	0.048	0	0	0.000216967	0.000216967	0	0.999783		erythromycin-ethylsuccinate	0.031	0.031	0.03125	0.000954654	0.000954654	0.111111	1.00521
suprofen	0.103	0.103	0.0344828	0.00159109	0.00159109	0.1	1.0034		suvorexant	0.048	0	0	0.000216967	0.000216967	0	0.999783		ICI-192605	0.031	0.031	0.03125	0.000954654	0.000954654	0.111111	1.00521
trientine	0.034	0.034	0.0344828	0.00159109	0.00159109	0.1	1.0034		retapamulin	0.048	0.048	0.047619	0.0019527	0.0019527	0.0588235	0.999779		moxisylyte	0.031	0.031	0.03125	0.000954654	0.000954654	0.111111	1.00521
prednisone	0.31	0.345	0.0383142	0.002825	0.002825	0.111111	1.00335		MBX-2982	0.048	0	0	0.000238663	0.000238663	0	0.999761		ORG-9768	0.031	0.031	0.03125	0.000954654	0.000954654	0.111111	1.00521
fosinopril	0.069	0.069	0.0344828	0.00165229	0.00165229	0.1	1.00334		tazobactam	0.048	0.048	0.047619	0.00198886	0.00198886	0.0588235	0.999743		PA-824	0.031	0.031	0.03125	0.000954654	0.000954654	0.111111	1.00521
arofylline	0.034	0.034	0.0344828	0.00170474	0.00170474	0.1	1.00329		warfarin	0.048	0.048	0.047619	0.00198886	0.00198886	0.0588235	0.999743		rivaroxaban	0.062	0.062	0.03125	0.000954654	0.000954654	0.111111	1.00521
vinburnine	0.034	0.034	0.0344828	0.00170474	0.00170474	0.1	1.00329		birinapant	0.095	0.048	0.0238095	0.000696102	0.000696102	0.0294118	0.999737		RU-58841	0.031	0.031	0.03125	0.000954654	0.000954654	0.111111	1.00521
batimastat	0.172	0.172	0.0344828	0.00171539	0.00171539	0.1	1.00328		amrinone	0.048	0	0	0.000265182	0.000265182	0	0.999735		nintedanib	0.031	0.031	0.03125	0.000982732	0.000982732	0.111111	1.00518
lopinavir	0.034	0.034	0.0344828	0.00173573	0.00173573	0.1	1.00326		benazepril	0.048	0	0	0.000265182	0.000265182	0	0.999735		hydrocortisone	0.062	0.062	0.03125	0.000994431	0.000994431	0.111111	1.00517
moxidectin	0.034	0.034	0.0344828	0.00173573	0.00173573	0.1	1.00326		fiacitabine	0.048	0	0	0.000265182	0.000265182	0	0.999735		telmisartan	0.062	0.062	0.03125	0.000994431	0.000994431	0.111111	1.00517
SU-014813	0.034	0.034	0.0344828	0.00173573	0.00173573	0.1	1.00326		milrinone	0.048	0	0	0.000265182	0.000265182	0	0.999735		clemizole	0.031	0.031	0.03125	0.00102284	0.00102284	0.111111	1.00514
ziprasidone	0.069	0.069	0.0344828	0.00176403	0.00176403	0.1	1.00323		MK-3207	0.048	0	0	0.000265182	0.000265182	0	0.999735		mirodenafil	0.031	0.031	0.03125	0.00102284	0.00102284	0.111111	1.00514
colforsin-daproate	0.138	0.172	0.0431034	0.0046028	0.0046028	0.125	1.00322		noscapine	0.048	0	0	0.000265182	0.000265182	0	0.999735		omeprazole	0.031	0.031	0.03125	0.00102284	0.00102284	0.111111	1.00514
AZD-6482	0.034	0.034	0.0344828	0.00178998	0.00178998	0.1	1.00321		sasapyrine	0.048	0	0	0.000265182	0.000265182	0	0.999735		DMP-543	0.031	0.031	0.03125	0.00106073	0.00106073	0.111111	1.0051
choline-alfoscerate	0.034	0.034	0.0344828	0.00178998	0.00178998	0.1	1.00321		telmesteine	0.048	0	0	0.000265182	0.000265182	0	0.999735		moclobemide	0.031	0.031	0.03125	0.00106073	0.00106073	0.111111	1.0051
CP-945598	0.069	0.069	0.0344828	0.00178998	0.00178998	0.1	1.00321		ammonium-glycyrrhizinate	0.048	0	0	0.000275381	0.000275381	0	0.999725		HG-5-88-01	0.031	0.031	0.03125	0.00108483	0.00108483	0.111111	1.00508
mazindol	0.034	0.034	0.0344828	0.00178998	0.00178998	0.1	1.00321		ketorolac	0.048	0.048	0.047619	0.00202864	0.00202864	0.0588235	0.999703		istaroxime	0.125	0.125	0.03125	0.00109387	0.00109387	0.111111	1.00507
metoclopramide	0.034	0.034	0.0344828	0.00178998	0.00178998	0.1	1.00321		AM-24	0.048	0	0	0.000298329	0.000298329	0	0.999702		SNX-2112	0.25	0.312	0.0390625	0.00457844	0.00457844	0.138889	1.00506
moracizine	0.034	0.034	0.0344828	0.00178998	0.00178998	0.1	1.00321		azelastine	0.048	0	0	0.000298329	0.000298329	0	0.999702		estramustine-phosphate	0.062	0.062	0.03125	0.00110152	0.00110152	0.111111	1.00506
VX-765	0.034	0.034	0.0344828	0.00178998	0.00178998	0.1	1.00321		ipriflavone	0.048	0	0	0.000298329	0.000298329	0	0.999702		LDN-193189	0.062	0.062	0.03125	0.00110152	0.00110152	0.111111	1.00506
L-655240	0.103	0.103	0.0344828	0.00181055	0.00181055	0.1	1.00319		norethindrone	0.048	0	0	0.000298329	0.000298329	0	0.999702		AZD-2014	0.375	0.469	0.0390625	0.00461929	0.00461929	0.138889	1.00502
ARP-101	0.103	0.103	0.0344828	0.00181839	0.00181839	0.1	1.00318		zosuquidar	0.048	0	0	0.000298329	0.000298329	0	0.999702		ambroxol	0.031	0.031	0.03125	0.00119332	0.00119332	0.111111	1.00497
radezolid	0.069	0.069	0.0344828	0.00182507	0.00182507	0.1	1.00317		ozagrel	0.095	0.095	0.047619	0.00204569	0.00204569	0.0588235	0.999686		ARN-509	0.031	0.031	0.03125	0.00119332	0.00119332	0.111111	1.00497
faropenem	0.034	0.034	0.0344828	0.00185627	0.00185627	0.1	1.00314		LDN-193189	0.143	0.095	0.031746	0.00110152	0.00110152	0.0392157	0.999668		atovaquone	0.031	0.031	0.03125	0.00119332	0.00119332	0.111111	1.00497
honokiol	0.069	0.069	0.0344828	0.00185627	0.00185627	0.1	1.00314		erlotinib	0.048	0.048	0.047619	0.00206842	0.00206842	0.0588235	0.999664		AZD-7545	0.031	0.031	0.03125	0.00119332	0.00119332	0.111111	1.00497
mozavaptan	0.034	0.034	0.0344828	0.00185627	0.00185627	0.1	1.00314		alectinib	0.048	0	0	0.000340948	0.000340948	0	0.999659		balsalazide	0.031	0.031	0.03125	0.00119332	0.00119332	0.111111	1.00497
pilocarpine	0.069	0.069	0.0344828	0.00185627	0.00185627	0.1	1.00314		daminozide	0.048	0	0	0.000340948	0.000340948	0	0.999659		bezafibrate	0.031	0.031	0.03125	0.00119332	0.00119332	0.111111	1.00497
tiabendazole	0.069	0.069	0.0344828	0.00185627	0.00185627	0.1	1.00314		donitriptan	0.048	0	0	0.000340948	0.000340948	0	0.999659		budipine	0.031	0.031	0.03125	0.00119332	0.00119332	0.111111	1.00497
metatinib	0.172	0.172	0.0344828	0.0018678	0.0018678	0.1	1.00313		enoxacin	0.048	0	0	0.000340948	0.000340948	0	0.999659		bumetanide	0.031	0.031	0.03125	0.00119332	0.00119332	0.111111	1.00497
XMD-1499	0.138	0.138	0.0344828	0.0018678	0.0018678	0.1	1.00313		estrone	0.048	0	0	0.000340948	0.000340948	0	0.999659		CI-966	0.031	0.031	0.03125	0.00119332	0.00119332	0.111111	1.00497
balicatib	0.069	0.069	0.0344828	0.00187521	0.00187521	0.1	1.00312		ivabradine	0.048	0	0	0.000340948	0.000340948	0	0.999659		danegaptide	0.031	0.031	0.03125	0.00119332	0.00119332	0.111111	1.00497
CTS-1027	0.241	0.241	0.0344828	0.00189527	0.00189527	0.1	1.0031		mCPP	0.048	0	0	0.000340948	0.000340948	0	0.999659		dexfenfluramine	0.031	0.031	0.03125	0.00119332	0.00119332	0.111111	1.00497
bitopertin	0.069	0.069	0.0344828	0.00190931	0.00190931	0.1	1.00309		nefiracetam	0.048	0	0	0.000340948	0.000340948	0	0.999659		empagliflozin	0.031	0.031	0.03125	0.00119332	0.00119332	0.111111	1.00497
escitalopram	0.034	0.034	0.0344828	0.00190931	0.00190931	0.1	1.00309		niacin	0.048	0	0	0.000340948	0.000340948	0	0.999659		indinavir	0.031	0.031	0.03125	0.00119332	0.00119332	0.111111	1.00497
fluphenazine	0.034	0.034	0.0344828	0.00190931	0.00190931	0.1	1.00309		pantoprazole	0.048	0	0	0.000340948	0.000340948	0	0.999659		JTC-801	0.031	0.031	0.03125	0.00119332	0.00119332	0.111111	1.00497
fosfomycin	0.034	0.034	0.0344828	0.00190931	0.00190931	0.1	1.00309		penciclovir	0.048	0	0	0.000340948	0.000340948	0	0.999659		KU-60019	0.031	0.031	0.03125	0.00119332	0.00119332	0.111111	1.00497
levetiracetam	0.069	0.069	0.0344828	0.00190931	0.00190931	0.1	1.00309		LY-2801653	0.143	0.143	0.047619	0.00207868	0.00207868	0.0588235	0.999654		lamotrigine	0.031	0.031	0.03125	0.00119332	0.00119332	0.111111	1.00497
metoprolol	0.034	0.034	0.0344828	0.00190931	0.00190931	0.1	1.00309		famotidine	0.048	0.048	0.047619	0.00208831	0.00208831	0.0588235	0.999644		lidocaine	0.031	0.031	0.03125	0.00119332	0.00119332	0.111111	1.00497
rizatriptan	0.034	0.034	0.0344828	0.00190931	0.00190931	0.1	1.00309		NVP-BHG712	0.048	0.048	0.047619	0.00208831	0.00208831	0.0588235	0.999644		linagliptin	0.031	0.031	0.03125	0.00119332	0.00119332	0.111111	1.00497
mefloquine	0.034	0.034	0.0344828	0.00197157	0.00197157	0.1	1.00303		acyclovir	0.095	0.048	0.0238095	0.000795545	0.000795545	0.0294118	0.999637		moxonidine	0.031	0.031	0.03125	0.00119332	0.00119332	0.111111	1.00497
AS-605240	0.069	0.069	0.0344828	0.00198886	0.00198886	0.1	1.00301		mecamylamine	0.095	0.048	0.0238095	0.000795545	0.000795545	0.0294118	0.999637		nefopam	0.031	0.031	0.03125	0.00119332	0.00119332	0.111111	1.00497
fluspirilene	0.034	0.034	0.0344828	0.00198886	0.00198886	0.1	1.00301		adatanserin	0.048	0	0	0.000367175	0.000367175	0	0.999633		nicergoline	0.031	0.031	0.03125	0.00119332	0.00119332	0.111111	1.00497
PCA-4248	0.034	0.034	0.0344828	0.00198886	0.00198886	0.1	1.00301		PF-03814735	0.238	0.429	0.0857143	0.00599718	0.00599718	0.105882	0.999626		otamixaban	0.031	0.031	0.03125	0.00119332	0.00119332	0.111111	1.00497
PF-02545920	0.034	0.034	0.0344828	0.00198886	0.00198886	0.1	1.00301		mericitabine	0.048	0	0	0.000376837	0.000376837	0	0.999623		oxypurinol	0.031	0.031	0.03125	0.00119332	0.00119332	0.111111	1.00497
CGS-20625	0.172	0.172	0.0344828	0.00201946	0.00201946	0.1	1.00298		itraconazole	0.048	0.048	0.047619	0.00211125	0.00211125	0.0588235	0.999621		piroxicam	0.031	0.031	0.03125	0.00119332	0.00119332	0.111111	1.00497
licochalcone-a	0.034	0.034	0.0344828	0.00204569	0.00204569	0.1	1.00295		AMG-517	0.19	0.238	0.0595238	0.00309617	0.00309617	0.0735294	0.999612		PS-178990	0.062	0.062	0.03125	0.00119332	0.00119332	0.111111	1.00497
erlotinib	0.034	0.034	0.0344828	0.00206842	0.00206842	0.1	1.00293		amiloride	0.048	0	0	0.000397772	0.000397772	0	0.999602		ramipril	0.031	0.031	0.03125	0.00119332	0.00119332	0.111111	1.00497
aliskiren	0.069	0.069	0.0344828	0.0020883	0.0020883	0.1	1.00291		bendroflumethiazide	0.048	0	0	0.000397772	0.000397772	0	0.999602		serdemetan	0.031	0.031	0.03125	0.00119332	0.00119332	0.111111	1.00497
PD-153035	0.034	0.034	0.0344828	0.0020883	0.0020883	0.1	1.00291		benfluorex	0.048	0	0	0.000397772	0.000397772	0	0.999602		spironolactone	0.062	0.062	0.03125	0.00119332	0.00119332	0.111111	1.00497
torcitabine	0.034	0.034	0.0344828	0.0020883	0.0020883	0.1	1.00291		brivanib	0.048	0	0	0.000397772	0.000397772	0	0.999602		tamsulosin	0.031	0.031	0.03125	0.00119332	0.00119332	0.111111	1.00497
sitagliptin	0.034	0.034	0.0344828	0.00212145	0.00212145	0.1	1.00288		cinoxacin	0.048	0	0	0.000397772	0.000397772	0	0.999602		gemfibrozil	0.031	0.031	0.03125	0.00125612	0.00125612	0.111111	1.00491
lasalocid	0.276	0.31	0.0387931	0.00347147	0.00347147	0.1125	1.00286		elacridar	0.048	0	0	0.000397772	0.000397772	0	0.999602		PF-03758309	0.281	0.406	0.0451389	0.00802777	0.00802777	0.160494	1.00487
cyanocobalamin	0.069	0.069	0.0344828	0.00215934	0.00215934	0.1	1.00284		favipiravir	0.048	0	0	0.000397772	0.000397772	0	0.999602		triclosan	0.062	0.062	0.03125	0.0013018	0.0013018	0.111111	1.00486
PIK-93	0.034	0.034	0.0344828	0.00216967	0.00216967	0.1	1.00283		guanaben-acetate	0.048	0	0	0.000397772	0.000397772	0	0.999602		topiramate	0.031	0.031	0.03125	0.00131265	0.00131265	0.111111	1.00485
rosuvastatin	0.034	0.034	0.0344828	0.00216967	0.00216967	0.1	1.00283		NSC-4644	0.048	0	0	0.000397772	0.000397772	0	0.999602		cyproheptadine	0.031	0.031	0.03125	0.00132591	0.00132591	0.111111	1.00484
A-443654	0.69	0.759	0.037931	0.00322319	0.00322319	0.11	1.00283		phentolamine	0.048	0	0	0.000397772	0.000397772	0	0.999602		fludarabine-phosphate	0.031	0.031	0.03125	0.00136379	0.00136379	0.111111	1.0048
MK-2461	0.069	0.069	0.0344828	0.00220305	0.00220305	0.1	1.0028		regorafenib	0.048	0	0	0.000397772	0.000397772	0	0.999602		formoterol	0.031	0.031	0.03125	0.00136379	0.00136379	0.111111	1.0048
GSK-690693	0.103	0.103	0.0344828	0.0022673	0.0022673	0.1	1.00273		resveratrol	0.048	0	0	0.000397772	0.000397772	0	0.999602		ICI-162846	0.031	0.031	0.03125	0.00136379	0.00136379	0.111111	1.0048
ABT-202	0.034	0.034	0.0344828	0.00238663	0.00238663	0.1	1.00261		tegobuvir	0.048	0	0	0.000397772	0.000397772	0	0.999602		nilotinib	0.031	0.031	0.03125	0.00136379	0.00136379	0.111111	1.0048
anamorelin	0.034	0.034	0.0344828	0.00238663	0.00238663	0.1	1.00261		vinpocetine	0.048	0	0	0.000397772	0.000397772	0	0.999602		ulipristal	0.062	0.062	0.03125	0.00136379	0.00136379	0.111111	1.0048
aspirin	0.034	0.034	0.0344828	0.00238663	0.00238663	0.1	1.00261		tipifarnib-P2	0.143	0.19	0.0634921	0.00349264	0.00349264	0.0784314	0.999589		ZK-93423	0.094	0.094	0.03125	0.00137691	0.00137691	0.111111	1.00479
betrixaban	0.034	0.034	0.0344828	0.00238663	0.00238663	0.1	1.00261		UNC-0638	0.048	0	0	0.000433934	0.000433934	0	0.999566		vicriviroc	0.062	0.062	0.03125	0.0013922	0.0013922	0.111111	1.00477
BMS-599626	0.034	0.034	0.0344828	0.00238663	0.00238663	0.1	1.00261		dasabuvir	0.095	0.095	0.047619	0.00217605	0.00217605	0.0588235	0.999556		doxycycline	0.031	0.031	0.03125	0.00143198	0.00143198	0.111111	1.00473
BX-912	0.034	0.034	0.0344828	0.00238663	0.00238663	0.1	1.00261		MGCD-265	0.048	0.048	0.047619	0.00218775	0.00218775	0.0588235	0.999545		efaproxiral	0.031	0.031	0.03125	0.00143198	0.00143198	0.111111	1.00473
chloramphenicol	0.034	0.034	0.0344828	0.00238663	0.00238663	0.1	1.00261		agomelatine	0.048	0	0	0.000477327	0.000477327	0	0.999523		etofylline-clofibrate	0.031	0.031	0.03125	0.00143198	0.00143198	0.111111	1.00473
epitiostanol	0.034	0.034	0.0344828	0.00238663	0.00238663	0.1	1.00261		APD-668	0.048	0	0	0.000477327	0.000477327	0	0.999523		felodipine	0.031	0.031	0.03125	0.00143198	0.00143198	0.111111	1.00473
fadrozole	0.034	0.034	0.0344828	0.00238663	0.00238663	0.1	1.00261		buspirone	0.048	0	0	0.000477327	0.000477327	0	0.999523		PSI-7976	0.031	0.031	0.03125	0.00143198	0.00143198	0.111111	1.00473
ilomastat	0.103	0.103	0.0344828	0.00238663	0.00238663	0.1	1.00261		clioquinol	0.048	0	0	0.000477327	0.000477327	0	0.999523		SB-239063	0.031	0.031	0.03125	0.00143198	0.00143198	0.111111	1.00473
isbufylline	0.034	0.034	0.0344828	0.00238663	0.00238663	0.1	1.00261		fexofenadine	0.048	0	0	0.000477327	0.000477327	0	0.999523		epirubicin	0.406	0.531	0.0408654	0.00584314	0.00584314	0.145299	1.00472
methimazole	0.034	0.034	0.0344828	0.00238663	0.00238663	0.1	1.00261		isosorbide-mononitrate	0.048	0	0	0.000477327	0.000477327	0	0.999523		duloxetine	0.031	0.031	0.03125	0.0014687	0.0014687	0.111111	1.00469
miltefosine	0.034	0.034	0.0344828	0.00238663	0.00238663	0.1	1.00261		mephentermine	0.095	0	0	0.000477327	0.000477327	0	0.999523		berberine	0.156	0.156	0.03125	0.00149165	0.00149165	0.111111	1.00467
naftidrofuryl	0.172	0.172	0.0344828	0.00238663	0.00238663	0.1	1.00261		merbarone	0.048	0	0	0.000477327	0.000477327	0	0.999523		idalopirdine	0.031	0.031	0.03125	0.00149165	0.00149165	0.111111	1.00467
nalbuphine	0.034	0.034	0.0344828	0.00238663	0.00238663	0.1	1.00261		methoxsalen	0.048	0	0	0.000477327	0.000477327	0	0.999523		penicillin-v-potassium	0.031	0.031	0.03125	0.00149165	0.00149165	0.111111	1.00467
nimesulide	0.034	0.034	0.0344828	0.00238663	0.00238663	0.1	1.00261		oxybenzone	0.048	0	0	0.000477327	0.000477327	0	0.999523		alaproclate	0.031	0.031	0.03125	0.0015027	0.0015027	0.111111	1.00466
norethisterone	0.034	0.034	0.0344828	0.00238663	0.00238663	0.1	1.00261		pimozide	0.048	0	0	0.000477327	0.000477327	0	0.999523		ketanserin	0.062	0.062	0.03125	0.00151877	0.00151877	0.111111	1.00464
propentofylline	0.034	0.034	0.0344828	0.00238663	0.00238663	0.1	1.00261		prazosin	0.048	0	0	0.000477327	0.000477327	0	0.999523		XL-147	0.094	0.094	0.03125	0.00151877	0.00151877	0.111111	1.00464
protriptyline	0.034	0.034	0.0344828	0.00238663	0.00238663	0.1	1.00261		safinamide	0.048	0	0	0.000477327	0.000477327	0	0.999523		ixazomib	0.562	0.688	0.0381944	0.00458041	0.00458041	0.135802	1.00464
reserpine	0.034	0.034	0.0344828	0.00238663	0.00238663	0.1	1.00261		sorbinil	0.048	0	0	0.000477327	0.000477327	0	0.999523		nortriptyline	0.031	0.031	0.03125	0.00153426	0.00153426	0.111111	1.00463
selamectin	0.034	0.034	0.0344828	0.00238663	0.00238663	0.1	1.00261		tolbutamide	0.048	0	0	0.000477327	0.000477327	0	0.999523		dantrolene	0.062	0.062	0.03125	0.00154429	0.00154429	0.111111	1.00462
senicapoc	0.034	0.034	0.0344828	0.00238663	0.00238663	0.1	1.00261		tolimidone	0.048	0	0	0.000477327	0.000477327	0	0.999523		resatorvid	0.125	0.125	0.03125	0.00154809	0.00154809	0.111111	1.00462
sildenafil	0.034	0.034	0.0344828	0.00238663	0.00238663	0.1	1.00261		varenicline	0.048	0	0	0.000477327	0.000477327	0	0.999523		tipiracil	0.062	0.062	0.03125	0.00156049	0.00156049	0.111111	1.0046
tiapride	0.034	0.034	0.0344828	0.00238663	0.00238663	0.1	1.00261		broxuridine	0.095	0.048	0.0238095	0.000917936	0.000917936	0.0294118	0.999515		cinepazide	0.031	0.031	0.03125	0.00159109	0.00159109	0.111111	1.00457
timolol	0.034	0.034	0.0344828	0.00238663	0.00238663	0.1	1.00261		avagacestat	0.095	0.095	0.047619	0.00222753	0.00222753	0.0588235	0.999505		dicloxacillin	0.031	0.031	0.03125	0.00159109	0.00159109	0.111111	1.00457
tizanidine	0.034	0.034	0.0344828	0.00238663	0.00238663	0.1	1.00261		losmapimod	0.048	0	0	0.000502449	0.000502449	0	0.999498		doxapram	0.031	0.031	0.03125	0.00159109	0.00159109	0.111111	1.00457
trimetazidine	0.034	0.034	0.0344828	0.00238663	0.00238663	0.1	1.00261		NU-7026	0.095	0	0	0.000502449	0.000502449	0	0.999498		gefitinib	0.031	0.031	0.03125	0.00159109	0.00159109	0.111111	1.00457
vilazodone	0.034	0.034	0.0344828	0.00238663	0.00238663	0.1	1.00261		16,16-dimethylprostaglandin-e2	0.048	0.048	0.047619	0.00225404	0.00225404	0.0588235	0.999478		levamisole	0.031	0.031	0.03125	0.00159109	0.00159109	0.111111	1.00457
zidovudine	0.069	0.069	0.0344828	0.00238663	0.00238663	0.1	1.00261		vardenafil	0.095	0.048	0.0238095	0.000954654	0.000954654	0.0294118	0.999478		naphazoline	0.031	0.031	0.03125	0.00159109	0.00159109	0.111111	1.00457
cladribine	0.241	0.241	0.0344828	0.00246619	0.00246619	0.1	1.00253		nutlin-3	0.095	0.143	0.0714286	0.00443232	0.00443232	0.0882353	0.99947		nefazodone	0.031	0.031	0.03125	0.00159109	0.00159109	0.111111	1.00457
BVD-523	0.103	0.103	0.0344828	0.00247503	0.00247503	0.1	1.00252		donepezil	0.048	0	0	0.000530363	0.000530363	0	0.99947		nicaraven	0.031	0.031	0.03125	0.00159109	0.00159109	0.111111	1.00457
LY-2784544	0.069	0.069	0.0344828	0.00247503	0.00247503	0.1	1.00252		fluconazole	0.048	0	0	0.000530363	0.000530363	0	0.99947		phentermine	0.031	0.031	0.03125	0.00159109	0.00159109	0.111111	1.00457
lersivirine	0.172	0.172	0.0344828	0.00249512	0.00249512	0.1	1.0025		triclosan	0.143	0.095	0.031746	0.0013018	0.0013018	0.0392157	0.999468		rimonabant	0.031	0.031	0.03125	0.00159109	0.00159109	0.111111	1.00457
mepacrine	0.103	0.103	0.0344828	0.00255711	0.00255711	0.1	1.00244		ALW-II-38-3	0.19	0.048	0.0119048	0.0006509	0.0006509	0.0147059	0.999457		suprofen	0.125	0.125	0.03125	0.00159109	0.00159109	0.111111	1.00457
LGX-818	0.172	0.207	0.0413793	0.00477327	0.00477327	0.12	1.00244		AMG-837	0.048	0	0	0.000550762	0.000550762	0	0.999449		tamoxifen	0.031	0.031	0.03125	0.00159109	0.00159109	0.111111	1.00457
orlistat	0.034	0.034	0.0344828	0.00257022	0.00257022	0.1	1.00243		menadione	0.048	0	0	0.000561561	0.000561561	0	0.999438		tyrphostin-1	0.031	0.031	0.03125	0.00159109	0.00159109	0.111111	1.00457
ixabepilone	0.414	0.414	0.0344828	0.00257648	0.00257648	0.1	1.00242		sertaconazole	0.095	0.048	0.0238095	0.000994431	0.000994431	0.0294118	0.999438		galeterone	0.094	0.094	0.03125	0.00164081	0.00164081	0.111111	1.00452
fluorometholone	0.069	0.069	0.0344828	0.00258552	0.00258552	0.1	1.00241		VX-661	0.095	0.048	0.0238095	0.000994431	0.000994431	0.0294118	0.999438		PH-797804	0.031	0.031	0.03125	0.00165229	0.00165229	0.111111	1.00451
NVP-BEZ235	0.586	0.724	0.0425963	0.00525628	0.00525628	0.123529	1.00238		GSK-2126458	0.333	0.571	0.0816327	0.00566826	0.00566826	0.10084	0.999432		PKI-179	0.438	0.562	0.0401786	0.00571227	0.00571227	0.142857	1.0045
ingenol-mebutate	0.241	0.276	0.0394089	0.00416491	0.00416491	0.114286	1.00237		abiraterone-acetate	0.048	0	0	0.000596659	0.000596659	0	0.999403		sulmazole	0.031	0.031	0.03125	0.00167064	0.00167064	0.111111	1.00449
ASC-J9	0.069	0.069	0.0344828	0.00263786	0.00263786	0.1	1.00236		acifran	0.048	0	0	0.000596659	0.000596659	0	0.999403		granisetron	0.031	0.031	0.03125	0.00173573	0.00173573	0.111111	1.00443
TAK-285	0.172	0.207	0.0413793	0.00486166	0.00486166	0.12	1.00235		ALX-5407	0.048	0	0	0.000596659	0.000596659	0	0.999403		PF-431396	0.094	0.125	0.0416667	0.00656325	0.00656325	0.148148	1.00442
L-citrulline	0.034	0.034	0.0344828	0.00268496	0.00268496	0.1	1.00232		anastrozole	0.048	0	0	0.000596659	0.000596659	0	0.999403		floxuridine	0.375	0.438	0.0364583	0.00397772	0.00397772	0.12963	1.00442
metergoline	0.034	0.034	0.0344828	0.00268496	0.00268496	0.1	1.00232		bevirimat-dimeglumine	0.048	0	0	0.000596659	0.000596659	0	0.999403		exemestane	0.062	0.062	0.03125	0.00174408	0.00174408	0.111111	1.00442
gliclazide	0.345	0.345	0.0344828	0.00270791	0.00270791	0.1	1.00229		chloroxine	0.048	0	0	0.000596659	0.000596659	0	0.999403		celastrol	0.062	0.062	0.03125	0.00174632	0.00174632	0.111111	1.00442
rigosertib	0.172	0.172	0.0344828	0.00271583	0.00271583	0.1	1.00229		decitabine	0.048	0	0	0.000596659	0.000596659	0	0.999403		enzastaurin	0.062	0.062	0.03125	0.0017502	0.0017502	0.111111	1.00441
amlodipine	0.034	0.034	0.0344828	0.00272758	0.00272758	0.1	1.00227		diclofensine	0.048	0	0	0.000596659	0.000596659	0	0.999403		biperiden	0.031	0.031	0.03125	0.00178998	0.00178998	0.111111	1.00437
diphenidol	0.069	0.069	0.0344828	0.00272758	0.00272758	0.1	1.00227		dipraglurant	0.048	0	0	0.000596659	0.000596659	0	0.999403		carbachol	0.031	0.031	0.03125	0.00178998	0.00178998	0.111111	1.00437
palomid-529	0.069	0.069	0.0344828	0.00272758	0.00272758	0.1	1.00227		eplerenone	0.048	0	0	0.000596659	0.000596659	0	0.999403		lomeguatrib	0.031	0.031	0.03125	0.00178998	0.00178998	0.111111	1.00437
triamcinolone	0.103	0.103	0.0344828	0.00272758	0.00272758	0.1	1.00227		KIN001-127	0.048	0	0	0.000596659	0.000596659	0	0.999403		mazindol	0.031	0.031	0.03125	0.00178998	0.00178998	0.111111	1.00437
vincamine	0.034	0.034	0.0344828	0.00272758	0.00272758	0.1	1.00227		latanoprost	0.048	0	0	0.000596659	0.000596659	0	0.999403		metoclopramide	0.031	0.031	0.03125	0.00178998	0.00178998	0.111111	1.00437
lupanine	0.172	0.172	0.0344828	0.00274463	0.00274463	0.1	1.00226		lesinurad	0.048	0	0	0.000596659	0.000596659	0	0.999403		rilmenidine	0.031	0.031	0.03125	0.00178998	0.00178998	0.111111	1.00437
CPI-613	0.069	0.069	0.0344828	0.00278441	0.00278441	0.1	1.00222		levofloxacin	0.048	0	0	0.000596659	0.000596659	0	0.999403		VX-765	0.031	0.031	0.03125	0.00178998	0.00178998	0.111111	1.00437
NVP-DPP728	0.034	0.034	0.0344828	0.00278441	0.00278441	0.1	1.00222		nimodipine	0.048	0	0	0.000596659	0.000596659	0	0.999403		radezolid	0.031	0.031	0.03125	0.00182507	0.00182507	0.111111	1.00434
KIN001-055	0.241	0.207	0.0295567	0.00146548	0.00146548	0.0857143	1.00221		PD-173074	0.048	0	0	0.000596659	0.000596659	0	0.999403		tolnaftate	0.062	0.062	0.03125	0.00182507	0.00182507	0.111111	1.00434
OSI-027	0.241	0.276	0.0394089	0.0043521	0.0043521	0.114286	1.00219		repaglinide	0.048	0	0	0.000596659	0.000596659	0	0.999403		bisoprolol	0.031	0.031	0.03125	0.00183587	0.00183587	0.111111	1.00433
ALW-II-38-3	0.138	0.103	0.0258621	0.0006509	0.0006509	0.075	1.00216		ritonavir	0.048	0	0	0.000596659	0.000596659	0	0.999403		ethylenediaminetetraacetic-acid	0.062	0.062	0.03125	0.00185627	0.00185627	0.111111	1.00431
apocynin	0.103	0.103	0.0344828	0.00286396	0.00286396	0.1	1.00214		rotigotine	0.048	0	0	0.000596659	0.000596659	0	0.999403		piracetam	0.031	0.031	0.03125	0.00185627	0.00185627	0.111111	1.00431
andrographolide	0.034	0.034	0.0344828	0.00288908	0.00288908	0.1	1.00211		teneligliptin	0.048	0	0	0.000596659	0.000596659	0	0.999403		targinine	0.031	0.031	0.03125	0.00185627	0.00185627	0.111111	1.00431
pyrazinoylguanidine	0.138	0.138	0.0344828	0.00289806	0.00289806	0.1	1.0021		TG-100115	0.048	0	0	0.000596659	0.000596659	0	0.999403		CHIR-99021	0.062	0.062	0.03125	0.00187521	0.00187521	0.111111	1.00429
macitentan	0.31	0.31	0.0344828	0.00290871	0.00290871	0.1	1.00209		urapidil	0.048	0	0	0.000596659	0.000596659	0	0.999403		escitalopram	0.031	0.031	0.03125	0.00190931	0.00190931	0.111111	1.00426
mibampator	0.103	0.103	0.0344828	0.00292905	0.00292905	0.1	1.00207		vidarabine	0.048	0	0	0.000596659	0.000596659	0	0.999403		levetiracetam	0.031	0.031	0.03125	0.00190931	0.00190931	0.111111	1.00426
halofantrine	0.103	0.103	0.0344828	0.00293215	0.00293215	0.1	1.00207		zileuton	0.048	0	0	0.000596659	0.000596659	0	0.999403		rizatriptan	0.031	0.031	0.03125	0.00190931	0.00190931	0.111111	1.00426
dacarbazine	0.172	0.138	0.0275862	0.00115716	0.00115716	0.08	1.00204		ZK-200775	0.048	0	0	0.000596659	0.000596659	0	0.999403		tolazamide	0.031	0.031	0.03125	0.00190931	0.00190931	0.111111	1.00426
diacerein	0.034	0.034	0.0344828	0.00298329	0.00298329	0.1	1.00202		tibolone	0.048	0	0	0.0006226	0.0006226	0	0.999377		avasimibe	0.031	0.031	0.03125	0.00193914	0.00193914	0.111111	1.00423
DPI-201106	0.034	0.034	0.0344828	0.00298329	0.00298329	0.1	1.00202		BMS-387032	0.333	0.429	0.0612245	0.00349859	0.00349859	0.0756303	0.999367		PSI-6130	0.031	0.031	0.03125	0.00193914	0.00193914	0.111111	1.00423
manumycin-a	0.034	0.034	0.0344828	0.00298329	0.00298329	0.1	1.00202		naftifine	0.048	0	0	0.000636436	0.000636436	0	0.999364		AS-605240	0.031	0.031	0.03125	0.00198886	0.00198886	0.111111	1.00418
RG-2833	0.172	0.172	0.0344828	0.00308516	0.00308516	0.1	1.00192		imiloxan	0.048	0	0	0.000642556	0.000642556	0	0.999357		procainamide	0.031	0.031	0.03125	0.00198886	0.00198886	0.111111	1.00418
BCI-540	0.034	0.034	0.0344828	0.00318218	0.00318218	0.1	1.00182		ipratropium	0.095	0	0	0.0006509	0.0006509	0	0.999349		tazobactam	0.031	0.031	0.03125	0.00198886	0.00198886	0.111111	1.00418
glycopyrrolate	0.034	0.034	0.0344828	0.00318218	0.00318218	0.1	1.00182		amfepramone	0.048	0.048	0.047619	0.00238663	0.00238663	0.0588235	0.999346		docetaxel	0.406	0.438	0.0336538	0.00299048	0.00299048	0.119658	1.00416
ifenprodil	0.034	0.034	0.0344828	0.00318218	0.00318218	0.1	1.00182		atipamezole	0.048	0.048	0.047619	0.00238663	0.00238663	0.0588235	0.999346		cilomilast	0.031	0.031	0.03125	0.00204569	0.00204569	0.111111	1.00412
rimcazole	0.034	0.034	0.0344828	0.00318218	0.00318218	0.1	1.00182		baricitinib	0.048	0.048	0.047619	0.00238663	0.00238663	0.0588235	0.999346		aliskiren	0.031	0.031	0.03125	0.0020883	0.0020883	0.111111	1.00408
sarcosine	0.034	0.034	0.0344828	0.00318218	0.00318218	0.1	1.00182		betrixaban	0.048	0.048	0.047619	0.00238663	0.00238663	0.0588235	0.999346		apremilast	0.062	0.062	0.03125	0.0020883	0.0020883	0.111111	1.00408
tirapazamine	0.034	0.034	0.0344828	0.00318218	0.00318218	0.1	1.00182		bifonazole	0.048	0.048	0.047619	0.00238663	0.00238663	0.0588235	0.999346		famotidine	0.031	0.031	0.03125	0.0020883	0.0020883	0.111111	1.00408
telmisartan	0.138	0.103	0.0258621	0.000994431	0.000994431	0.075	1.00182		BX-912	0.048	0.048	0.047619	0.00238663	0.00238663	0.0588235	0.999346		torcitabine	0.031	0.031	0.03125	0.0020883	0.0020883	0.111111	1.00408
fusidic-acid	0.172	0.138	0.0275862	0.0013922	0.0013922	0.08	1.00181		chloramphenicol	0.048	0.048	0.047619	0.00238663	0.00238663	0.0588235	0.999346		medetomidine	0.156	0.156	0.03125	0.00210024	0.00210024	0.111111	1.00407
dinaciclib	0.862	0.862	0.0344828	0.00326492	0.00326492	0.1	1.00174		clofoctol	0.048	0.048	0.047619	0.00238663	0.00238663	0.0588235	0.999346		meclofenamic-acid	0.156	0.156	0.03125	0.00214797	0.00214797	0.111111	1.00402
istaroxime	0.138	0.103	0.0258621	0.00109387	0.00109387	0.075	1.00172		dextromethorphan	0.048	0.048	0.047619	0.00238663	0.00238663	0.0588235	0.999346		PCI-24781	0.25	0.375	0.046875	0.00991371	0.00991371	0.166667	1.00402
PI-103	0.379	0.483	0.0438871	0.0064174	0.0064174	0.127273	1.0017		dinoprost	0.048	0.048	0.047619	0.00238663	0.00238663	0.0588235	0.999346		methocarbamol	0.094	0.094	0.03125	0.00218775	0.00218775	0.111111	1.00398
AS-703026	0.414	0.483	0.0402299	0.00513789	0.00513789	0.116667	1.00168		disulfiram	0.048	0.048	0.047619	0.00238663	0.00238663	0.0588235	0.999346		mepivacaine	0.375	0.406	0.0338542	0.00329789	0.00329789	0.12037	1.00394
ASA-404	0.034	0.034	0.0344828	0.00334129	0.00334129	0.1	1.00166		GDC-0879	0.048	0.048	0.047619	0.00238663	0.00238663	0.0588235	0.999346		JNK-IN-5A	0.188	0.188	0.03125	0.00222483	0.00222483	0.111111	1.00394
canertinib	0.069	0.069	0.0344828	0.00334129	0.00334129	0.1	1.00166		hymecromone	0.048	0.048	0.047619	0.00238663	0.00238663	0.0588235	0.999346		chelerythrine	0.031	0.031	0.03125	0.00224625	0.00224625	0.111111	1.00392
danazol	0.103	0.103	0.0344828	0.00334129	0.00334129	0.1	1.00166		IB-MECA	0.048	0.048	0.047619	0.00238663	0.00238663	0.0588235	0.999346		methylstat	0.062	0.062	0.03125	0.00224625	0.00224625	0.111111	1.00392
racecadotril	0.034	0.034	0.0344828	0.00334129	0.00334129	0.1	1.00166		isradipine	0.095	0.095	0.047619	0.00238663	0.00238663	0.0588235	0.999346		L-690330	0.062	0.062	0.03125	0.00227299	0.00227299	0.111111	1.00389
ramelteon	0.034	0.034	0.0344828	0.00334129	0.00334129	0.1	1.00166		lerisetron	0.048	0.048	0.047619	0.00238663	0.00238663	0.0588235	0.999346		triamcinolone-acetonide	0.031	0.031	0.03125	0.0023014	0.0023014	0.111111	1.00387
calcitriol	0.207	0.207	0.0344828	0.00348816	0.00348816	0.1	1.00152		liranaftate	0.048	0.048	0.047619	0.00238663	0.00238663	0.0588235	0.999346		genz-644282	0.531	0.625	0.0367647	0.00474486	0.00474486	0.130719	1.0038
SNX-2112	0.345	0.379	0.037931	0.00457844	0.00457844	0.11	1.00148		methimazole	0.048	0.048	0.047619	0.00238663	0.00238663	0.0588235	0.999346		NVP-BEZ235	0.594	0.719	0.0378289	0.00525628	0.00525628	0.134503	1.0038
chrysin	0.103	0.069	0.0229885	0.000745823	0.000745823	0.0666667	1.00148		penfluridol	0.048	0.048	0.047619	0.00238663	0.00238663	0.0588235	0.999346		atipamezole	0.031	0.031	0.03125	0.00238663	0.00238663	0.111111	1.00378
pralatrexate	0.483	0.552	0.0394089	0.00506701	0.00506701	0.114286	1.00148		protriptyline	0.048	0.048	0.047619	0.00238663	0.00238663	0.0588235	0.999346		BMS-599626	0.031	0.031	0.03125	0.00238663	0.00238663	0.111111	1.00378
losartan	0.103	0.069	0.0229885	0.000795545	0.000795545	0.0666667	1.00143		reserpine	0.048	0.048	0.047619	0.00238663	0.00238663	0.0588235	0.999346		bretazenil	0.031	0.031	0.03125	0.00238663	0.00238663	0.111111	1.00378
ATN-161	0.034	0.034	0.0344828	0.00357995	0.00357995	0.1	1.00143		rifabutin	0.048	0.048	0.047619	0.00238663	0.00238663	0.0588235	0.999346		butorphanol-(+)-tartrate	0.031	0.031	0.03125	0.00238663	0.00238663	0.111111	1.00378
AZD-1981	0.103	0.103	0.0344828	0.00357995	0.00357995	0.1	1.00143		ripasudil	0.048	0.048	0.047619	0.00238663	0.00238663	0.0588235	0.999346		BX-912	0.031	0.031	0.03125	0.00238663	0.00238663	0.111111	1.00378
CEP-32496	0.034	0.034	0.0344828	0.00357995	0.00357995	0.1	1.00143		temoporfin	0.095	0.095	0.047619	0.00238663	0.00238663	0.0588235	0.999346		diethylstilbestrol	0.031	0.031	0.03125	0.00238663	0.00238663	0.111111	1.00378
clofazimine	0.034	0.034	0.0344828	0.00357995	0.00357995	0.1	1.00143		tesaglitazar	0.048	0.048	0.047619	0.00238663	0.00238663	0.0588235	0.999346		dinoprost	0.031	0.031	0.03125	0.00238663	0.00238663	0.111111	1.00378
forskolin	0.103	0.103	0.0344828	0.00357995	0.00357995	0.1	1.00143		tramadol	0.048	0.048	0.047619	0.00238663	0.00238663	0.0588235	0.999346		disulfiram	0.031	0.031	0.03125	0.00238663	0.00238663	0.111111	1.00378
meglitinide	0.034	0.034	0.0344828	0.00357995	0.00357995	0.1	1.00143		trazodone	0.048	0.048	0.047619	0.00238663	0.00238663	0.0588235	0.999346		edoxaban	0.031	0.031	0.03125	0.00238663	0.00238663	0.111111	1.00378
UK-383367	0.034	0.034	0.0344828	0.00357995	0.00357995	0.1	1.00143		vilazodone	0.048	0.048	0.047619	0.00238663	0.00238663	0.0588235	0.999346		etofenamate	0.031	0.031	0.03125	0.00238663	0.00238663	0.111111	1.00378
TTNPB	0.138	0.103	0.0258621	0.00143198	0.00143198	0.075	1.00138		zaprinast	0.048	0.048	0.047619	0.00238663	0.00238663	0.0588235	0.999346		EX-527	0.031	0.031	0.03125	0.00238663	0.00238663	0.111111	1.00378
histamine	0.103	0.069	0.0229885	0.00085237	0.00085237	0.0666667	1.00137		istaroxime	0.095	0.048	0.0238095	0.00109387	0.00109387	0.0294118	0.999339		febuxostat	0.031	0.031	0.03125	0.00238663	0.00238663	0.111111	1.00378
GSK-J2	0.207	0.138	0.0229885	0.000882017	0.000882017	0.0666667	1.00134		valsartan	0.238	0.286	0.0571429	0.00316489	0.00316489	0.0705882	0.999331		fluocinolone-acetonide	0.188	0.188	0.03125	0.00238663	0.00238663	0.111111	1.00378
fulvestrant	0.034	0.034	0.0344828	0.00367175	0.00367175	0.1	1.00133		allopurinol	0.048	0	0	0.000681896	0.000681896	0	0.999318		indoramin	0.062	0.062	0.03125	0.00238663	0.00238663	0.111111	1.00378
berberine	0.138	0.103	0.0258621	0.00149165	0.00149165	0.075	1.00132		barasertib-HQPA	0.095	0	0	0.000681896	0.000681896	0	0.999318		lerisetron	0.031	0.031	0.03125	0.00238663	0.00238663	0.111111	1.00378
PKI-179	0.379	0.448	0.0407524	0.00571227	0.00571227	0.118182	1.00129		BMS-927711	0.048	0	0	0.000681896	0.000681896	0	0.999318		levcromakalim	0.031	0.031	0.03125	0.00238663	0.00238663	0.111111	1.00378
GSK-2126458	0.586	0.69	0.040568	0.00566826	0.00566826	0.117647	1.00127		eugenol	0.048	0	0	0.000681896	0.000681896	0	0.999318		mibefradil	0.031	0.031	0.03125	0.00238663	0.00238663	0.111111	1.00378
prochlorperazine	0.069	0.069	0.0344828	0.00375043	0.00375043	0.1	1.00126		flecainide	0.048	0	0	0.000681896	0.000681896	0	0.999318		midodrine	0.031	0.031	0.03125	0.00238663	0.00238663	0.111111	1.00378
ursodeoxycholyltaurine	0.034	0.034	0.0344828	0.00375043	0.00375043	0.1	1.00126		GSK-J4	0.048	0	0	0.000681896	0.000681896	0	0.999318		miltefosine	0.031	0.031	0.03125	0.00238663	0.00238663	0.111111	1.00378
voriconazole	0.069	0.034	0.0172414	0	0	0.05	1.00125		hesperidin	0.048	0	0	0.000681896	0.000681896	0	0.999318		nalbuphine	0.031	0.031	0.03125	0.00238663	0.00238663	0.111111	1.00378
mebendazole	0.138	0.103	0.0258621	0.00157015	0.00157015	0.075	1.00124		loratadine	0.048	0	0	0.000681896	0.000681896	0	0.999318		nimesulide	0.062	0.062	0.03125	0.00238663	0.00238663	0.111111	1.00378
ostarine	0.103	0.069	0.0229885	0.000982732	0.000982732	0.0666667	1.00124		phensuximide	0.048	0	0	0.000681896	0.000681896	0	0.999318		penfluridol	0.062	0.062	0.03125	0.00238663	0.00238663	0.111111	1.00378
mestinon	0.034	0.034	0.0344828	0.00377884	0.00377884	0.1	1.00123		propylthiouracil	0.048	0	0	0.000681896	0.000681896	0	0.999318		PRX-08066	0.031	0.031	0.03125	0.00238663	0.00238663	0.111111	1.00378
hydrocortisone	0.103	0.069	0.0229885	0.000994431	0.000994431	0.0666667	1.00123		colforsin-daproate	0.095	0.143	0.0714286	0.0046028	0.0046028	0.0882353	0.9993		raclopride	0.031	0.031	0.03125	0.00238663	0.00238663	0.111111	1.00378
efatutazone	0.31	0.241	0.0268199	0.00181208	0.00181208	0.0777778	1.00121		asymmetrical-dimethylarginine	0.048	0	0	0.000701951	0.000701951	0	0.999298		relcovaptan	0.031	0.031	0.03125	0.00238663	0.00238663	0.111111	1.00378
pinacidil	0.276	0.241	0.0301724	0.00263017	0.00263017	0.0875	1.0012		mepyramine	0.095	0.048	0.0238095	0.00113649	0.00113649	0.0294118	0.999296		resorcinol	0.031	0.031	0.03125	0.00238663	0.00238663	0.111111	1.00378
armodafinil	0.034	0.034	0.0344828	0.00381862	0.00381862	0.1	1.00119		balapiravir	0.095	0	0	0.00071599	0.00071599	0	0.999284		rifabutin	0.031	0.031	0.03125	0.00238663	0.00238663	0.111111	1.00378
QL-X-138	0.103	0.103	0.0344828	0.00383566	0.00383566	0.1	1.00117		irbesartan	0.048	0	0	0.00071599	0.00071599	0	0.999284		rolipram	0.031	0.031	0.03125	0.00238663	0.00238663	0.111111	1.00378
bardoxolone-methyl	0.276	0.31	0.0387931	0.00519093	0.00519093	0.1125	1.00115		progesterone	0.048	0	0	0.00071599	0.00071599	0	0.999284		rufinamide	0.031	0.031	0.03125	0.00238663	0.00238663	0.111111	1.00378
GDC-0980	0.621	0.69	0.0383142	0.00504865	0.00504865	0.111111	1.00114		SC-12267	0.048	0	0	0.00071599	0.00071599	0	0.999284		senicapoc	0.031	0.031	0.03125	0.00238663	0.00238663	0.111111	1.00378
camptothecin	0.448	0.483	0.0371353	0.00468488	0.00468488	0.107692	1.00112		dalfampridine	0.095	0	0	0.000734349	0.000734349	0	0.999266		seocalcitol	0.125	0.125	0.03125	0.00238663	0.00238663	0.111111	1.00378
ivermectin	0.034	0.034	0.0344828	0.0039054	0.0039054	0.1	1.0011		SB-683698	0.048	0	0	0.000734349	0.000734349	0	0.999266		solifenacin-succinate	0.031	0.031	0.03125	0.00238663	0.00238663	0.111111	1.00378
midostaurin	0.241	0.276	0.0394089	0.00551395	0.00551395	0.114286	1.00103		QL-X-138	0.143	0.19	0.0634921	0.00383566	0.00383566	0.0784314	0.999247		ST-1859	0.031	0.031	0.03125	0.00238663	0.00238663	0.111111	1.00378
dutasteride	0.034	0.034	0.0344828	0.00397772	0.00397772	0.1	1.00103		zofenopril-calcium	0.095	0.048	0.0238095	0.00119332	0.00119332	0.0294118	0.99924		sulfadoxine	0.031	0.031	0.03125	0.00238663	0.00238663	0.111111	1.00378
MK-2206	0.069	0.069	0.0344828	0.00397772	0.00397772	0.1	1.00103		resatorvid	0.143	0.095	0.031746	0.00154809	0.00154809	0.0392157	0.999222		cobimetinib	0.5	0.594	0.0371094	0.00498262	0.00498262	0.131944	1.00373
pomalidomide	0.103	0.069	0.0229885	0.00119332	0.00119332	0.0666667	1.00103		adoprazine	0.048	0	0	0.000795545	0.000795545	0	0.999204		SB-743921	0.406	0.406	0.03125	0.00247932	0.00247932	0.111111	1.00369
tetrahydrouridine	0.379	0.345	0.031348	0.00311588	0.00311588	0.0909091	1.00102		altanserin	0.048	0	0	0.000795545	0.000795545	0	0.999204		lersivirine	0.125	0.125	0.03125	0.00249512	0.00249512	0.111111	1.00367
digoxin	0.448	0.414	0.0318302	0.00327157	0.00327157	0.0923077	1.00099		bupivacaine	0.048	0	0	0.000795545	0.000795545	0	0.999204		capsaicin	0.031	0.031	0.03125	0.00250597	0.00250597	0.111111	1.00366
aphidicolin	0.31	0.31	0.0344828	0.00402452	0.00402452	0.1	1.00098		butoconazole	0.048	0	0	0.000795545	0.000795545	0	0.999204		anagrelide	0.031	0.031	0.03125	0.00257022	0.00257022	0.111111	1.0036
WZ-3105	0.793	0.759	0.0329835	0.00360906	0.00360906	0.0956522	1.00097		CC-401	0.048	0	0	0.000795545	0.000795545	0	0.999204		orlistat	0.031	0.031	0.03125	0.00257022	0.00257022	0.111111	1.0036
etazolate	0.069	0.034	0.0172414	0.000298329	0.000298329	0.05	1.00095		celecoxib	0.048	0	0	0.000795545	0.000795545	0	0.999204		amonafide	0.031	0.031	0.03125	0.0026036	0.0026036	0.111111	1.00357
TH-302	0.172	0.138	0.0275862	0.00226102	0.00226102	0.08	1.00094		clonazepam	0.048	0	0	0.000795545	0.000795545	0	0.999204		novobiocin	0.125	0.125	0.03125	0.00268496	0.00268496	0.111111	1.00349
orphenadrine	0.103	0.069	0.0229885	0.00128511	0.00128511	0.0666667	1.00094		ebselen	0.048	0	0	0.000795545	0.000795545	0	0.999204		papaverine	0.031	0.031	0.03125	0.00268496	0.00268496	0.111111	1.00349
AZD-8931	0.034	0.034	0.0344828	0.00409137	0.00409137	0.1	1.00092		fasudil	0.048	0	0	0.000795545	0.000795545	0	0.999204		raltegravir	0.031	0.031	0.03125	0.00268496	0.00268496	0.111111	1.00349
proglumide	0.069	0.069	0.0344828	0.00409137	0.00409137	0.1	1.00092		gaboxadol	0.048	0	0	0.000795545	0.000795545	0	0.999204		TMZ+Radiation	0.188	0.156	0.0260417	0.000814948	0.000814948	0.0925926	1.00347
amikacin	0.172	0.138	0.0275862	0.00228855	0.00228855	0.08	1.00091		gatifloxacin	0.048	0	0	0.000795545	0.000795545	0	0.999204		palovarotene	0.125	0.125	0.03125	0.00270485	0.00270485	0.111111	1.00347
daminozide	0.069	0.034	0.0172414	0.000340948	0.000340948	0.05	1.00091		ginkgolide-b	0.048	0	0	0.000795545	0.000795545	0	0.999204		vincamine	0.031	0.031	0.03125	0.00272758	0.00272758	0.111111	1.00344
donitriptan	0.069	0.034	0.0172414	0.000340948	0.000340948	0.05	1.00091		glafenine	0.048	0	0	0.000795545	0.000795545	0	0.999204		TG-100801	0.031	0.031	0.03125	0.00278441	0.00278441	0.111111	1.00339
pindolol	0.069	0.069	0.0344828	0.00412237	0.00412237	0.1	1.00089		haloperidol	0.048	0	0	0.000795545	0.000795545	0	0.999204		lestaurtinib	0.438	0.469	0.0334821	0.00370172	0.00370172	0.119048	1.00339
REV-5901	0.069	0.034	0.0172414	0.000367175	0.000367175	0.05	1.00088		ibudilast	0.048	0	0	0.000795545	0.000795545	0	0.999204		lonafarnib	0.125	0.125	0.03125	0.00279812	0.00279812	0.111111	1.00337
anisodamine	0.138	0.103	0.0258621	0.00194466	0.00194466	0.075	1.00087		iniparib	0.048	0	0	0.000795545	0.000795545	0	0.999204		taranabant	0.156	0.156	0.03125	0.00284856	0.00284856	0.111111	1.00332
methiopril	0.069	0.034	0.0172414	0.000397772	0.000397772	0.05	1.00085		ketotifen	0.048	0	0	0.000795545	0.000795545	0	0.999204		apocynin	0.094	0.094	0.03125	0.00286396	0.00286396	0.111111	1.00331
leflunomide	0.069	0.069	0.0344828	0.00417661	0.00417661	0.1	1.00083		loxoprofen	0.048	0	0	0.000795545	0.000795545	0	0.999204		GDC-0941	0.094	0.125	0.0416667	0.00775656	0.00775656	0.148148	1.00324
SN-38	0.414	0.448	0.0373563	0.00505223	0.00505223	0.108333	1.00083		metenkephalin	0.048	0	0	0.000795545	0.000795545	0	0.999204		griseofulvin	0.062	0.062	0.03125	0.0029374	0.0029374	0.111111	1.00323
lofexidine	0.103	0.069	0.0229885	0.00141028	0.00141028	0.0666667	1.00081		miglustat	0.048	0	0	0.000795545	0.000795545	0	0.999204		diacerein	0.031	0.031	0.03125	0.00298329	0.00298329	0.111111	1.00319
clozapine	0.103	0.069	0.0229885	0.00143198	0.00143198	0.0666667	1.00079		MK-8245	0.048	0	0	0.000795545	0.000795545	0	0.999204		estramustine	0.031	0.031	0.03125	0.00298329	0.00298329	0.111111	1.00319
CGP-60474	0.897	0.793	0.030504	0.0031424	0.0031424	0.0884615	1.00077		NSI-189	0.048	0	0	0.000795545	0.000795545	0	0.999204		etomidate	0.031	0.031	0.03125	0.00298329	0.00298329	0.111111	1.00319
lisinopril	0.207	0.172	0.0287356	0.00271208	0.00271208	0.0833333	1.00076		otilonium	0.048	0	0	0.000795545	0.000795545	0	0.999204		golvatinib	0.031	0.031	0.03125	0.00298329	0.00298329	0.111111	1.00319
CL-218872	0.103	0.069	0.0229885	0.00149165	0.00149165	0.0666667	1.00073		PF-04136309	0.048	0	0	0.000795545	0.000795545	0	0.999204		manumycin-a	0.031	0.031	0.03125	0.00298329	0.00298329	0.111111	1.00319
AVL-292	0.172	0.172	0.0344828	0.00429594	0.00429594	0.1	1.00071		phenazone	0.048	0	0	0.000795545	0.000795545	0	0.999204		LY-2157299	0.125	0.125	0.03125	0.00304959	0.00304959	0.111111	1.00312
triptolide	0.828	0.862	0.0359195	0.00472456	0.00472456	0.104167	1.00071		pinitol	0.048	0	0	0.000795545	0.000795545	0	0.999204		efavirenz	0.031	0.031	0.03125	0.00306853	0.00306853	0.111111	1.0031
temsirolimus	0.483	0.448	0.0320197	0.00363037	0.00363037	0.0928571	1.00069		roxithromycin	0.048	0	0	0.000795545	0.000795545	0	0.999204		RG-2833	0.188	0.188	0.03125	0.00308516	0.00308516	0.111111	1.00309
fomocaine	0.069	0.069	0.0344828	0.00432578	0.00432578	0.1	1.00068		sulfasalazine	0.048	0	0	0.000795545	0.000795545	0	0.999204		BAY-87-2243	0.188	0.188	0.03125	0.00312098	0.00312098	0.111111	1.00305
alizapride	0.103	0.069	0.0229885	0.00154429	0.00154429	0.0666667	1.00068		tacrine	0.095	0	0	0.000795545	0.000795545	0	0.999204		BCI-540	0.031	0.031	0.03125	0.00318218	0.00318218	0.111111	1.00299
PF-03814735	0.448	0.517	0.0397878	0.00599719	0.00599719	0.115385	1.00068		thiocolchicoside	0.048	0	0	0.000795545	0.000795545	0	0.999204		rimcazole	0.031	0.031	0.03125	0.00318218	0.00318218	0.111111	1.00299
dolutegravir	0.172	0.103	0.0206897	0.00113649	0.00113649	0.06	1.00066		THZ-2-98-01	0.048	0	0	0.000795545	0.000795545	0	0.999204		telbivudine	0.031	0.031	0.03125	0.00318218	0.00318218	0.111111	1.00299
latanoprost	0.069	0.034	0.0172414	0.000596659	0.000596659	0.05	1.00065		tiagabine	0.048	0	0	0.000795545	0.000795545	0	0.999204		TAS-103	0.406	0.469	0.0360577	0.0052819	0.0052819	0.128205	1.00295
ritonavir	0.069	0.034	0.0172414	0.000596659	0.000596659	0.05	1.00065		ticlopidine	0.143	0	0	0.000795545	0.000795545	0	0.999204		AT-9283	0.344	0.344	0.03125	0.00326592	0.00326592	0.111111	1.00291
zafirlukast	0.103	0.069	0.0229885	0.00159109	0.00159109	0.0666667	1.00063		tirasemtiv	0.095	0	0	0.000795545	0.000795545	0	0.999204		merimepodib	0.031	0.031	0.03125	0.00326592	0.00326592	0.111111	1.00291
ipratropium	0.069	0.034	0.0172414	0.0006509	0.0006509	0.05	1.0006		tomelukast	0.048	0	0	0.000795545	0.000795545	0	0.999204		DPCPX	0.031	0.031	0.03125	0.00328162	0.00328162	0.111111	1.00289
AV-412	0.138	0.138	0.0344828	0.00441969	0.00441969	0.1	1.00059		tranylcypromine	0.048	0	0	0.000795545	0.000795545	0	0.999204		delanzomib	0.656	0.719	0.0342262	0.00452324	0.00452324	0.121693	1.00289
JNK-9L	0.517	0.379	0.0252874	0.00210166	0.00210166	0.0733333	1.00059		vortioxetine	0.048	0	0	0.000795545	0.000795545	0	0.999204		ASA-404	0.031	0.031	0.03125	0.00334129	0.00334129	0.111111	1.00283
furosemide	0.069	0.034	0.0172414	0.000662954	0.000662954	0.05	1.00059		isoconazole	0.095	0.095	0.047619	0.00254574	0.00254574	0.0588235	0.999187		racecadotril	0.031	0.031	0.03125	0.00334129	0.00334129	0.111111	1.00283
asymmetrical-dimethylarginine	0.069	0.034	0.0172414	0.000701951	0.000701951	0.05	1.00055		amoxapine	0.048	0.048	0.047619	0.00255711	0.00255711	0.0588235	0.999176		etoposide	0.156	0.156	0.03125	0.00335621	0.00335621	0.111111	1.00282
ethinyl-estradiol	0.069	0.069	0.0344828	0.00447494	0.00447494	0.1	1.00053		mepacrine	0.048	0.048	0.047619	0.00255711	0.00255711	0.0588235	0.999176		PHA-848125	0.406	0.5	0.0384615	0.0065524	0.0065524	0.136752	1.00282
balapiravir	0.069	0.034	0.0172414	0.00071599	0.00071599	0.05	1.00053		rosiglitazone	0.238	0.19	0.0380952	0.00193511	0.00193511	0.0470588	0.999174		CC-930	0.125	0.156	0.0390625	0.00686157	0.00686157	0.138889	1.0028
MK-5108	0.172	0.103	0.0206897	0.00129007	0.00129007	0.06	1.00051		efatutazone	0.19	0.143	0.0357143	0.00181207	0.00181207	0.0441176	0.999162		flumatinib	0.094	0.094	0.03125	0.00339637	0.00339637	0.111111	1.00278
TMZ	0.138	0.069	0.0172414	0.00074068	0.00074068	0.05	1.00051		edoxudine	0.048	0	0	0.000842342	0.000842342	0	0.999158		carbenoxolone	0.156	0.125	0.025	0.00119332	0.00119332	0.0888889	1.00275
NVP-TAE684	0.103	0.138	0.045977	0.00841603	0.00841603	0.133333	1.00051		rimantadine	0.095	0	0	0.000842342	0.000842342	0	0.999158		dalfampridine	0.125	0.094	0.0234375	0.000734349	0.000734349	0.0833333	1.00273
AMD-11070	0.207	0.138	0.0229885	0.0017502	0.0017502	0.0666667	1.00047		orphenadrine	0.095	0.048	0.0238095	0.00128511	0.00128511	0.0294118	0.999148		bazedoxifene	0.062	0.062	0.03125	0.00344736	0.00344736	0.111111	1.00273
gatifloxacin	0.069	0.034	0.0172414	0.000795545	0.000795545	0.05	1.00045		pritelivir	0.048	0	0	0.00085237	0.00085237	0	0.999148		BIBX-1382	0.031	0.031	0.03125	0.00344736	0.00344736	0.111111	1.00273
secnidazole	0.069	0.034	0.0172414	0.000795545	0.000795545	0.05	1.00045		swainsonine	0.048	0	0	0.00085237	0.00085237	0	0.999148		MK-5108	0.156	0.125	0.025	0.00129007	0.00129007	0.0888889	1.00266
tirasemtiv	0.069	0.034	0.0172414	0.000795545	0.000795545	0.05	1.00045		Y-39983	0.048	0	0	0.00085237	0.00085237	0	0.999148		dovitinib	0.344	0.312	0.0284091	0.00249764	0.00249764	0.10101	1.0026
mitomycin-c	0.207	0.172	0.0287356	0.00308859	0.00308859	0.0833333	1.00039		fluorometholone	0.095	0.095	0.047619	0.00258552	0.00258552	0.0588235	0.999148		AICA-ribonucleotide	0.031	0.031	0.03125	0.00357995	0.00357995	0.111111	1.0026
sofalcone	0.138	0.069	0.0172414	0.000867867	0.000867867	0.05	1.00038		ofloxacin	0.143	0.095	0.031746	0.00162725	0.00162725	0.0392157	0.999143		arbutin	0.031	0.031	0.03125	0.00357995	0.00357995	0.111111	1.0026
valproic-acid	0.069	0.034	0.0172414	0.000867867	0.000867867	0.05	1.00038		doxepin	0.048	0	0	0.000867867	0.000867867	0	0.999132		clofazimine	0.031	0.031	0.03125	0.00357995	0.00357995	0.111111	1.0026
MD-920	0.241	0.172	0.0246305	0.0021957	0.0021957	0.0714286	1.00036		labetalol	0.048	0	0	0.000867867	0.000867867	0	0.999132		YM-201636	0.062	0.062	0.03125	0.00357995	0.00357995	0.111111	1.0026
broxuridine	0.069	0.034	0.0172414	0.000917936	0.000917936	0.05	1.00033		saxagliptin	0.048	0	0	0.000867867	0.000867867	0	0.999132		MG-132	0.781	0.844	0.03375	0.00463818	0.00463818	0.12	1.00257
capsaicin	0.138	0.103	0.0258621	0.00250597	0.00250597	0.075	1.00031		sofalcone	0.095	0	0	0.000867867	0.000867867	0	0.999132		suvorexant	0.094	0.062	0.0208333	0.000216967	0.000216967	0.0740741	1.00252
disopyramide	0.069	0.034	0.0172414	0.000954654	0.000954654	0.05	1.0003		cepharanthine	0.095	0.143	0.0714286	0.00477327	0.00477327	0.0882353	0.99913		alvimopan	0.062	0.062	0.03125	0.00365951	0.00365951	0.111111	1.00252
PA-824	0.069	0.034	0.0172414	0.000954654	0.000954654	0.05	1.0003		navitoclax	0.143	0.048	0.015873	0.00106987	0.00106987	0.0196078	0.999123		fulvestrant	0.062	0.062	0.03125	0.00367175	0.00367175	0.111111	1.0025
GSK-429286A	0.138	0.069	0.0172414	0.000982732	0.000982732	0.05	1.00027		gestrinone	0.048	0.095	0.0952381	0.0078418	0.0078418	0.117647	0.999109		efatutazone	0.188	0.156	0.0260417	0.00181208	0.00181208	0.0925926	1.00247
picotamide	0.069	0.034	0.0172414	0.000987573	0.000987573	0.05	1.00026		neostigmine	0.095	0.095	0.047619	0.0026253	0.0026253	0.0588235	0.999108		KW-2478	0.094	0.094	0.03125	0.00372034	0.00372034	0.111111	1.00246
deoxycholic-acid	0.379	0.276	0.0250784	0.00238663	0.00238663	0.0727273	1.00026		camostat-mesilate	0.095	0	0	0.000894988	0.000894988	0	0.999105		prochlorperazine	0.094	0.094	0.03125	0.00375043	0.00375043	0.111111	1.00243
dexloxiglumide	0.345	0.241	0.0241379	0.0021957	0.0021957	0.07	1.00026		droperidol	0.048	0	0	0.000894988	0.000894988	0	0.999105		GSK-461364	0.219	0.188	0.0267857	0.00214393	0.00214393	0.0952381	1.00239
VX-661	0.138	0.069	0.0172414	0.000994431	0.000994431	0.05	1.00026		folic-acid	0.048	0	0	0.000894988	0.000894988	0	0.999105		YM-155	0.625	0.656	0.0328125	0.00446441	0.00446441	0.116667	1.00235
clobetasol	0.207	0.172	0.0287356	0.003239	0.003239	0.0833333	1.00024		ICI-185,282	0.048	0	0	0.000894988	0.000894988	0	0.999105		podophyllotoxin	0.562	0.531	0.0295139	0.00324397	0.00324397	0.104938	1.00226
azathioprine	0.034	0.034	0.0344828	0.00477327	0.00477327	0.1	1.00024		levosimendan	0.048	0	0	0.000894988	0.000894988	0	0.999105		L-ergothioneine	0.281	0.25	0.0277778	0.00264605	0.00264605	0.0987654	1.00223
balaglitazone	0.034	0.034	0.0344828	0.00477327	0.00477327	0.1	1.00024		meptazinol	0.048	0	0	0.000894988	0.000894988	0	0.999105		zolpidem	0.188	0.188	0.03125	0.00394713	0.00394713	0.111111	1.00223
brexpiprazole	0.034	0.034	0.0344828	0.00477327	0.00477327	0.1	1.00024		siramesine	0.048	0	0	0.000894988	0.000894988	0	0.999105		pentobarbital	0.594	0.656	0.0345395	0.00534836	0.00534836	0.122807	1.0022
cediranib	0.069	0.069	0.0344828	0.00477327	0.00477327	0.1	1.00024		pinacidil	0.143	0.143	0.047619	0.00263017	0.00263017	0.0588235	0.999103		ABT-239	0.031	0.031	0.03125	0.00397772	0.00397772	0.111111	1.0022
odanacatib	0.034	0.034	0.0344828	0.00477327	0.00477327	0.1	1.00024		formoterol	0.095	0.048	0.0238095	0.00136379	0.00136379	0.0294118	0.999069		chlorambucil	0.031	0.031	0.03125	0.00397772	0.00397772	0.111111	1.0022
palonosetron	0.034	0.034	0.0344828	0.00477327	0.00477327	0.1	1.00024		alvocidib	0.381	0.429	0.0535714	0.00312914	0.00312914	0.0661765	0.999065		gliclazide	0.281	0.25	0.0277778	0.00270791	0.00270791	0.0987654	1.00217
PF-04620110	0.034	0.034	0.0344828	0.00477327	0.00477327	0.1	1.00024		raltegravir	0.048	0.048	0.047619	0.00268496	0.00268496	0.0588235	0.999048		aphidicolin	0.312	0.312	0.03125	0.00402452	0.00402452	0.111111	1.00215
phenylacetylglutamine	0.069	0.069	0.0344828	0.00477327	0.00477327	0.1	1.00024		blonanserin	0.048	0	0	0.000954654	0.000954654	0	0.999045		ixabepilone	0.5	0.438	0.0273438	0.00257648	0.00257648	0.0972222	1.00215
phenylbutazone	0.034	0.034	0.0344828	0.00477327	0.00477327	0.1	1.00024		cefoperazone	0.048	0	0	0.000954654	0.000954654	0	0.999045		ENMD-2076	0.25	0.25	0.03125	0.00403259	0.00403259	0.111111	1.00215
ZD-7114	0.034	0.034	0.0344828	0.00477327	0.00477327	0.1	1.00024		chenodiol	0.048	0	0	0.000954654	0.000954654	0	0.999045		PD-173074	0.094	0.062	0.0208333	0.000596659	0.000596659	0.0740741	1.00214
actarit	0.069	0.034	0.0172414	0.00102284	0.00102284	0.05	1.00023		chlormezanone	0.048	0	0	0.000954654	0.000954654	0	0.999045		ifosfamide	0.281	0.25	0.0277778	0.0028017	0.0028017	0.0987654	1.00208
mitiglinide	0.069	0.034	0.0172414	0.00102284	0.00102284	0.05	1.00023		deferiprone	0.048	0	0	0.000954654	0.000954654	0	0.999045		nemonapride	0.062	0.062	0.03125	0.00412237	0.00412237	0.111111	1.00206
tenidap	0.069	0.034	0.0172414	0.00102284	0.00102284	0.05	1.00023		dolasetron	0.048	0	0	0.000954654	0.000954654	0	0.999045		tafamidis-meglumine	0.094	0.062	0.0208333	0.00071599	0.00071599	0.0740741	1.00203
SAR-245408	0.069	0.034	0.0172414	0.00106073	0.00106073	0.05	1.00019		EMD-53998	0.048	0	0	0.000954654	0.000954654	0	0.999045		anisodamine	0.156	0.125	0.025	0.00194466	0.00194466	0.0888889	1.00201
tibolone	0.172	0.069	0.0137931	0.0006226	0.0006226	0.04	1.00018		emedastine	0.048	0	0	0.000954654	0.000954654	0	0.999045		epothilone-b	0.469	0.406	0.0270833	0.00265452	0.00265452	0.0962963	1.00198
L-ergothioneine	0.414	0.31	0.0258621	0.00264605	0.00264605	0.075	1.00017		estradiol	0.048	0	0	0.000954654	0.000954654	0	0.999045		binimetinib	0.281	0.312	0.0347222	0.00566132	0.00566132	0.123457	1.00197
asenapine	0.069	0.034	0.0172414	0.00111376	0.00111376	0.05	1.00014		exalamide	0.048	0	0	0.000954654	0.000954654	0	0.999045		ketorolac	0.156	0.125	0.025	0.00202864	0.00202864	0.0888889	1.00192
prazosin	0.103	0.034	0.0114943	0.000477327	0.000477327	0.0333333	1.00008		ICI-192605	0.048	0	0	0.000954654	0.000954654	0	0.999045		digoxin	0.375	0.344	0.0286458	0.00327157	0.00327157	0.101852	1.00192
BMY-14802	0.172	0.103	0.0206897	0.00172825	0.00172825	0.06	1.00007		ketoconazole	0.048	0	0	0.000954654	0.000954654	0	0.999045		norgestrel	0.156	0.125	0.025	0.00203306	0.00203306	0.0888889	1.00192
brivudine	0.069	0.034	0.0172414	0.00119332	0.00119332	0.05	1.00006		letrozole	0.048	0	0	0.000954654	0.000954654	0	0.999045		ellagic-acid	0.031	0.031	0.03125	0.00433934	0.00433934	0.111111	1.00184
metformin	0.069	0.034	0.0172414	0.00119332	0.00119332	0.05	1.00006		methyldopa	0.048	0	0	0.000954654	0.000954654	0	0.999045		A-443654	0.656	0.594	0.0282738	0.00322319	0.00322319	0.100529	1.00183
moxonidine	0.069	0.034	0.0172414	0.00119332	0.00119332	0.05	1.00006		moxisylyte	0.048	0	0	0.000954654	0.000954654	0	0.999045		vardenafil	0.094	0.062	0.0208333	0.000954654	0.000954654	0.0740741	1.00179
safingol	0.069	0.034	0.0172414	0.00119332	0.00119332	0.05	1.00006		NVP-AEW541	0.048	0	0	0.000954654	0.000954654	0	0.999045		thiomersal	0.219	0.219	0.03125	0.00440036	0.00440036	0.111111	1.00178
tonabersat	0.069	0.034	0.0172414	0.00119332	0.00119332	0.05	1.00006		ORE-1001	0.048	0	0	0.000954654	0.000954654	0	0.999045		NMS-1286937	0.5	0.438	0.0273438	0.00294977	0.00294977	0.0972222	1.00178
A-769662	0.034	0	0	0	0	0	1		PA-824	0.048	0	0	0.000954654	0.000954654	0	0.999045		picotamide	0.094	0.062	0.0208333	0.000987573	0.000987573	0.0740741	1.00175
ABT-737	0.034	0	0	0	0	0	1		phenylbutyrate	0.048	0	0	0.000954654	0.000954654	0	0.999045		nutlin-3	0.031	0.031	0.03125	0.00443232	0.00443232	0.111111	1.00175
AGI-6780	0.034	0	0	0	0	0	1		rabeprazole	0.048	0	0	0.000954654	0.000954654	0	0.999045		CGP-60474	0.844	0.75	0.0277778	0.0031424	0.0031424	0.0987654	1.00174
AGP-103	0.034	0	0	0	0	0	1		rasagiline	0.048	0	0	0.000954654	0.000954654	0	0.999045		LY-2090314	0.531	0.469	0.0275735	0.0031076	0.0031076	0.0980392	1.0017
AMG-487	0.034	0	0	0	0	0	1		rivaroxaban	0.143	0	0	0.000954654	0.000954654	0	0.999045		orantinib	0.125	0.094	0.0234375	0.00182507	0.00182507	0.0833333	1.00165
amitifadine	0.034	0	0	0	0	0	1		RU-58841	0.048	0	0	0.000954654	0.000954654	0	0.999045		mepyramine	0.188	0.125	0.0208333	0.00113649	0.00113649	0.0740741	1.00161
amlexanox	0.034	0	0	0	0	0	1		rucinol	0.048	0	0	0.000954654	0.000954654	0	0.999045		ursolic-acid	0.125	0.094	0.0234375	0.0018678	0.0018678	0.0833333	1.0016
anacardic-acid	0.034	0	0	0	0	0	1		SR-27897	0.048	0	0	0.000954654	0.000954654	0	0.999045		JW-7-24-1	0.188	0.156	0.0260417	0.00268496	0.00268496	0.0925926	1.0016
aniracetam	0.034	0	0	0	0	0	1		tebipenem	0.048	0	0	0.000954654	0.000954654	0	0.999045		GW-843682X	0.188	0.125	0.0208333	0.00119332	0.00119332	0.0740741	1.00155
aripiprazole	0.034	0	0	0	0	0	1		VTP-27999	0.048	0	0	0.000954654	0.000954654	0	0.999045		alvocidib	0.719	0.625	0.0271739	0.00312914	0.00312914	0.0966184	1.00154
atomoxetine	0.034	0	0	0	0	0	1		sodium-gualenate	0.095	0.048	0.0238095	0.0013922	0.0013922	0.0294118	0.999041		tacedinaline	0.219	0.188	0.0267857	0.00299717	0.00299717	0.0952381	1.00154
azelaic-acid	0.034	0	0	0	0	0	1		KX2-391	0.238	0.238	0.047619	0.00269794	0.00269794	0.0588235	0.999035		dexloxiglumide	0.281	0.219	0.0243056	0.0021957	0.0021957	0.0864198	1.00154
bromocriptine	0.034	0	0	0	0	0	1		exemestane	0.143	0.095	0.031746	0.00174408	0.00174408	0.0392157	0.999026		JNK-9L	0.531	0.406	0.0238971	0.00210166	0.00210166	0.0849673	1.00151
BTS-54505	0.034	0	0	0	0	0	1		lisinopril	0.143	0.143	0.047619	0.00271209	0.00271209	0.0588235	0.999021		TMZ	0.156	0.094	0.01875	0.00074068	0.00074068	0.0666667	1.00148
caffeine	0.034	0	0	0	0	0	1		enzastaurin	0.143	0.095	0.031746	0.0017502	0.0017502	0.0392157	0.99902		dofequidar	0.125	0.094	0.0234375	0.00200477	0.00200477	0.0833333	1.00147
carisoprodol	0.034	0	0	0	0	0	1		BRD-K68548958	0.048	0	0	0.000982732	0.000982732	0	0.999017		ciclesonide	0.156	0.125	0.025	0.00253128	0.00253128	0.0888889	1.00142
cefozopran	0.034	0	0	0	0	0	1		cytarabine	0.048	0	0	0.000982732	0.000982732	0	0.999017		acexamic-acid	0.031	0.031	0.03125	0.00477327	0.00477327	0.111111	1.00141
CG-930	0.034	0	0	0	0	0	1		picotamide	0.095	0	0	0.000987573	0.000987573	0	0.999012		afloqualone	0.031	0.031	0.03125	0.00477327	0.00477327	0.111111	1.00141
chloroquine	0.034	0	0	0	0	0	1		amlodipine	0.048	0.048	0.047619	0.00272758	0.00272758	0.0588235	0.999006		balaglitazone	0.031	0.031	0.03125	0.00477327	0.00477327	0.111111	1.00141
citalopram	0.034	0	0	0	0	0	1		diphenidol	0.048	0.048	0.047619	0.00272758	0.00272758	0.0588235	0.999006		brexpiprazole	0.031	0.031	0.03125	0.00477327	0.00477327	0.111111	1.00141
clinafloxacin	0.034	0	0	0	0	0	1		linsitinib	0.048	0.048	0.047619	0.00272758	0.00272758	0.0588235	0.999006		dihydroergocristine	0.031	0.031	0.03125	0.00477327	0.00477327	0.111111	1.00141
clofibrate	0.034	0	0	0	0	0	1		triamcinolone	0.048	0.048	0.047619	0.00272758	0.00272758	0.0588235	0.999006		dipyridamole	0.031	0.031	0.03125	0.00477327	0.00477327	0.111111	1.00141
clomipramine	0.034	0	0	0	0	0	1		doxazosin	0.048	0	0	0.000994431	0.000994431	0	0.999006		KBG	0.031	0.031	0.03125	0.00477327	0.00477327	0.111111	1.00141
CX-516	0.034	0	0	0	0	0	1		lupanine	0.095	0.095	0.047619	0.00274463	0.00274463	0.0588235	0.998989		lisofylline	0.031	0.031	0.03125	0.00477327	0.00477327	0.111111	1.00141
dapagliflozin	0.034	0	0	0	0	0	1		tosedostat	0.238	0.19	0.0380952	0.00212145	0.00212145	0.0470588	0.998988		lucitanib	0.031	0.031	0.03125	0.00477327	0.00477327	0.111111	1.00141
dehydroepiandrosterone	0.034	0	0	0	0	0	1		EMD-1214063	0.048	0.048	0.047619	0.00275381	0.00275381	0.0588235	0.99898		rifaximin	0.031	0.031	0.03125	0.00477327	0.00477327	0.111111	1.00141
delivert	0.034	0	0	0	0	0	1		actarit	0.048	0	0	0.00102284	0.00102284	0	0.998977		tracazolate	0.031	0.031	0.03125	0.00477327	0.00477327	0.111111	1.00141
diazepam	0.034	0	0	0	0	0	1		almorexant	0.048	0	0	0.00102284	0.00102284	0	0.998977		ZD-7114	0.031	0.031	0.03125	0.00477327	0.00477327	0.111111	1.00141
dicoumarol	0.034	0	0	0	0	0	1		altretamine	0.095	0	0	0.00102284	0.00102284	0	0.998977		roflumilast	0.094	0.062	0.0208333	0.00137691	0.00137691	0.0740741	1.00137
dosulepin	0.034	0	0	0	0	0	1		fingolimod	0.048	0	0	0.00102284	0.00102284	0	0.998977		BMS-299897	0.281	0.25	0.0277778	0.00364625	0.00364625	0.0987654	1.00124
doxifluridine	0.034	0	0	0	0	0	1		LY-2811376	0.048	0	0	0.00102284	0.00102284	0	0.998977		cefepime	0.094	0.062	0.0208333	0.00151877	0.00151877	0.0740741	1.00123
DU-728	0.034	0	0	0	0	0	1		mirodenafil	0.048	0	0	0.00102284	0.00102284	0	0.998977		lenalidomide	0.094	0.062	0.0208333	0.00155131	0.00155131	0.0740741	1.00119
epigallocatechin-gallate-(-)	0.034	0	0	0	0	0	1		nikethamide	0.048	0	0	0.00102284	0.00102284	0	0.998977		diphenylpyraline	0.188	0.156	0.0260417	0.00310986	0.00310986	0.0925926	1.00118
epinastine	0.034	0	0	0	0	0	1		omeprazole	0.095	0	0	0.00102284	0.00102284	0	0.998977		mebendazole	0.188	0.125	0.0208333	0.00157015	0.00157015	0.0740741	1.00117
equol	0.034	0	0	0	0	0	1		proguanil	0.048	0	0	0.00102284	0.00102284	0	0.998977		bortezomib	0.812	0.781	0.0300481	0.0045563	0.0045563	0.106838	1.00116
flumazenil	0.034	0	0	0	0	0	1		tenidap	0.095	0	0	0.00102284	0.00102284	0	0.998977		acivicin	0.031	0.031	0.03125	0.00503845	0.00503845	0.111111	1.00115
fluvoxamine	0.034	0	0	0	0	0	1		terbinafine	0.048	0	0	0.00102284	0.00102284	0	0.998977		deforolimus	0.438	0.406	0.0290179	0.00419718	0.00419718	0.103175	1.00113
formestane	0.034	0	0	0	0	0	1		cyclosporin-a	0.095	0.048	0.0238095	0.00146278	0.00146278	0.0294118	0.99897		ganetespib	0.344	0.344	0.03125	0.00505824	0.00505824	0.111111	1.00113
ganciclovir	0.034	0	0	0	0	0	1		KIN001-043	0.381	0.19	0.0238095	0.00146278	0.00146278	0.0294118	0.99897		diminazene-aceturate	0.094	0.062	0.0208333	0.00170474	0.00170474	0.0740741	1.00104
garcinol	0.034	0	0	0	0	0	1		CGS-20625	0.19	0.143	0.0357143	0.00201946	0.00201946	0.0441176	0.998955		indibulin	0.281	0.219	0.0243056	0.00270485	0.00270485	0.0864198	1.00103
GSK-J1	0.034	0	0	0	0	0	1		felbinac	0.048	0.048	0.047619	0.00278441	0.00278441	0.0588235	0.998949		AMD-11070	0.188	0.125	0.0208333	0.0017502	0.0017502	0.0740741	1.00099
guanethidine	0.034	0	0	0	0	0	1		emtricitabine	0.095	0.048	0.0238095	0.00149165	0.00149165	0.0294118	0.998941		anastrozole	0.062	0.031	0.015625	0.000596659	0.000596659	0.0555556	1.00095
HC-030031	0.034	0	0	0	0	0	1		CT-7758	0.048	0	0	0.00106073	0.00106073	0	0.998939		isoconazole	0.125	0.094	0.0234375	0.00254574	0.00254574	0.0833333	1.00093
hydroflumethiazide	0.034	0	0	0	0	0	1		DMP-543	0.048	0	0	0.00106073	0.00106073	0	0.998939		tamibarotene	0.219	0.156	0.0223214	0.00222753	0.00222753	0.0793651	1.00092
imatinib	0.034	0	0	0	0	0	1		moclobemide	0.048	0	0	0.00106073	0.00106073	0	0.998939		N6022	0.188	0.156	0.0260417	0.00339637	0.00339637	0.0925926	1.0009
imexon	0.034	0	0	0	0	0	1		palmitoylethanolamide	0.048	0	0	0.00106073	0.00106073	0	0.998939		WZ-3105	0.844	0.719	0.0266204	0.00360906	0.00360906	0.0946502	1.00088
indapamide	0.034	0	0	0	0	0	1		pentoxifylline	0.048	0	0	0.00106073	0.00106073	0	0.998939		semaxanib	0.094	0.062	0.0208333	0.00188419	0.00188419	0.0740741	1.00086
indometacin	0.034	0	0	0	0	0	1		SAR-245408	0.048	0	0	0.00106073	0.00106073	0	0.998939		ASC-J9	0.125	0.094	0.0234375	0.00263786	0.00263786	0.0833333	1.00084
indoximod	0.034	0	0	0	0	0	1		SB-271046	0.048	0	0	0.00106073	0.00106073	0	0.998939		camptothecin	0.531	0.5	0.0294118	0.00468488	0.00468488	0.104575	1.00079
JNJ-38877605	0.034	0	0	0	0	0	1		alvespimycin	0.286	0.429	0.0714286	0.00496574	0.00496574	0.0882353	0.998939		talazoparib	0.125	0.094	0.0234375	0.00272758	0.00272758	0.0833333	1.00075
JW55	0.034	0	0	0	0	0	1		lonafarnib	0.095	0.095	0.047619	0.00279812	0.00279812	0.0588235	0.998935		triamcinolone	0.125	0.094	0.0234375	0.00272758	0.00272758	0.0833333	1.00075
ketoprofen	0.034	0	0	0	0	0	1		adarotene	0.238	0.333	0.0666667	0.0044702	0.0044702	0.0823529	0.99893		ticlopidine	0.062	0.031	0.015625	0.000795545	0.000795545	0.0555556	1.00075
KI-20227	0.034	0	0	0	0	0	1		A-443654	0.429	0.476	0.0529101	0.00322319	0.00322319	0.0653595	0.998917		rimexolone	0.094	0.062	0.0208333	0.00212145	0.00212145	0.0740741	1.00062
KIN001-269	0.034	0	0	0	0	0	1		etodolac	0.048	0	0	0.00108483	0.00108483	0	0.998915		SYK-inhibitor	0.125	0.094	0.0234375	0.00286396	0.00286396	0.0833333	1.00061
KU-55933	0.034	0	0	0	0	0	1		closantel	0.048	0.048	0.047619	0.00282057	0.00282057	0.0588235	0.998913		pioglitazone	0.156	0.094	0.01875	0.00161675	0.00161675	0.0666667	1.00061
lapatinib	0.034	0	0	0	0	0	1		quinine	0.048	0.048	0.047619	0.00282057	0.00282057	0.0588235	0.998913		emedastine	0.062	0.031	0.015625	0.000954654	0.000954654	0.0555556	1.00059
letermovir	0.034	0	0	0	0	0	1		AZD-5363	0.143	0.048	0.015873	0.00128511	0.00128511	0.0196078	0.998907		SR-27897	0.062	0.031	0.015625	0.000954654	0.000954654	0.0555556	1.00059
levalbuterol	0.034	0	0	0	0	0	1		MK-5108	0.143	0.048	0.015873	0.00129007	0.00129007	0.0196078	0.998902		MGCD-265	0.094	0.062	0.0208333	0.00218775	0.00218775	0.0740741	1.00056
lidamidine	0.034	0	0	0	0	0	1		quetiapine	0.143	0.143	0.047619	0.00283413	0.00283413	0.0588235	0.998899		halofantrine	0.125	0.094	0.0234375	0.00293215	0.00293215	0.0833333	1.00054
lobenzarit	0.034	0	0	0	0	0	1		E-2012	0.048	0	0	0.00110152	0.00110152	0	0.998898		maprotiline	0.125	0.062	0.015625	0.0010049	0.0010049	0.0555556	1.00054
lomerizine	0.034	0	0	0	0	0	1		theobromine	0.048	0	0	0.00110152	0.00110152	0	0.998898		Radiation+DMSO	0.156	0.094	0.01875	0.00169374	0.00169374	0.0666667	1.00053
lorazepam	0.034	0	0	0	0	0	1		triclabendazole	0.048	0	0	0.00110152	0.00110152	0	0.998898		mitiglinide	0.062	0.031	0.015625	0.00102284	0.00102284	0.0555556	1.00052
LX-1031	0.034	0	0	0	0	0	1		cevimeline	0.048	0	0	0.00111376	0.00111376	0	0.998886		terbinafine	0.062	0.031	0.015625	0.00102284	0.00102284	0.0555556	1.00052
maribavir	0.034	0	0	0	0	0	1		paclitaxel	0.238	0.238	0.047619	0.00284769	0.00284769	0.0588235	0.998886		batimastat	0.156	0.094	0.01875	0.00171539	0.00171539	0.0666667	1.00051
MC1568	0.034	0	0	0	0	0	1		apocynin	0.048	0.048	0.047619	0.00286396	0.00286396	0.0588235	0.99887		navitoclax	0.062	0.031	0.015625	0.00106987	0.00106987	0.0555556	1.00047
mepazine	0.034	0	0	0	0	0	1		sparfloxacin	0.095	0.095	0.047619	0.00286396	0.00286396	0.0588235	0.99887		lisinopril	0.219	0.156	0.0223214	0.00271208	0.00271208	0.0793651	1.00044
MF-101	0.034	0	0	0	0	0	1		aminoguanidine	0.095	0	0	0.00113649	0.00113649	0	0.998864		fluticasone-propionate	0.188	0.125	0.0208333	0.00230708	0.00230708	0.0740741	1.00044
miglitol	0.034	0	0	0	0	0	1		entinostat	0.238	0.381	0.0761905	0.00559256	0.00559256	0.0941176	0.998851		AS-703026	0.594	0.562	0.0296053	0.00513789	0.00513789	0.105263	1.00042
MK-8033	0.034	0	0	0	0	0	1		andrographolide	0.095	0.095	0.047619	0.00288908	0.00288908	0.0588235	0.998845		phenformin	0.062	0.031	0.015625	0.00113649	0.00113649	0.0555556	1.00041
nandrolone	0.034	0	0	0	0	0	1		nefazodone	0.095	0.048	0.0238095	0.00159109	0.00159109	0.0294118	0.998842		ataluren	0.094	0.031	0.0104167	0.000298329	0.000298329	0.037037	1.00039
naproxen	0.034	0	0	0	0	0	1		cholic-acid	0.048	0	0	0.00115922	0.00115922	0	0.998841		dacarbazine	0.125	0.062	0.015625	0.00115716	0.00115716	0.0555556	1.00039
nicardipine	0.034	0	0	0	0	0	1		fenticonazole	0.19	0.143	0.0357143	0.00213541	0.00213541	0.0441176	0.998839		dinaciclib	0.938	0.719	0.0239583	0.00326492	0.00326492	0.0851852	1.00037
oxymetazoline	0.034	0	0	0	0	0	1		pevonedistat	0.333	0.333	0.047619	0.00289965	0.00289965	0.0588235	0.998834		ilomastat	0.094	0.062	0.0208333	0.00238663	0.00238663	0.0740741	1.00036
PD-123319	0.034	0	0	0	0	0	1		aminocaproic-acid	0.048	0	0	0.00119332	0.00119332	0	0.998807		temoporfin	0.094	0.062	0.0208333	0.00238663	0.00238663	0.0740741	1.00036
phenprocoumon	0.034	0	0	0	0	0	1		aminoglutethimide	0.048	0	0	0.00119332	0.00119332	0	0.998807		tetrabenazine	0.094	0.062	0.0208333	0.00238663	0.00238663	0.0740741	1.00036
pirenoxine	0.034	0	0	0	0	0	1		amiprilose	0.048	0	0	0.00119332	0.00119332	0	0.998807		2-methoxyestradiol	0.062	0.031	0.015625	0.00119332	0.00119332	0.0555556	1.00035
pranlukast	0.034	0	0	0	0	0	1		API-001	0.048	0	0	0.00119332	0.00119332	0	0.998807		betulinic-acid	0.062	0.031	0.015625	0.00119332	0.00119332	0.0555556	1.00035
pyrazolanthrone	0.034	0	0	0	0	0	1		ARN-509	0.048	0	0	0.00119332	0.00119332	0	0.998807		brivudine	0.062	0.031	0.015625	0.00119332	0.00119332	0.0555556	1.00035
quinidine	0.034	0	0	0	0	0	1		ARRY-334543	0.048	0	0	0.00119332	0.00119332	0	0.998807		GDC-0834	0.125	0.062	0.015625	0.00119332	0.00119332	0.0555556	1.00035
ramatroban	0.034	0	0	0	0	0	1		AZD-7545	0.048	0	0	0.00119332	0.00119332	0	0.998807		meclizine	0.125	0.062	0.015625	0.00119332	0.00119332	0.0555556	1.00035
resiquimod	0.069	0	0	0	0	0	1		bemegride	0.048	0	0	0.00119332	0.00119332	0	0.998807		rebamipide	0.062	0.031	0.015625	0.00119332	0.00119332	0.0555556	1.00035
riociguat	0.034	0	0	0	0	0	1		bendamustine	0.048	0	0	0.00119332	0.00119332	0	0.998807		famciclovir	0.156	0.125	0.025	0.00361845	0.00361845	0.0888889	1.00034
rondual-kinase-inhibitor	0.034	0	0	0	0	0	1		betulinic-acid	0.048	0	0	0.00119332	0.00119332	0	0.998807		CTS-1027	0.156	0.094	0.01875	0.00189527	0.00189527	0.0666667	1.00033
SGX523	0.034	0	0	0	0	0	1		bezafibrate	0.048	0	0	0.00119332	0.00119332	0	0.998807		R-547	0.469	0.469	0.03125	0.00587927	0.00587927	0.111111	1.00031
sulbutiamine	0.034	0	0	0	0	0	1		BMS-707035	0.048	0	0	0.00119332	0.00119332	0	0.998807		mericitabine	0.094	0.031	0.0104167	0.000376837	0.000376837	0.037037	1.00031
T-5224	0.034	0	0	0	0	0	1		brivudine	0.048	0	0	0.00119332	0.00119332	0	0.998807		AZ-20	0.125	0.094	0.0234375	0.00318218	0.00318218	0.0833333	1.0003
TAK-715	0.034	0	0	0	0	0	1		bropirimine	0.048	0	0	0.00119332	0.00119332	0	0.998807		penitrem-a	0.062	0.031	0.015625	0.00125612	0.00125612	0.0555556	1.00029
telotristat	0.034	0	0	0	0	0	1		budipine	0.095	0	0	0.00119332	0.00119332	0	0.998807		orphenadrine	0.062	0.031	0.015625	0.00128511	0.00128511	0.0555556	1.00026
temazepam	0.034	0	0	0	0	0	1		chlorpromazine	0.048	0	0	0.00119332	0.00119332	0	0.998807		clobetasol	0.125	0.094	0.0234375	0.003239	0.003239	0.0833333	1.00024
thioctic-acid	0.034	0	0	0	0	0	1		chlorprothixene	0.048	0	0	0.00119332	0.00119332	0	0.998807		bopindolol	0.031	0.031	0.03125	0.00596659	0.00596659	0.111111	1.00022
tiludronate	0.034	0	0	0	0	0	1		CI-966	0.048	0	0	0.00119332	0.00119332	0	0.998807		metixene	0.031	0.031	0.03125	0.00596659	0.00596659	0.111111	1.00022
tipranavir	0.034	0	0	0	0	0	1		cimetidine	0.048	0	0	0.00119332	0.00119332	0	0.998807		PK-11195	0.031	0.031	0.03125	0.00596659	0.00596659	0.111111	1.00022
trimethobenzamide	0.034	0	0	0	0	0	1		ciprofloxacin	0.048	0	0	0.00119332	0.00119332	0	0.998807		temozolomide	0.062	0.062	0.03125	0.00596659	0.00596659	0.111111	1.00022
UNC-669	0.034	0	0	0	0	0	1		cyproterone-acetate	0.048	0	0	0.00119332	0.00119332	0	0.998807		trifluridine	0.281	0.219	0.0243056	0.00353222	0.00353222	0.0864198	1.00021
valdecoxib	0.034	0	0	0	0	0	1		cytisine	0.048	0	0	0.00119332	0.00119332	0	0.998807		temsirolimus	0.438	0.344	0.0245536	0.00363037	0.00363037	0.0873016	1.00019
xaliproden	0.034	0	0	0	0	0	1		danegaptide	0.048	0	0	0.00119332	0.00119332	0	0.998807		lacosamide	0.25	0.156	0.0195312	0.0022673	0.0022673	0.0694444	1.00015
Y-27632	0.034	0	0	0	0	0	1		dapsone	0.048	0	0	0.00119332	0.00119332	0	0.998807		conivaptan	0.094	0.062	0.0208333	0.00263786	0.00263786	0.0740741	1.00011
zalcitabine	0.034	0	0	0	0	0	1		dexfenfluramine	0.048	0	0	0.00119332	0.00119332	0	0.998807		perampanel	0.594	0.531	0.0279605	0.00485463	0.00485463	0.0994152	1.0001
quinine	0.138	0.103	0.0258621	0.00282057	0.00282057	0.075	0.999996		drospirenone	0.048	0	0	0.00119332	0.00119332	0	0.998807		abacavir	0.094	0.031	0.0104167	0.000596659	0.000596659	0.037037	1.00009
tipifarnib-P2	0.207	0.172	0.0287356	0.00349264	0.00349264	0.0833333	0.999986		elvitegravir	0.048	0	0	0.00119332	0.00119332	0	0.998807		etazolate	0.125	0.031	0.0078125	0.000298329	0.000298329	0.0277778	1.00009
methylstat	0.103	0.069	0.0229885	0.00224625	0.00224625	0.0666667	0.999978		empagliflozin	0.048	0	0	0.00119332	0.00119332	0	0.998807		AP-26113	0.312	0.312	0.03125	0.00611958	0.00611958	0.111111	1.00007
acivicin	0.034	0.034	0.0344828	0.00503845	0.00503845	0.1	0.999974		enoxolone	0.048	0	0	0.00119332	0.00119332	0	0.998807		halcinonide	0.125	0.094	0.0234375	0.00343079	0.00343079	0.0833333	1.00005
ciglitazone	0.103	0.034	0.0114943	0.000596659	0.000596659	0.0333333	0.999959		enprofylline	0.048	0	0	0.00119332	0.00119332	0	0.998807		pitavastatin	0.344	0.344	0.03125	0.00616923	0.00616923	0.111111	1.00002
epirubicin	0.483	0.517	0.0369458	0.00584314	0.00584314	0.107143	0.999914		entecavir	0.048	0	0	0.00119332	0.00119332	0	0.998807		diphenidol	0.094	0.062	0.0208333	0.00272758	0.00272758	0.0740741	1.00002
gemcitabine	0.241	0.207	0.0295567	0.00377019	0.00377019	0.0857143	0.99991		eperezolid	0.048	0	0	0.00119332	0.00119332	0	0.998807		A-769662	0.031	0	0	0	0	0	1
roflumilast	0.069	0.034	0.0172414	0.00137691	0.00137691	0.05	0.999874		erythromycin	0.048	0	0	0.00119332	0.00119332	0	0.998807		ABT-737	0.031	0	0	0	0	0	1
ZK-93423	0.069	0.034	0.0172414	0.00137691	0.00137691	0.05	0.999874		fomepizole	0.048	0	0	0.00119332	0.00119332	0	0.998807		AGI-6780	0.031	0	0	0	0	0	1
novobiocin	0.241	0.172	0.0246305	0.00268496	0.00268496	0.0714286	0.99987		glasdegib	0.048	0	0	0.00119332	0.00119332	0	0.998807		AGP-103	0.031	0	0	0	0	0	1
AMG-517	0.448	0.345	0.0265252	0.00309618	0.00309618	0.0769231	0.999867		GNF-2	0.095	0	0	0.00119332	0.00119332	0	0.998807		AMG-487	0.031	0	0	0	0	0	1
rosiglitazone	0.172	0.103	0.0206897	0.00193511	0.00193511	0.06	0.999867		guanadrel	0.048	0	0	0.00119332	0.00119332	0	0.998807		amitifadine	0.031	0	0	0	0	0	1
vicriviroc	0.069	0.034	0.0172414	0.0013922	0.0013922	0.05	0.999859		GW-842166	0.048	0	0	0.00119332	0.00119332	0	0.998807		amlexanox	0.031	0	0	0	0	0	1
levonorgestrel	0.172	0.103	0.0206897	0.00194466	0.00194466	0.06	0.999857		GW-843682X	0.19	0	0	0.00119332	0.00119332	0	0.998807		anacardic-acid	0.031	0	0	0	0	0	1
AT-7519	0.345	0.276	0.0275862	0.00335897	0.00335897	0.08	0.999847		ibuprofen	0.048	0	0	0.00119332	0.00119332	0	0.998807		aniracetam	0.031	0	0	0	0	0	1
indirubin	0.103	0.069	0.0229885	0.00238663	0.00238663	0.0666667	0.999838		ibutamoren	0.048	0	0	0.00119332	0.00119332	0	0.998807		aripiprazole	0.031	0	0	0	0	0	1
ponatinib	0.207	0.138	0.0229885	0.00238663	0.00238663	0.0666667	0.999838		imipramine	0.048	0	0	0.00119332	0.00119332	0	0.998807		atenolol-(+/-)	0.031	0	0	0	0	0	1
tramadol	0.103	0.069	0.0229885	0.00238663	0.00238663	0.0666667	0.999838		indinavir	0.048	0	0	0.00119332	0.00119332	0	0.998807		atomoxetine	0.031	0	0	0	0	0	1
cinnarizine	0.069	0.034	0.0172414	0.00143198	0.00143198	0.05	0.999819		indobufen	0.048	0	0	0.00119332	0.00119332	0	0.998807		atrasentan	0.062	0	0	0	0	0	1
regadenoson	0.069	0.034	0.0172414	0.00143198	0.00143198	0.05	0.999819		inosine	0.048	0	0	0.00119332	0.00119332	0	0.998807		AZD-9668	0.031	0	0	0	0	0	1
NU-7026	0.138	0.034	0.00862069	0.000502449	0.000502449	0.025	0.99981		irsogladine	0.048	0	0	0.00119332	0.00119332	0	0.998807		azelaic-acid	0.031	0	0	0	0	0	1
arglabin	0.034	0	0	0.000216967	0.000216967	0	0.999783		JTC-801	0.048	0	0	0.00119332	0.00119332	0	0.998807		BTS-54505	0.031	0	0	0	0	0	1
PF-03084014	0.138	0.103	0.0258621	0.00305489	0.00305489	0.075	0.999762		KU-60019	0.048	0	0	0.00119332	0.00119332	0	0.998807		caffeine	0.031	0	0	0	0	0	1
fipronil	0.034	0	0	0.000238663	0.000238663	0	0.999761		lamotrigine	0.048	0	0	0.00119332	0.00119332	0	0.998807		canagliflozin	0.031	0	0	0	0	0	1
MBX-2982	0.034	0	0	0.000238663	0.000238663	0	0.999761		lidocaine	0.048	0	0	0.00119332	0.00119332	0	0.998807		carisoprodol	0.031	0	0	0	0	0	1
RG-108	0.034	0	0	0.000238663	0.000238663	0	0.999761		linagliptin	0.048	0	0	0.00119332	0.00119332	0	0.998807		cefotetan	0.031	0	0	0	0	0	1
troglitazone	0.138	0.069	0.0172414	0.00149165	0.00149165	0.05	0.999759		LY-2334737	0.048	0	0	0.00119332	0.00119332	0	0.998807		cefozopran	0.031	0	0	0	0	0	1
PF-477736	0.138	0.138	0.0344828	0.00526464	0.00526464	0.1	0.999749		medrysone	0.048	0	0	0.00119332	0.00119332	0	0.998807		chloroquine	0.031	0	0	0	0	0	1
bexarotene	0.172	0.103	0.0206897	0.00205744	0.00205744	0.06	0.999745		mestranol	0.048	0	0	0.00119332	0.00119332	0	0.998807		citalopram	0.031	0	0	0	0	0	1
amrinone	0.034	0	0	0.000265182	0.000265182	0	0.999735		metformin	0.095	0	0	0.00119332	0.00119332	0	0.998807		clenbuterol	0.031	0	0	0	0	0	1
benazepril	0.034	0	0	0.000265182	0.000265182	0	0.999735		mifobate	0.048	0	0	0.00119332	0.00119332	0	0.998807		clinafloxacin	0.031	0	0	0	0	0	1
fiacitabine	0.034	0	0	0.000265182	0.000265182	0	0.999735		MK-0773	0.048	0	0	0.00119332	0.00119332	0	0.998807		clofibrate	0.031	0	0	0	0	0	1
loperamide	0.034	0	0	0.000265182	0.000265182	0	0.999735		moxonidine	0.048	0	0	0.00119332	0.00119332	0	0.998807		clomipramine	0.031	0	0	0	0	0	1
milrinone	0.034	0	0	0.000265182	0.000265182	0	0.999735		naftopidil	0.048	0	0	0.00119332	0.00119332	0	0.998807		CX-516	0.031	0	0	0	0	0	1
MK-3207	0.034	0	0	0.000265182	0.000265182	0	0.999735		nefopam	0.048	0	0	0.00119332	0.00119332	0	0.998807		dapagliflozin	0.031	0	0	0	0	0	1
sasapyrine	0.034	0	0	0.000265182	0.000265182	0	0.999735		nicergoline	0.048	0	0	0.00119332	0.00119332	0	0.998807		delivert	0.031	0	0	0	0	0	1
telmesteine	0.034	0	0	0.000265182	0.000265182	0	0.999735		OCO-1112	0.048	0	0	0.00119332	0.00119332	0	0.998807		diclofenac	0.031	0	0	0	0	0	1
ammonium-glycyrrhizinate	0.034	0	0	0.000275381	0.000275381	0	0.999725		otamixaban	0.048	0	0	0.00119332	0.00119332	0	0.998807		dicoumarol	0.031	0	0	0	0	0	1
mitoxantrone	0.724	0.586	0.0279146	0.00357995	0.00357995	0.0809524	0.999703		oxaprozin	0.048	0	0	0.00119332	0.00119332	0	0.998807		dosulepin	0.031	0	0	0	0	0	1
ipriflavone	0.069	0	0	0.000298329	0.000298329	0	0.999702		oxypurinol	0.048	0	0	0.00119332	0.00119332	0	0.998807		doxifluridine	0.031	0	0	0	0	0	1
norethindrone	0.034	0	0	0.000298329	0.000298329	0	0.999702		pazufloxacin	0.048	0	0	0.00119332	0.00119332	0	0.998807		DU-728	0.062	0	0	0	0	0	1
zosuquidar	0.034	0	0	0.000298329	0.000298329	0	0.999702		perindopril	0.048	0	0	0.00119332	0.00119332	0	0.998807		epigallocatechin-gallate-(-)	0.031	0	0	0	0	0	1
hypericin	0.069	0.034	0.0172414	0.0015565	0.0015565	0.05	0.999695		piketoprofen	0.048	0	0	0.00119332	0.00119332	0	0.998807		equol	0.031	0	0	0	0	0	1
tipiracil	0.069	0.034	0.0172414	0.00156049	0.00156049	0.05	0.999691		piroxicam	0.048	0	0	0.00119332	0.00119332	0	0.998807		fluvoxamine	0.031	0	0	0	0	0	1
PF-04691502	0.414	0.414	0.0344828	0.00532403	0.00532403	0.1	0.99969		pravastatin	0.048	0	0	0.00119332	0.00119332	0	0.998807		formestane	0.031	0	0	0	0	0	1
saxagliptin	0.103	0.034	0.0114943	0.000867867	0.000867867	0.0333333	0.999688		preladenant	0.048	0	0	0.00119332	0.00119332	0	0.998807		ganciclovir	0.031	0	0	0	0	0	1
dideoxyadenosine	0.034	0	0	0.000318218	0.000318218	0	0.999682		propranolol	0.048	0	0	0.00119332	0.00119332	0	0.998807		garcinol	0.031	0	0	0	0	0	1
amoxapine	0.103	0.069	0.0229885	0.00255711	0.00255711	0.0666667	0.999668		PS-178990	0.048	0	0	0.00119332	0.00119332	0	0.998807		GSK-J1	0.031	0	0	0	0	0	1
LCL-161	0.069	0.034	0.0172414	0.00159109	0.00159109	0.05	0.99966		PX-12	0.048	0	0	0.00119332	0.00119332	0	0.998807		guanethidine	0.031	0	0	0	0	0	1
alectinib	0.034	0	0	0.000340948	0.000340948	0	0.999659		ramipril	0.048	0	0	0.00119332	0.00119332	0	0.998807		HC-030031	0.031	0	0	0	0	0	1
CNQX	0.034	0	0	0.000340948	0.000340948	0	0.999659		rebamipide	0.048	0	0	0.00119332	0.00119332	0	0.998807		hydroflumethiazide	0.031	0	0	0	0	0	1
enoxacin	0.034	0	0	0.000340948	0.000340948	0	0.999659		ritodrine	0.048	0	0	0.00119332	0.00119332	0	0.998807		imexon	0.031	0	0	0	0	0	1
estrone	0.034	0	0	0.000340948	0.000340948	0	0.999659		sacubitril	0.048	0	0	0.00119332	0.00119332	0	0.998807		indapamide	0.031	0	0	0	0	0	1
ivabradine	0.034	0	0	0.000340948	0.000340948	0	0.999659		selegiline	0.048	0	0	0.00119332	0.00119332	0	0.998807		indometacin	0.031	0	0	0	0	0	1
mCPP	0.034	0	0	0.000340948	0.000340948	0	0.999659		serdemetan	0.048	0	0	0.00119332	0.00119332	0	0.998807		indoximod	0.031	0	0	0	0	0	1
nefiracetam	0.034	0	0	0.000340948	0.000340948	0	0.999659		SK&F-10047-(+)	0.048	0	0	0.00119332	0.00119332	0	0.998807		ischemin	0.031	0	0	0	0	0	1
niacin	0.034	0	0	0.000340948	0.000340948	0	0.999659		sobetirome	0.048	0	0	0.00119332	0.00119332	0	0.998807		itopride	0.031	0	0	0	0	0	1
penciclovir	0.034	0	0	0.000340948	0.000340948	0	0.999659		spironolactone	0.048	0	0	0.00119332	0.00119332	0	0.998807		JNJ-38877605	0.031	0	0	0	0	0	1
pramipexole	0.069	0	0	0.000340948	0.000340948	0	0.999659		stavudine	0.095	0	0	0.00119332	0.00119332	0	0.998807		josamycin	0.031	0	0	0	0	0	1
indole-3-carbinol	0.034	0.034	0.0344828	0.00536993	0.00536993	0.1	0.999644		tamsulosin	0.048	0	0	0.00119332	0.00119332	0	0.998807		JW55	0.031	0	0	0	0	0	1
adatanserin	0.034	0	0	0.000367175	0.000367175	0	0.999633		tedizolid	0.048	0	0	0.00119332	0.00119332	0	0.998807		ketoprofen	0.031	0	0	0	0	0	1
mericitabine	0.034	0	0	0.000376837	0.000376837	0	0.999623		tolfenamic-acid	0.048	0	0	0.00119332	0.00119332	0	0.998807		KIN001-269	0.031	0	0	0	0	0	1
GW-843682X	0.172	0.069	0.0137931	0.00119332	0.00119332	0.04	0.999607		triptorelin	0.048	0	0	0.00119332	0.00119332	0	0.998807		KU-55933	0.031	0	0	0	0	0	1
amiloride	0.034	0	0	0.000397772	0.000397772	0	0.999602		UNC-1215	0.048	0	0	0.00119332	0.00119332	0	0.998807		letermovir	0.031	0	0	0	0	0	1
bendroflumethiazide	0.034	0	0	0.000397772	0.000397772	0	0.999602		venlafaxine	0.048	0	0	0.00119332	0.00119332	0	0.998807		levalbuterol	0.031	0	0	0	0	0	1
benfluorex	0.034	0	0	0.000397772	0.000397772	0	0.999602		vismodegib	0.048	0	0	0.00119332	0.00119332	0	0.998807		levocabastine	0.031	0	0	0	0	0	1
brivanib	0.034	0	0	0.000397772	0.000397772	0	0.999602		ZK-93426	0.048	0	0	0.00119332	0.00119332	0	0.998807		lidamidine	0.031	0	0	0	0	0	1
cinoxacin	0.069	0	0	0.000397772	0.000397772	0	0.999602		ornidazole	0.143	0.095	0.031746	0.00198886	0.00198886	0.0392157	0.998781		lobenzarit	0.031	0	0	0	0	0	1
cordycepin	0.034	0	0	0.000397772	0.000397772	0	0.999602		WZ-3105	0.571	0.667	0.0555556	0.00360906	0.00360906	0.0686275	0.998752		lomerizine	0.031	0	0	0	0	0	1
favipiravir	0.034	0	0	0.000397772	0.000397772	0	0.999602		curcumin	0.048	0.048	0.047619	0.00298329	0.00298329	0.0588235	0.99875		lorazepam	0.031	0	0	0	0	0	1
guanaben-acetate	0.034	0	0	0.000397772	0.000397772	0	0.999602		estramustine	0.048	0.048	0.047619	0.00298329	0.00298329	0.0588235	0.99875		LX-1031	0.062	0	0	0	0	0	1
NSC-4644	0.034	0	0	0.000397772	0.000397772	0	0.999602		manumycin-a	0.048	0.048	0.047619	0.00298329	0.00298329	0.0588235	0.99875		maribavir	0.031	0	0	0	0	0	1
phentolamine	0.034	0	0	0.000397772	0.000397772	0	0.999602		pterostilbene	0.048	0.048	0.047619	0.00298329	0.00298329	0.0588235	0.99875		MC1568	0.031	0	0	0	0	0	1
regorafenib	0.034	0	0	0.000397772	0.000397772	0	0.999602		dorzolamide	0.048	0	0	0.00125612	0.00125612	0	0.998744		metamizole	0.031	0	0	0	0	0	1
resveratrol	0.034	0	0	0.000397772	0.000397772	0	0.999602		GSK-923295	0.095	0.048	0.0238095	0.00169577	0.00169577	0.0294118	0.998737		MF-101	0.062	0	0	0	0	0	1
tegobuvir	0.034	0	0	0.000397772	0.000397772	0	0.999602		batimastat	0.095	0.048	0.0238095	0.00171539	0.00171539	0.0294118	0.998718		miglitol	0.031	0	0	0	0	0	1
vinpocetine	0.034	0	0	0.000397772	0.000397772	0	0.999602		lacosamide	0.19	0.143	0.0357143	0.0022673	0.0022673	0.0441176	0.998708		MK-8033	0.031	0	0	0	0	0	1
ZK-811752	0.103	0.069	0.0229885	0.0026253	0.0026253	0.0666667	0.9996		BMY-14802	0.095	0.048	0.0238095	0.00172825	0.00172825	0.0294118	0.998705		nandrolone	0.062	0	0	0	0	0	1
grazoprevir	0.069	0.034	0.0172414	0.00165229	0.00165229	0.05	0.999599		AP-26113	0.143	0.238	0.0793651	0.00611958	0.00611958	0.0980392	0.998704		naproxen	0.031	0	0	0	0	0	1
UNC-0638	0.034	0	0	0.000433934	0.000433934	0	0.999566		almitrine	0.048	0	0	0.0013018	0.0013018	0	0.998698		nicardipine	0.031	0	0	0	0	0	1
sertaconazole	0.103	0.034	0.0114943	0.000994431	0.000994431	0.0333333	0.999562		epinephrine	0.048	0	0	0.0013018	0.0013018	0	0.998698		oxymetazoline	0.031	0	0	0	0	0	1
telatinib	0.069	0.034	0.0172414	0.00170474	0.00170474	0.05	0.999547		fluoxetine	0.048	0.048	0.047619	0.00303754	0.00303754	0.0588235	0.998696		pasireotide	0.031	0	0	0	0	0	1
lacosamide	0.345	0.207	0.0206897	0.0022673	0.0022673	0.06	0.999535		tyrphostin-AG-112	0.048	0	0	0.00131265	0.00131265	0	0.998687		phenprocoumon	0.031	0	0	0	0	0	1
agomelatine	0.034	0	0	0.000477327	0.000477327	0	0.999523		PF-03084014	0.048	0.048	0.047619	0.00305489	0.00305489	0.0588235	0.998679		pirenoxine	0.031	0	0	0	0	0	1
APD-668	0.034	0	0	0.000477327	0.000477327	0	0.999523		CP-466722	0.048	0	0	0.00132591	0.00132591	0	0.998674		pyrazolanthrone	0.031	0	0	0	0	0	1
buspirone	0.034	0	0	0.000477327	0.000477327	0	0.999523		cyproheptadine	0.048	0	0	0.00132591	0.00132591	0	0.998674		quinidine	0.031	0	0	0	0	0	1
fexofenadine	0.034	0	0	0.000477327	0.000477327	0	0.999523		fidarestat	0.048	0	0	0.00132591	0.00132591	0	0.998674		ramatroban	0.031	0	0	0	0	0	1
genistein	0.103	0	0	0.000477327	0.000477327	0	0.999523		milnacipran	0.048	0	0	0.00132591	0.00132591	0	0.998674		riociguat	0.031	0	0	0	0	0	1
merbarone	0.034	0	0	0.000477327	0.000477327	0	0.999523		piperidolate	0.143	0	0	0.00132591	0.00132591	0	0.998674		rondual-kinase-inhibitor	0.031	0	0	0	0	0	1
methoxsalen	0.034	0	0	0.000477327	0.000477327	0	0.999523		riluzole	0.048	0	0	0.00132591	0.00132591	0	0.998674		rucaparib	0.031	0	0	0	0	0	1
oxybenzone	0.034	0	0	0.000477327	0.000477327	0	0.999523		VX-745	0.048	0	0	0.00132591	0.00132591	0	0.998674		SCH-28080	0.031	0	0	0	0	0	1
pimozide	0.034	0	0	0.000477327	0.000477327	0	0.999523		sertindole	0.048	0.048	0.047619	0.00306853	0.00306853	0.0588235	0.998665		SGX523	0.031	0	0	0	0	0	1
sorbinil	0.034	0	0	0.000477327	0.000477327	0	0.999523		aprepitant	0.048	0	0	0.00136379	0.00136379	0	0.998636		sulbutiamine	0.031	0	0	0	0	0	1
tolbutamide	0.034	0	0	0.000477327	0.000477327	0	0.999523		bisindolylmaleimide	0.048	0	0	0.00136379	0.00136379	0	0.998636		T-5224	0.031	0	0	0	0	0	1
varenicline	0.034	0	0	0.000477327	0.000477327	0	0.999523		diltiazem	0.048	0	0	0.00136379	0.00136379	0	0.998636		tadalafil	0.031	0	0	0	0	0	1
palovarotene	0.103	0.069	0.0229885	0.00270485	0.00270485	0.0666667	0.999521		felbamate	0.048	0	0	0.00136379	0.00136379	0	0.998636		TAK-715	0.031	0	0	0	0	0	1
mirtazapine	0.069	0.034	0.0172414	0.00173573	0.00173573	0.05	0.999516		fludarabine-phosphate	0.048	0	0	0.00136379	0.00136379	0	0.998636		telotristat	0.031	0	0	0	0	0	1
exemestane	0.138	0.069	0.0172414	0.00174408	0.00174408	0.05	0.999507		GSK-2636771	0.048	0	0	0.00136379	0.00136379	0	0.998636		thioctic-acid	0.031	0	0	0	0	0	1
enzastaurin	0.069	0.034	0.0172414	0.0017502	0.0017502	0.05	0.999501		indoprofen	0.048	0	0	0.00136379	0.00136379	0	0.998636		tiludronate	0.031	0	0	0	0	0	1
losmapimod	0.034	0	0	0.000502449	0.000502449	0	0.999498		lamivudine	0.048	0	0	0.00136379	0.00136379	0	0.998636		tipranavir	0.031	0	0	0	0	0	1
donepezil	0.034	0	0	0.000530363	0.000530363	0	0.99947		lumacaftor	0.048	0	0	0.00136379	0.00136379	0	0.998636		trimethobenzamide	0.031	0	0	0	0	0	1
kakonein	0.069	0.034	0.0172414	0.00178998	0.00178998	0.05	0.999461		nilotinib	0.048	0	0	0.00136379	0.00136379	0	0.998636		valdecoxib	0.031	0	0	0	0	0	1
tacedinaline	0.345	0.241	0.0241379	0.00299717	0.00299717	0.07	0.999457		oxandrolone	0.048	0	0	0.00136379	0.00136379	0	0.998636		xaliproden	0.031	0	0	0	0	0	1
AMG-837	0.034	0	0	0.000550762	0.000550762	0	0.999449		R-428	0.048	0	0	0.00136379	0.00136379	0	0.998636		Y-27632	0.031	0	0	0	0	0	1
beclomethasone-dipropionate	0.207	0.103	0.0172414	0.00182507	0.00182507	0.05	0.999426		voreloxin	0.048	0	0	0.00136379	0.00136379	0	0.998636		zalcitabine	0.031	0	0	0	0	0	1
tolnaftate	0.207	0.103	0.0172414	0.00182507	0.00182507	0.05	0.999426		darapladib	0.048	0.048	0.047619	0.00310263	0.00310263	0.0588235	0.998631		valsartan	0.438	0.312	0.0223214	0.00316489	0.00316489	0.0793651	0.99999
N6022	0.138	0.103	0.0258621	0.00339637	0.00339637	0.075	0.999422		diphenylpyraline	0.048	0.048	0.047619	0.00310986	0.00310986	0.0588235	0.998624		sparfloxacin	0.188	0.125	0.0208333	0.00286396	0.00286396	0.0740741	0.999884
abiraterone-acetate	0.034	0	0	0.000596659	0.000596659	0	0.999403		mebendazole	0.143	0.048	0.015873	0.00157015	0.00157015	0.0196078	0.998622		VX-222	0.062	0.031	0.015625	0.00167064	0.00167064	0.0555556	0.999874
acifran	0.034	0	0	0.000596659	0.000596659	0	0.999403		bosentan	0.048	0	0	0.00138174	0.00138174	0	0.998618		doxofylline	0.062	0.031	0.015625	0.00170474	0.00170474	0.0555556	0.99984
ALX-5407	0.034	0	0	0.000596659	0.000596659	0	0.999403		fludroxycortide	0.048	0.048	0.047619	0.00313246	0.00313246	0.0588235	0.998602		macitentan	0.375	0.25	0.0208333	0.00290871	0.00290871	0.0740741	0.999839
anastrozole	0.034	0	0	0.000596659	0.000596659	0	0.999403		LCL-161	0.143	0.048	0.015873	0.00159109	0.00159109	0.0196078	0.998601		mibampator	0.188	0.125	0.0208333	0.00292905	0.00292905	0.0740741	0.999819
chloroxine	0.034	0	0	0.000596659	0.000596659	0	0.999403		maxacalcitol	0.238	0.143	0.0285714	0.00202864	0.00202864	0.0352941	0.998595		ziprasidone	0.062	0.031	0.015625	0.00176403	0.00176403	0.0555556	0.999781
diclofensine	0.034	0	0	0.000596659	0.000596659	0	0.999403		lofexidine	0.048	0	0	0.00141028	0.00141028	0	0.99859		RG-108	0.031	0	0	0.000238663	0.000238663	0	0.999761
dipraglurant	0.034	0	0	0.000596659	0.000596659	0	0.999403		fluocinolone-acetonide	0.19	0.143	0.0357143	0.00238663	0.00238663	0.0441176	0.998588		amrinone	0.031	0	0	0.000265182	0.000265182	0	0.999735
eplerenone	0.034	0	0	0.000596659	0.000596659	0	0.999403		ACY-1215	0.095	0.095	0.047619	0.00316068	0.00316068	0.0588235	0.998573		benazepril	0.031	0	0	0.000265182	0.000265182	0	0.999735
JTE-907	0.034	0	0	0.000596659	0.000596659	0	0.999403		baicalin	0.048	0	0	0.00143198	0.00143198	0	0.998568		loperamide	0.031	0	0	0.000265182	0.000265182	0	0.999735
KIN001-127	0.034	0	0	0.000596659	0.000596659	0	0.999403		carglumic-acid	0.095	0	0	0.00143198	0.00143198	0	0.998568		milrinone	0.031	0	0	0.000265182	0.000265182	0	0.999735
lesinurad	0.034	0	0	0.000596659	0.000596659	0	0.999403		doxycycline	0.048	0	0	0.00143198	0.00143198	0	0.998568		MK-3207	0.031	0	0	0.000265182	0.000265182	0	0.999735
nimodipine	0.034	0	0	0.000596659	0.000596659	0	0.999403		efaproxiral	0.048	0	0	0.00143198	0.00143198	0	0.998568		rabeprazole	0.094	0.031	0.0104167	0.000954654	0.000954654	0.037037	0.999732
teneligliptin	0.034	0	0	0.000596659	0.000596659	0	0.999403		esculin	0.048	0	0	0.00143198	0.00143198	0	0.998568		ARP-101	0.062	0.031	0.015625	0.00181839	0.00181839	0.0555556	0.999726
TG-100115	0.034	0	0	0.000596659	0.000596659	0	0.999403		etofylline-clofibrate	0.048	0	0	0.00143198	0.00143198	0	0.998568		SR-1277	0.406	0.281	0.0216346	0.00325795	0.00325795	0.0769231	0.999706
urapidil	0.034	0	0	0.000596659	0.000596659	0	0.999403		felodipine	0.048	0	0	0.00143198	0.00143198	0	0.998568		FPL-55712	0.156	0.062	0.0125	0.00128511	0.00128511	0.0444444	0.999703
vidarabine	0.034	0	0	0.000596659	0.000596659	0	0.999403		linifanib	0.048	0	0	0.00143198	0.00143198	0	0.998568		azelastine	0.031	0	0	0.000298329	0.000298329	0	0.999702
zileuton	0.034	0	0	0.000596659	0.000596659	0	0.999403		PSI-7976	0.048	0	0	0.00143198	0.00143198	0	0.998568		TWS-119	0.094	0.031	0.0104167	0.000994431	0.000994431	0.037037	0.999692
ZK-200775	0.034	0	0	0.000596659	0.000596659	0	0.999403		regadenoson	0.048	0	0	0.00143198	0.00143198	0	0.998568		setiptiline	0.156	0.125	0.025	0.00429594	0.00429594	0.0888889	0.999664
meclofenamic-acid	0.31	0.172	0.0191571	0.00214797	0.00214797	0.0555556	0.999397		semagacestat	0.048	0	0	0.00143198	0.00143198	0	0.998568		CP-466722	0.156	0.062	0.0125	0.00132591	0.00132591	0.0444444	0.999663
AS-601245	0.207	0.138	0.0229885	0.00284721	0.00284721	0.0666667	0.999379		siguazodan	0.048	0	0	0.00143198	0.00143198	0	0.998568		alectinib	0.031	0	0	0.000340948	0.000340948	0	0.999659
naftifine	0.034	0	0	0.000636436	0.000636436	0	0.999364		SR-57227A	0.048	0	0	0.00143198	0.00143198	0	0.998568		daminozide	0.062	0	0	0.000340948	0.000340948	0	0.999659
meclizine	0.103	0.034	0.0114943	0.00119332	0.00119332	0.0333333	0.999363		tecastemizole	0.048	0	0	0.00143198	0.00143198	0	0.998568		estrone	0.031	0	0	0.000340948	0.000340948	0	0.999659
oxiperomide	0.103	0.034	0.0114943	0.00119332	0.00119332	0.0333333	0.999363		timofibrate	0.048	0	0	0.00143198	0.00143198	0	0.998568		mCPP	0.031	0	0	0.000340948	0.000340948	0	0.999659
rebamipide	0.103	0.034	0.0114943	0.00119332	0.00119332	0.0333333	0.999363		TTNPB	0.095	0	0	0.00143198	0.00143198	0	0.998568		niacin	0.031	0	0	0.000340948	0.000340948	0	0.999659
erythromycin-ethylsuccinate	0.138	0.034	0.00862069	0.000954654	0.000954654	0.025	0.999358		metatinib	0.095	0.048	0.0238095	0.0018678	0.0018678	0.0294118	0.998565		pantoprazole	0.031	0	0	0.000340948	0.000340948	0	0.999659
imiloxan	0.069	0	0	0.000642556	0.000642556	0	0.999357		CHIR-99021	0.19	0.095	0.0238095	0.00187521	0.00187521	0.0294118	0.998558		penciclovir	0.031	0	0	0.000340948	0.000340948	0	0.999659
tagatose	0.103	0	0	0.0006509	0.0006509	0	0.999349		BCI-540	0.048	0.048	0.047619	0.00318218	0.00318218	0.0588235	0.998552		pramipexole	0.031	0	0	0.000340948	0.000340948	0	0.999659
cyclosporin-a	0.172	0.069	0.0137931	0.00146278	0.00146278	0.04	0.999338		clindamycin	0.048	0.048	0.047619	0.00318218	0.00318218	0.0588235	0.998552		benzydamine	0.062	0.031	0.015625	0.00190931	0.00190931	0.0555556	0.999636
etravirine	0.138	0.034	0.00862069	0.000982732	0.000982732	0.025	0.99933		glycopyrrolate	0.048	0.048	0.047619	0.00318218	0.00318218	0.0588235	0.998552		CT-7758	0.094	0.031	0.0104167	0.00106073	0.00106073	0.037037	0.999626
amineptine	0.138	0.069	0.0172414	0.00193204	0.00193204	0.05	0.99932		LY-2228820	0.048	0.048	0.047619	0.00318218	0.00318218	0.0588235	0.998552		amiloride	0.031	0	0	0.000397772	0.000397772	0	0.999602
barasertib-HQPA	0.034	0	0	0.000681896	0.000681896	0	0.999318		olprinone	0.048	0.048	0.047619	0.00318218	0.00318218	0.0588235	0.998552		brivanib	0.031	0	0	0.000397772	0.000397772	0	0.999602
BMS-927711	0.034	0	0	0.000681896	0.000681896	0	0.999318		tirapazamine	0.048	0.048	0.047619	0.00318218	0.00318218	0.0588235	0.998552		cordycepin	0.031	0	0	0.000397772	0.000397772	0	0.999602
CGK-733	0.034	0	0	0.000681896	0.000681896	0	0.999318		toremifene	0.095	0.095	0.047619	0.00318218	0.00318218	0.0588235	0.998552		favipiravir	0.094	0	0	0.000397772	0.000397772	0	0.999602
CPI-1189	0.034	0	0	0.000681896	0.000681896	0	0.999318		triflupromazine	0.048	0.048	0.047619	0.00318218	0.00318218	0.0588235	0.998552		guanaben-acetate	0.031	0	0	0.000397772	0.000397772	0	0.999602
ecabet	0.034	0	0	0.000681896	0.000681896	0	0.999318		CTS-1027	0.19	0.095	0.0238095	0.00189527	0.00189527	0.0294118	0.998538		NSC-4644	0.031	0	0	0.000397772	0.000397772	0	0.999602
eugenol	0.034	0	0	0.000681896	0.000681896	0	0.999318		dimethyl-fumarate	0.048	0	0	0.0014687	0.0014687	0	0.998531		phentolamine	0.031	0	0	0.000397772	0.000397772	0	0.999602
flecainide	0.034	0	0	0.000681896	0.000681896	0	0.999318		duloxetine	0.048	0	0	0.0014687	0.0014687	0	0.998531		regorafenib	0.031	0	0	0.000397772	0.000397772	0	0.999602
gimeracil	0.034	0	0	0.000681896	0.000681896	0	0.999318		LY-2886721	0.048	0	0	0.0014687	0.0014687	0	0.998531		resveratrol	0.031	0	0	0.000397772	0.000397772	0	0.999602
GSK-J4	0.034	0	0	0.000681896	0.000681896	0	0.999318		benzbromarone	0.143	0	0	0.00147744	0.00147744	0	0.998523		tegobuvir	0.031	0	0	0.000397772	0.000397772	0	0.999602
hesperidin	0.034	0	0	0.000681896	0.000681896	0	0.999318		cabergoline	0.095	0	0	0.00149165	0.00149165	0	0.998508		WH-4-025	0.375	0.312	0.0260417	0.00472023	0.00472023	0.0925926	0.999578
loratadine	0.034	0	0	0.000681896	0.000681896	0	0.999318		CL-218872	0.095	0	0	0.00149165	0.00149165	0	0.998508		UNC-0638	0.031	0	0	0.000433934	0.000433934	0	0.999566
phensuximide	0.034	0	0	0.000681896	0.000681896	0	0.999318		gabapentin	0.048	0	0	0.00149165	0.00149165	0	0.998508		dienogest	0.062	0.031	0.015625	0.00198886	0.00198886	0.0555556	0.999556
PSI-6130	0.069	0.034	0.0172414	0.00193914	0.00193914	0.05	0.999313		idalopirdine	0.048	0	0	0.00149165	0.00149165	0	0.998508		ornidazole	0.062	0.031	0.015625	0.00198886	0.00198886	0.0555556	0.999556
carvedilol	0.103	0	0	0.00071599	0.00071599	0	0.999284		idebenone	0.048	0	0	0.00149165	0.00149165	0	0.998508		PCA-4248	0.062	0.031	0.015625	0.00198886	0.00198886	0.0555556	0.999556
progesterone	0.034	0	0	0.00071599	0.00071599	0	0.999284		MDL-73005EF	0.048	0	0	0.00149165	0.00149165	0	0.998508		XBD-173	0.125	0.062	0.015625	0.00198886	0.00198886	0.0555556	0.999556
SC-12267	0.034	0	0	0.00071599	0.00071599	0	0.999284		ranitidine	0.048	0	0	0.00149165	0.00149165	0	0.998508		CGS-20625	0.375	0.188	0.015625	0.00201946	0.00201946	0.0555556	0.999526
deforolimus	0.414	0.345	0.0287356	0.00419718	0.00419718	0.0833333	0.999284		S-18986	0.048	0	0	0.00149165	0.00149165	0	0.998508		agomelatine	0.031	0	0	0.000477327	0.000477327	0	0.999523
AKT-inhibitor-1-2	0.034	0	0	0.000734349	0.000734349	0	0.999266		alaproclate	0.048	0	0	0.0015027	0.0015027	0	0.998497		APD-668	0.031	0	0	0.000477327	0.000477327	0	0.999523
SB-683698	0.034	0	0	0.000734349	0.000734349	0	0.999266		clobetasol	0.048	0.048	0.047619	0.003239	0.003239	0.0588235	0.998495		buspirone	0.031	0	0	0.000477327	0.000477327	0	0.999523
ornidazole	0.069	0.034	0.0172414	0.00198886	0.00198886	0.05	0.999263		MLN-2480	0.048	0	0	0.00150735	0.00150735	0	0.998493		fenobam	0.031	0	0	0.000477327	0.000477327	0	0.999523
testosterone	0.069	0.034	0.0172414	0.00198886	0.00198886	0.05	0.999263		ketanserin	0.048	0	0	0.00151877	0.00151877	0	0.998481		IOWH-032	0.031	0	0	0.000477327	0.000477327	0	0.999523
refametinib	0.345	0.31	0.0310345	0.00482877	0.00482877	0.09	0.999233		XL-147	0.048	0	0	0.00151877	0.00151877	0	0.998481		isosorbide-mononitrate	0.031	0	0	0.000477327	0.000477327	0	0.999523
CP-466722	0.103	0.034	0.0114943	0.00132591	0.00132591	0.0333333	0.99923		yohimbine	0.048	0	0	0.00151877	0.00151877	0	0.998481		mephentermine	0.031	0	0	0.000477327	0.000477327	0	0.999523
artesunate	0.172	0.103	0.0206897	0.0025912	0.0025912	0.06	0.999212		isofloxythepin	0.143	0.095	0.031746	0.00229117	0.00229117	0.0392157	0.998479		merbarone	0.031	0	0	0.000477327	0.000477327	0	0.999523
adoprazine	0.034	0	0	0.000795545	0.000795545	0	0.999204		pralatrexate	0.333	0.476	0.0680272	0.00506701	0.00506701	0.0840336	0.998475		methoxsalen	0.031	0	0	0.000477327	0.000477327	0	0.999523
altanserin	0.034	0	0	0.000795545	0.000795545	0	0.999204		AT-9283	0.333	0.333	0.047619	0.00326592	0.00326592	0.0588235	0.998468		oxybenzone	0.031	0	0	0.000477327	0.000477327	0	0.999523
bupivacaine	0.034	0	0	0.000795545	0.000795545	0	0.999204		lafutidine	0.19	0.048	0.0119048	0.00164081	0.00164081	0.0147059	0.998467		pimozide	0.031	0	0	0.000477327	0.000477327	0	0.999523
CC-401	0.034	0	0	0.000795545	0.000795545	0	0.999204		linsidomine	0.048	0	0	0.00153427	0.00153427	0	0.998466		prazosin	0.062	0	0	0.000477327	0.000477327	0	0.999523
celecoxib	0.069	0	0	0.000795545	0.000795545	0	0.999204		RHO-kinase-inhibitor-III[rockout]	0.048	0	0	0.00153427	0.00153427	0	0.998466		safinamide	0.031	0	0	0.000477327	0.000477327	0	0.999523
ebselen	0.034	0	0	0.000795545	0.000795545	0	0.999204		alizapride	0.048	0	0	0.00154429	0.00154429	0	0.998456		tolbutamide	0.031	0	0	0.000477327	0.000477327	0	0.999523
fasudil	0.103	0	0	0.000795545	0.000795545	0	0.999204		SEP-227900	0.048	0	0	0.00154429	0.00154429	0	0.998456		tolimidone	0.031	0	0	0.000477327	0.000477327	0	0.999523
gaboxadol	0.034	0	0	0.000795545	0.000795545	0	0.999204		XBD-173	0.095	0.048	0.0238095	0.00198886	0.00198886	0.0294118	0.998444		varenicline	0.031	0	0	0.000477327	0.000477327	0	0.999523
ginkgolide-b	0.034	0	0	0.000795545	0.000795545	0	0.999204		mepivacaine	0.143	0.143	0.047619	0.0032979	0.0032979	0.0588235	0.998436		losmapimod	0.031	0	0	0.000502449	0.000502449	0	0.999498
ibudilast	0.034	0	0	0.000795545	0.000795545	0	0.999204		dexloxiglumide	0.238	0.143	0.0285714	0.0021957	0.0021957	0.0352941	0.998428		NU-7026	0.062	0	0	0.000502449	0.000502449	0	0.999498
iniparib	0.034	0	0	0.000795545	0.000795545	0	0.999204		quercetin	0.095	0.048	0.0238095	0.00201226	0.00201226	0.0294118	0.998421		camostat-mesilate	0.125	0.031	0.0078125	0.000894988	0.000894988	0.0277778	0.999491
loxoprofen	0.034	0	0	0.000795545	0.000795545	0	0.999204		acarbose	0.048	0	0	0.00159109	0.00159109	0	0.998409		prednisone	0.562	0.344	0.0190972	0.002825	0.002825	0.0679012	0.999484
mecamylamine	0.034	0	0	0.000795545	0.000795545	0	0.999204		acetylcysteine	0.048	0	0	0.00159109	0.00159109	0	0.998409		donepezil	0.031	0	0	0.000530363	0.000530363	0	0.99947
metenkephalin	0.034	0	0	0.000795545	0.000795545	0	0.999204		acrivastine	0.048	0	0	0.00159109	0.00159109	0	0.998409		fluconazole	0.031	0	0	0.000530363	0.000530363	0	0.99947
miglustat	0.034	0	0	0.000795545	0.000795545	0	0.999204		apixaban	0.048	0	0	0.00159109	0.00159109	0	0.998409		menadione	0.031	0	0	0.000561561	0.000561561	0	0.999438
NSI-189	0.034	0	0	0.000795545	0.000795545	0	0.999204		argatroban	0.048	0	0	0.00159109	0.00159109	0	0.998409		alisertib	0.125	0.125	0.03125	0.00676213	0.00676213	0.111111	0.999433
otilonium	0.034	0	0	0.000795545	0.000795545	0	0.999204		benzamil	0.048	0	0	0.00159109	0.00159109	0	0.998409		aclidinium	0.062	0.031	0.015625	0.00212145	0.00212145	0.0555556	0.999424
PF-04136309	0.034	0	0	0.000795545	0.000795545	0	0.999204		cinepazide	0.048	0	0	0.00159109	0.00159109	0	0.998409		abiraterone-acetate	0.031	0	0	0.000596659	0.000596659	0	0.999403
phenazone	0.034	0	0	0.000795545	0.000795545	0	0.999204		CO-102862	0.048	0	0	0.00159109	0.00159109	0	0.998409		acifran	0.031	0	0	0.000596659	0.000596659	0	0.999403
pinitol	0.034	0	0	0.000795545	0.000795545	0	0.999204		dicloxacillin	0.048	0	0	0.00159109	0.00159109	0	0.998409		ALX-5407	0.031	0	0	0.000596659	0.000596659	0	0.999403
roxithromycin	0.034	0	0	0.000795545	0.000795545	0	0.999204		diethylcarbamazine	0.048	0	0	0.00159109	0.00159109	0	0.998409		chloroxine	0.031	0	0	0.000596659	0.000596659	0	0.999403
sulfasalazine	0.034	0	0	0.000795545	0.000795545	0	0.999204		doxapram	0.048	0	0	0.00159109	0.00159109	0	0.998409		ciglitazone	0.062	0	0	0.000596659	0.000596659	0	0.999403
tacrine	0.034	0	0	0.000795545	0.000795545	0	0.999204		eptifibatide	0.048	0	0	0.00159109	0.00159109	0	0.998409		JTE-907	0.062	0	0	0.000596659	0.000596659	0	0.999403
telcagepant	0.069	0	0	0.000795545	0.000795545	0	0.999204		fentiazac	0.048	0	0	0.00159109	0.00159109	0	0.998409		KIN001-127	0.031	0	0	0.000596659	0.000596659	0	0.999403
thiocolchicoside	0.034	0	0	0.000795545	0.000795545	0	0.999204		gemifloxacin	0.048	0	0	0.00159109	0.00159109	0	0.998409		lesinurad	0.031	0	0	0.000596659	0.000596659	0	0.999403
THZ-2-98-01	0.034	0	0	0.000795545	0.000795545	0	0.999204		glimepiride	0.048	0	0	0.00159109	0.00159109	0	0.998409		levofloxacin	0.031	0	0	0.000596659	0.000596659	0	0.999403
tiagabine	0.034	0	0	0.000795545	0.000795545	0	0.999204		GSK-1292263	0.048	0	0	0.00159109	0.00159109	0	0.998409		nimodipine	0.031	0	0	0.000596659	0.000596659	0	0.999403
ticlopidine	0.034	0	0	0.000795545	0.000795545	0	0.999204		indacaterol	0.048	0	0	0.00159109	0.00159109	0	0.998409		rotigotine	0.062	0	0	0.000596659	0.000596659	0	0.999403
tomelukast	0.034	0	0	0.000795545	0.000795545	0	0.999204		isoniazid	0.048	0	0	0.00159109	0.00159109	0	0.998409		urapidil	0.031	0	0	0.000596659	0.000596659	0	0.999403
tranylcypromine	0.034	0	0	0.000795545	0.000795545	0	0.999204		levamisole	0.095	0	0	0.00159109	0.00159109	0	0.998409		vidarabine	0.031	0	0	0.000596659	0.000596659	0	0.999403
bisindolylmaleimide	0.103	0.034	0.0114943	0.00136379	0.00136379	0.0333333	0.999192		levobunolol	0.048	0	0	0.00159109	0.00159109	0	0.998409		zileuton	0.031	0	0	0.000596659	0.000596659	0	0.999403
esmolol	0.103	0.034	0.0114943	0.00136379	0.00136379	0.0333333	0.999192		mannitol-D	0.048	0	0	0.00159109	0.00159109	0	0.998409		naftifine	0.094	0	0	0.000636436	0.000636436	0	0.999364
ulipristal	0.103	0.034	0.0114943	0.00136379	0.00136379	0.0333333	0.999192		melatonin	0.048	0	0	0.00159109	0.00159109	0	0.998409		ipratropium	0.094	0	0	0.0006509	0.0006509	0	0.999349
CX-4945	0.138	0.069	0.0172414	0.00206842	0.00206842	0.05	0.999183		methylnaltrexone	0.048	0	0	0.00159109	0.00159109	0	0.998409		climbazole	0.094	0.031	0.0104167	0.00134248	0.00134248	0.037037	0.999344
resminostat	0.172	0.172	0.0344828	0.00584314	0.00584314	0.1	0.999174		MK-0752	0.048	0	0	0.00159109	0.00159109	0	0.998409		allopurinol	0.062	0	0	0.000681896	0.000681896	0	0.999318
bucladesine	0.241	0.103	0.0147783	0.00175857	0.00175857	0.0428571	0.999161		moxifloxacin	0.048	0	0	0.00159109	0.00159109	0	0.998409		BMS-927711	0.031	0	0	0.000681896	0.000681896	0	0.999318
pritelivir	0.034	0	0	0.00085237	0.00085237	0	0.999148		naphazoline	0.095	0	0	0.00159109	0.00159109	0	0.998409		ecabet	0.031	0	0	0.000681896	0.000681896	0	0.999318
swainsonine	0.034	0	0	0.00085237	0.00085237	0	0.999148		nevirapine	0.048	0	0	0.00159109	0.00159109	0	0.998409		eugenol	0.031	0	0	0.000681896	0.000681896	0	0.999318
Y-39983	0.034	0	0	0.00085237	0.00085237	0	0.999148		nicaraven	0.048	0	0	0.00159109	0.00159109	0	0.998409		flecainide	0.062	0	0	0.000681896	0.000681896	0	0.999318
R-547	0.379	0.379	0.0344828	0.00587927	0.00587927	0.1	0.999138		niguldipine	0.095	0	0	0.00159109	0.00159109	0	0.998409		GSK-J4	0.031	0	0	0.000681896	0.000681896	0	0.999318
3-deazaadenosine	0.034	0	0	0.000867867	0.000867867	0	0.999132		nitrendipine	0.048	0	0	0.00159109	0.00159109	0	0.998409		loratadine	0.031	0	0	0.000681896	0.000681896	0	0.999318
doxepin	0.034	0	0	0.000867867	0.000867867	0	0.999132		phentermine	0.048	0	0	0.00159109	0.00159109	0	0.998409		phensuximide	0.031	0	0	0.000681896	0.000681896	0	0.999318
labetalol	0.034	0	0	0.000867867	0.000867867	0	0.999132		pilaralisib	0.048	0	0	0.00159109	0.00159109	0	0.998409		propylthiouracil	0.062	0	0	0.000681896	0.000681896	0	0.999318
alagebrium	0.034	0	0	0.000894988	0.000894988	0	0.999105		procaine	0.048	0	0	0.00159109	0.00159109	0	0.998409		avagacestat	0.125	0.062	0.015625	0.00222753	0.00222753	0.0555556	0.999318
BMS-345541	0.034	0	0	0.000894988	0.000894988	0	0.999105		pyrazinamide	0.048	0	0	0.00159109	0.00159109	0	0.998409		bosentan	0.094	0.031	0.0104167	0.00138174	0.00138174	0.037037	0.999305
camostat-mesilate	0.034	0	0	0.000894988	0.000894988	0	0.999105		rimonabant	0.048	0	0	0.00159109	0.00159109	0	0.998409		leflunomide	0.125	0.094	0.0234375	0.00417661	0.00417661	0.0833333	0.999304
droperidol	0.034	0	0	0.000894988	0.000894988	0	0.999105		salvinorin-a	0.048	0	0	0.00159109	0.00159109	0	0.998409		ticagrelor	0.25	0.188	0.0234375	0.00417661	0.00417661	0.0833333	0.999304
ICI-185,282	0.034	0	0	0.000894988	0.000894988	0	0.999105		SB-203580	0.048	0	0	0.00159109	0.00159109	0	0.998409		balapiravir	0.031	0	0	0.00071599	0.00071599	0	0.999284
levosimendan	0.034	0	0	0.000894988	0.000894988	0	0.999105		sulbactam	0.095	0	0	0.00159109	0.00159109	0	0.998409		carvedilol	0.031	0	0	0.00071599	0.00071599	0	0.999284
meptazinol	0.034	0	0	0.000894988	0.000894988	0	0.999105		talinolol	0.095	0	0	0.00159109	0.00159109	0	0.998409		irbesartan	0.031	0	0	0.00071599	0.00071599	0	0.999284
ACY-1215	0.207	0.138	0.0229885	0.00316068	0.00316068	0.0666667	0.999066		tamoxifen	0.048	0	0	0.00159109	0.00159109	0	0.998409		progesterone	0.031	0	0	0.00071599	0.00071599	0	0.999284
fenoldopam	0.034	0.034	0.0344828	0.00596659	0.00596659	0.1	0.999051		tirofiban	0.048	0	0	0.00159109	0.00159109	0	0.998409		AKT-inhibitor-1-2	0.031	0	0	0.000734349	0.000734349	0	0.999266
mizolastine	0.034	0.034	0.0344828	0.00596659	0.00596659	0.1	0.999051		triamterene	0.048	0	0	0.00159109	0.00159109	0	0.998409		chrysin	0.062	0	0	0.000745823	0.000745823	0	0.999254
amtolmetin-guacil	0.034	0	0	0.000954654	0.000954654	0	0.999045		trientine	0.048	0	0	0.00159109	0.00159109	0	0.998409		acyclovir	0.062	0	0	0.000795545	0.000795545	0	0.999204
blonanserin	0.034	0	0	0.000954654	0.000954654	0	0.999045		tyrphostin-1	0.048	0	0	0.00159109	0.00159109	0	0.998409		adoprazine	0.031	0	0	0.000795545	0.000795545	0	0.999204
candesartan	0.034	0	0	0.000954654	0.000954654	0	0.999045		ASA-404	0.048	0.048	0.047619	0.00334129	0.00334129	0.0588235	0.998393		altanserin	0.031	0	0	0.000795545	0.000795545	0	0.999204
cefoperazone	0.034	0	0	0.000954654	0.000954654	0	0.999045		danazol	0.095	0.095	0.047619	0.00334129	0.00334129	0.0588235	0.998393		bupivacaine	0.031	0	0	0.000795545	0.000795545	0	0.999204
chlormezanone	0.034	0	0	0.000954654	0.000954654	0	0.999045		deferasirox	0.048	0.048	0.047619	0.00334129	0.00334129	0.0588235	0.998393		butoconazole	0.031	0	0	0.000795545	0.000795545	0	0.999204
dolasetron	0.034	0	0	0.000954654	0.000954654	0	0.999045		ramelteon	0.048	0.048	0.047619	0.00334129	0.00334129	0.0588235	0.998393		CC-401	0.031	0	0	0.000795545	0.000795545	0	0.999204
exalamide	0.034	0	0	0.000954654	0.000954654	0	0.999045		ponatinib	0.143	0.095	0.031746	0.00238663	0.00238663	0.0392157	0.998384		clonazepam	0.031	0	0	0.000795545	0.000795545	0	0.999204
ketoconazole	0.034	0	0	0.000954654	0.000954654	0	0.999045		iguratimod	0.048	0	0	0.0016195	0.0016195	0	0.99838		ebselen	0.031	0	0	0.000795545	0.000795545	0	0.999204
letrozole	0.034	0	0	0.000954654	0.000954654	0	0.999045		nateglinide	0.095	0.048	0.0238095	0.00205516	0.00205516	0.0294118	0.998378		eflornithine	0.031	0	0	0.000795545	0.000795545	0	0.999204
moxisylyte	0.034	0	0	0.000954654	0.000954654	0	0.999045		orantinib	0.143	0.048	0.015873	0.00182507	0.00182507	0.0196078	0.998367		gaboxadol	0.031	0	0	0.000795545	0.000795545	0	0.999204
ORE-1001	0.034	0	0	0.000954654	0.000954654	0	0.999045		CX-4945	0.095	0.048	0.0238095	0.00206842	0.00206842	0.0294118	0.998365		glafenine	0.062	0	0	0.000795545	0.000795545	0	0.999204
quiflapon	0.034	0	0	0.000954654	0.000954654	0	0.999045		galeterone	0.095	0	0	0.00164081	0.00164081	0	0.998359		haloperidol	0.031	0	0	0.000795545	0.000795545	0	0.999204
rasagiline	0.034	0	0	0.000954654	0.000954654	0	0.999045		r(-)-apomorphine	0.048	0	0	0.00164081	0.00164081	0	0.998359		ibudilast	0.031	0	0	0.000795545	0.000795545	0	0.999204
RU-58841	0.034	0	0	0.000954654	0.000954654	0	0.999045		grazoprevir	0.048	0	0	0.00165229	0.00165229	0	0.998348		iniparib	0.031	0	0	0.000795545	0.000795545	0	0.999204
rucinol	0.069	0	0	0.000954654	0.000954654	0	0.999045		trifluoperazine	0.048	0	0	0.00165229	0.00165229	0	0.998348		mecamylamine	0.031	0	0	0.000795545	0.000795545	0	0.999204
salirasib	0.034	0	0	0.000954654	0.000954654	0	0.999045		CGP-60474	0.619	0.571	0.043956	0.0031424	0.0031424	0.0542986	0.998335		metenkephalin	0.031	0	0	0.000795545	0.000795545	0	0.999204
toremifene	0.103	0.069	0.0229885	0.00318218	0.00318218	0.0666667	0.999045		glycitein	0.048	0	0	0.00167064	0.00167064	0	0.998329		miglustat	0.031	0	0	0.000795545	0.000795545	0	0.999204
JNK-IN-5A	0.138	0.069	0.0172414	0.00222483	0.00222483	0.05	0.999027		KD-023	0.048	0	0	0.00167064	0.00167064	0	0.998329		NSI-189	0.031	0	0	0.000795545	0.000795545	0	0.999204
GSK-256066	0.069	0.034	0.0172414	0.00222753	0.00222753	0.05	0.999024		sulmazole	0.048	0	0	0.00167064	0.00167064	0	0.998329		phenazone	0.031	0	0	0.000795545	0.000795545	0	0.999204
benzotript	0.103	0	0	0.000976351	0.000976351	0	0.999024		VX-222	0.048	0	0	0.00167064	0.00167064	0	0.998329		pinitol	0.031	0	0	0.000795545	0.000795545	0	0.999204
BRD-K68548958	0.069	0	0	0.000982732	0.000982732	0	0.999017		taselisib	0.238	0.333	0.0666667	0.00509386	0.00509386	0.0823529	0.998309		primidone	0.031	0	0	0.000795545	0.000795545	0	0.999204
cytarabine	0.034	0	0	0.000982732	0.000982732	0	0.999017		adapalene	0.048	0	0	0.00170474	0.00170474	0	0.998295		RG-4733	0.031	0	0	0.000795545	0.000795545	0	0.999204
doxazosin	0.034	0	0	0.000994431	0.000994431	0	0.999006		diminazene-aceturate	0.048	0	0	0.00170474	0.00170474	0	0.998295		roxithromycin	0.031	0	0	0.000795545	0.000795545	0	0.999204
16,16-dimethylprostaglandin-e2	0.069	0.034	0.0172414	0.00225404	0.00225404	0.05	0.998998		doxofylline	0.048	0	0	0.00170474	0.00170474	0	0.998295		sulfasalazine	0.031	0	0	0.000795545	0.000795545	0	0.999204
nepafenac	0.069	0	0	0.0010049	0.0010049	0	0.998995		phenylephrine	0.048	0	0	0.00170474	0.00170474	0	0.998295		tacrine	0.062	0	0	0.000795545	0.000795545	0	0.999204
almorexant	0.034	0	0	0.00102284	0.00102284	0	0.998977		sorafenib	0.048	0	0	0.00170474	0.00170474	0	0.998295		telcagepant	0.031	0	0	0.000795545	0.000795545	0	0.999204
clemizole	0.034	0	0	0.00102284	0.00102284	0	0.998977		JW-7-24-1	0.19	0.143	0.0357143	0.00268496	0.00268496	0.0441176	0.99829		thiocolchicoside	0.031	0	0	0.000795545	0.000795545	0	0.999204
fingolimod	0.034	0	0	0.00102284	0.00102284	0	0.998977		sarsagenin	0.238	0.095	0.0190476	0.00198886	0.00198886	0.0235294	0.998288		THZ-2-98-01	0.031	0	0	0.000795545	0.000795545	0	0.999204
LY-2811376	0.034	0	0	0.00102284	0.00102284	0	0.998977		ixabepilone	0.476	0.333	0.0333333	0.00257648	0.00257648	0.0411765	0.998273		tirasemtiv	0.031	0	0	0.000795545	0.000795545	0	0.999204
mirodenafil	0.103	0	0	0.00102284	0.00102284	0	0.998977		granisetron	0.048	0	0	0.00173573	0.00173573	0	0.998264		tomelukast	0.031	0	0	0.000795545	0.000795545	0	0.999204
carbenoxolone	0.379	0.069	0.00626959	0.00119332	0.00119332	0.0181818	0.998972		lopinavir	0.048	0	0	0.00173573	0.00173573	0	0.998264		tranylcypromine	0.031	0	0	0.000795545	0.000795545	0	0.999204
butaclamol	0.103	0.034	0.0114943	0.00159109	0.00159109	0.0333333	0.998965		moxidectin	0.048	0	0	0.00173573	0.00173573	0	0.998264		emtricitabine	0.094	0.031	0.0104167	0.00149165	0.00149165	0.037037	0.999195
SU-11652	0.103	0.034	0.0114943	0.00159109	0.00159109	0.0333333	0.998965		rigosertib	0.19	0.143	0.0357143	0.00271583	0.00271583	0.0441176	0.99826		tranilast	0.094	0.031	0.0104167	0.00149165	0.00149165	0.037037	0.999195
rottlerin	0.103	0	0	0.00103767	0.00103767	0	0.998962		ethylenediaminetetraacetic-acid	0.19	0.048	0.0119048	0.00185627	0.00185627	0.0147059	0.998252		troglitazone	0.094	0.031	0.0104167	0.00149165	0.00149165	0.037037	0.999195
cholic-acid	0.241	0.034	0.00492611	0.00115922	0.00115922	0.0142857	0.998943		levonorgestrel	0.143	0.048	0.015873	0.00194467	0.00194467	0.0196078	0.998248		VX-661	0.188	0.031	0.00520833	0.000994431	0.000994431	0.0185185	0.999177
chlorphenamine	0.034	0	0	0.00106073	0.00106073	0	0.998939		calcitriol	0.095	0.095	0.047619	0.00348816	0.00348816	0.0588235	0.998246		mitoxantrone	0.75	0.5	0.0208333	0.00357995	0.00357995	0.0740741	0.99917
CT-7758	0.103	0	0	0.00106073	0.00106073	0	0.998939		bucladesine	0.143	0	0	0.00175857	0.00175857	0	0.998241		LY-2603618	0.062	0.031	0.015625	0.00238663	0.00238663	0.0555556	0.999159
DMP-543	0.034	0	0	0.00106073	0.00106073	0	0.998939		CX-5461	0.143	0.048	0.015873	0.0019527	0.0019527	0.0196078	0.99824		nicotine	0.062	0.031	0.015625	0.00238663	0.00238663	0.0555556	0.999159
fidaxomicin	0.034	0	0	0.00106073	0.00106073	0	0.998939		MD-920	0.095	0.048	0.0238095	0.0021957	0.0021957	0.0294118	0.998238		tesaglitazar	0.062	0.031	0.015625	0.00238663	0.00238663	0.0555556	0.999159
SB-271046	0.034	0	0	0.00106073	0.00106073	0	0.998939		ziprasidone	0.048	0	0	0.00176403	0.00176403	0	0.998236		zidovudine	0.062	0.031	0.015625	0.00238663	0.00238663	0.0555556	0.999159
iguratimod	0.207	0.069	0.0114943	0.0016195	0.0016195	0.0333333	0.998937		dinaciclib	0.619	0.571	0.043956	0.00326492	0.00326492	0.0542986	0.998213		pritelivir	0.031	0	0	0.00085237	0.00085237	0	0.999148
bosentan	0.138	0.034	0.00862069	0.00138174	0.00138174	0.025	0.998931		AZD-6482	0.048	0	0	0.00178998	0.00178998	0	0.99821		swainsonine	0.062	0	0	0.00085237	0.00085237	0	0.999148
galeterone	0.103	0.034	0.0114943	0.00164081	0.00164081	0.0333333	0.998916		bifemelane	0.048	0	0	0.00178998	0.00178998	0	0.99821		maxacalcitol	0.219	0.094	0.0133929	0.00202864	0.00202864	0.047619	0.999107
etodolac	0.069	0	0	0.00108483	0.00108483	0	0.998915		biperiden	0.048	0	0	0.00178998	0.00178998	0	0.99821		alagebrium	0.031	0	0	0.000894988	0.000894988	0	0.999105
HG-5-88-01	0.034	0	0	0.00108483	0.00108483	0	0.998915		bupropion	0.048	0	0	0.00178998	0.00178998	0	0.99821		ICI-185,282	0.062	0	0	0.000894988	0.000894988	0	0.999105
E-2012	0.034	0	0	0.00110152	0.00110152	0	0.998898		carbachol	0.048	0	0	0.00178998	0.00178998	0	0.99821		levosimendan	0.031	0	0	0.000894988	0.000894988	0	0.999105
theobromine	0.103	0	0	0.00110152	0.00110152	0	0.998898		chlorpropamide	0.048	0	0	0.00178998	0.00178998	0	0.99821		meptazinol	0.031	0	0	0.000894988	0.000894988	0	0.999105
amcinonide	0.172	0.034	0.00689655	0.00132591	0.00132591	0.02	0.998874		cisapride	0.048	0	0	0.00178998	0.00178998	0	0.99821		PHA-665752	0.031	0	0	0.000894988	0.000894988	0	0.999105
bifonazole	0.069	0.034	0.0172414	0.00238663	0.00238663	0.05	0.998866		econazole	0.048	0	0	0.00178998	0.00178998	0	0.99821		broxuridine	0.094	0	0	0.000917936	0.000917936	0	0.999082
indoramin	0.069	0.034	0.0172414	0.00238663	0.00238663	0.05	0.998866		fenoterol	0.048	0	0	0.00178998	0.00178998	0	0.99821		metolazone	0.031	0	0	0.000917936	0.000917936	0	0.999082
rutin	0.069	0.034	0.0172414	0.00238663	0.00238663	0.05	0.998866		goserelin-acetate	0.048	0	0	0.00178998	0.00178998	0	0.99821		LY-2784544	0.125	0.062	0.015625	0.00247503	0.00247503	0.0555556	0.999071
diminazene-aceturate	0.103	0.034	0.0114943	0.00170474	0.00170474	0.0333333	0.998852		kakonein	0.048	0	0	0.00178998	0.00178998	0	0.99821		candesartan	0.031	0	0	0.000954654	0.000954654	0	0.999045
cytochalasin-b	0.034	0.034	0.0344828	0.00620525	0.00620525	0.1	0.998813		KIN001-242	0.048	0	0	0.00178998	0.00178998	0	0.99821		cefoperazone	0.031	0	0	0.000954654	0.000954654	0	0.999045
ambroxol	0.069	0	0	0.00119332	0.00119332	0	0.998807		lirimilast	0.048	0	0	0.00178998	0.00178998	0	0.99821		chenodiol	0.031	0	0	0.000954654	0.000954654	0	0.999045
aminocaproic-acid	0.069	0	0	0.00119332	0.00119332	0	0.998807		lomeguatrib	0.048	0	0	0.00178998	0.00178998	0	0.99821		chlormezanone	0.031	0	0	0.000954654	0.000954654	0	0.999045
aminoglutethimide	0.034	0	0	0.00119332	0.00119332	0	0.998807		LXR-623	0.048	0	0	0.00178998	0.00178998	0	0.99821		deferiprone	0.031	0	0	0.000954654	0.000954654	0	0.999045
amiprilose	0.034	0	0	0.00119332	0.00119332	0	0.998807		mazindol	0.048	0	0	0.00178998	0.00178998	0	0.99821		dolasetron	0.031	0	0	0.000954654	0.000954654	0	0.999045
API-001	0.034	0	0	0.00119332	0.00119332	0	0.998807		moracizine	0.048	0	0	0.00178998	0.00178998	0	0.99821		estradiol	0.031	0	0	0.000954654	0.000954654	0	0.999045
ARN-509	0.034	0	0	0.00119332	0.00119332	0	0.998807		NF-449	0.048	0	0	0.00178998	0.00178998	0	0.99821		exalamide	0.031	0	0	0.000954654	0.000954654	0	0.999045
ARRY-334543	0.034	0	0	0.00119332	0.00119332	0	0.998807		reparixin	0.048	0	0	0.00178998	0.00178998	0	0.99821		ketoconazole	0.031	0	0	0.000954654	0.000954654	0	0.999045
balsalazide	0.103	0	0	0.00119332	0.00119332	0	0.998807		sodium-tanshinone-ii-a-sulfonate	0.048	0	0	0.00178998	0.00178998	0	0.99821		letrozole	0.031	0	0	0.000954654	0.000954654	0	0.999045
bemegride	0.034	0	0	0.00119332	0.00119332	0	0.998807		trilostane	0.048	0	0	0.00178998	0.00178998	0	0.99821		methyldopa	0.031	0	0	0.000954654	0.000954654	0	0.999045
bendamustine	0.034	0	0	0.00119332	0.00119332	0	0.998807		umeclidinium	0.095	0	0	0.00178998	0.00178998	0	0.99821		NVP-AEW541	0.031	0	0	0.000954654	0.000954654	0	0.999045
BMS-707035	0.034	0	0	0.00119332	0.00119332	0	0.998807		vanoxerine	0.048	0	0	0.00178998	0.00178998	0	0.99821		ORE-1001	0.031	0	0	0.000954654	0.000954654	0	0.999045
bropirimine	0.034	0	0	0.00119332	0.00119332	0	0.998807		VX-765	0.048	0	0	0.00178998	0.00178998	0	0.99821		phenylbutyrate	0.031	0	0	0.000954654	0.000954654	0	0.999045
budipine	0.034	0	0	0.00119332	0.00119332	0	0.998807		GSK-256066	0.095	0.048	0.0238095	0.00222753	0.00222753	0.0294118	0.998206		quiflapon	0.031	0	0	0.000954654	0.000954654	0	0.999045
bumetanide	0.034	0	0	0.00119332	0.00119332	0	0.998807		tamibarotene	0.19	0.095	0.0238095	0.00222753	0.00222753	0.0294118	0.998206		rasagiline	0.031	0	0	0.000954654	0.000954654	0	0.999045
chlorpromazine	0.034	0	0	0.00119332	0.00119332	0	0.998807		methylstat	0.095	0.048	0.0238095	0.00224624	0.00224624	0.0294118	0.998187		roscovitine	0.031	0	0	0.000954654	0.000954654	0	0.999045
chlorprothixene	0.034	0	0	0.00119332	0.00119332	0	0.998807		acetazolamide	0.048	0	0	0.00181384	0.00181384	0	0.998186		rucinol	0.031	0	0	0.000954654	0.000954654	0	0.999045
cimetidine	0.034	0	0	0.00119332	0.00119332	0	0.998807		camptothecin	0.333	0.429	0.0612245	0.00468488	0.00468488	0.0756303	0.998184		salirasib	0.031	0	0	0.000954654	0.000954654	0	0.999045
ciprofloxacin	0.034	0	0	0.00119332	0.00119332	0	0.998807		ARP-101	0.048	0	0	0.00181839	0.00181839	0	0.998182		SDZ-NKT-343	0.031	0	0	0.000954654	0.000954654	0	0.999045
cyproterone-acetate	0.034	0	0	0.00119332	0.00119332	0	0.998807		tofacitinib	0.143	0.095	0.031746	0.0025912	0.0025912	0.0392157	0.998179		tebipenem	0.031	0	0	0.000954654	0.000954654	0	0.999045
D-4476	0.034	0	0	0.00119332	0.00119332	0	0.998807		GSK-690693	0.095	0.048	0.0238095	0.0022673	0.0022673	0.0294118	0.998166		VTP-27999	0.031	0	0	0.000954654	0.000954654	0	0.999045
danegaptide	0.069	0	0	0.00119332	0.00119332	0	0.998807		floxuridine	0.429	0.476	0.0529101	0.00397772	0.00397772	0.0653595	0.998164		dexamethasone-acetate	0.344	0.156	0.0142045	0.00223266	0.00223266	0.0505051	0.999045
dapsone	0.034	0	0	0.00119332	0.00119332	0	0.998807		bisoprolol	0.048	0	0	0.00183587	0.00183587	0	0.998164		toremifene	0.156	0.094	0.01875	0.00318218	0.00318218	0.0666667	0.999045
dexfenfluramine	0.069	0	0	0.00119332	0.00119332	0	0.998807		SR-33805	0.048	0	0	0.00183587	0.00183587	0	0.998164		2-iminobiotin	0.031	0.031	0.03125	0.00715991	0.00715991	0.111111	0.999038
drospirenone	0.034	0	0	0.00119332	0.00119332	0	0.998807		PF-04457845	0.238	0.048	0.00952381	0.00190931	0.00190931	0.0117647	0.99816		diosmin	0.031	0.031	0.03125	0.00715991	0.00715991	0.111111	0.999038
empagliflozin	0.034	0	0	0.00119332	0.00119332	0	0.998807		AMG-232	0.048	0.048	0.047619	0.00357995	0.00357995	0.0588235	0.998155		mianserin	0.031	0.031	0.03125	0.00715991	0.00715991	0.111111	0.999038
enalapril	0.034	0	0	0.00119332	0.00119332	0	0.998807		KD-025	0.048	0.048	0.047619	0.00357995	0.00357995	0.0588235	0.998155		rocuronium	0.031	0.031	0.03125	0.00715991	0.00715991	0.111111	0.999038
enoxolone	0.034	0	0	0.00119332	0.00119332	0	0.998807		amodiaquine	0.048	0	0	0.00185627	0.00185627	0	0.998144		tetrindole	0.031	0.031	0.03125	0.00715991	0.00715991	0.111111	0.999038
enprofylline	0.034	0	0	0.00119332	0.00119332	0	0.998807		BIX-01294	0.048	0	0	0.00185627	0.00185627	0	0.998144		XMD11-85H	0.031	0.031	0.03125	0.00715991	0.00715991	0.111111	0.999038
entecavir	0.034	0	0	0.00119332	0.00119332	0	0.998807		faropenem	0.048	0	0	0.00185627	0.00185627	0	0.998144		zaldaride	0.031	0.031	0.03125	0.00715991	0.00715991	0.111111	0.999038
eperezolid	0.034	0	0	0.00119332	0.00119332	0	0.998807		mozavaptan	0.048	0	0	0.00185627	0.00185627	0	0.998144		tanaproget	0.062	0.031	0.015625	0.00251923	0.00251923	0.0555556	0.999027
erythromycin	0.034	0	0	0.00119332	0.00119332	0	0.998807		RS-127445	0.048	0	0	0.00185627	0.00185627	0	0.998144		benzotript	0.062	0	0	0.000976351	0.000976351	0	0.999024
fomepizole	0.034	0	0	0.00119332	0.00119332	0	0.998807		targinine	0.048	0	0	0.00185627	0.00185627	0	0.998144		BRD-K68548958	0.031	0	0	0.000982732	0.000982732	0	0.999017
glasdegib	0.034	0	0	0.00119332	0.00119332	0	0.998807		bexarotene	0.143	0.048	0.015873	0.00205744	0.00205744	0.0196078	0.998135		cytarabine	0.031	0	0	0.000982732	0.000982732	0	0.999017
GNF-2	0.034	0	0	0.00119332	0.00119332	0	0.998807		AS-601245	0.19	0.143	0.0357143	0.00284721	0.00284721	0.0441176	0.998128		refametinib	0.438	0.344	0.0245536	0.00482877	0.00482877	0.0873016	0.998993
guanadrel	0.034	0	0	0.00119332	0.00119332	0	0.998807		balicatib	0.048	0	0	0.00187521	0.00187521	0	0.998125		arofylline	0.094	0.031	0.0104167	0.00170474	0.00170474	0.037037	0.998982
GW-842166	0.034	0	0	0.00119332	0.00119332	0	0.998807		crizotinib	0.095	0.048	0.0238095	0.00231205	0.00231205	0.0294118	0.998121		almorexant	0.031	0	0	0.00102284	0.00102284	0	0.998977
ibutamoren	0.069	0	0	0.00119332	0.00119332	0	0.998807		CYT-997	0.429	0.333	0.037037	0.00293141	0.00293141	0.0457516	0.998118		altretamine	0.031	0	0	0.00102284	0.00102284	0	0.998977
indinavir	0.034	0	0	0.00119332	0.00119332	0	0.998807		LY-215490	0.048	0	0	0.00188942	0.00188942	0	0.998111		fingolimod	0.031	0	0	0.00102284	0.00102284	0	0.998977
indobufen	0.034	0	0	0.00119332	0.00119332	0	0.998807		mocetinostat	0.333	0.476	0.0680272	0.00544153	0.00544153	0.0840336	0.998102		LY-2811376	0.062	0	0	0.00102284	0.00102284	0	0.998977
irsogladine	0.034	0	0	0.00119332	0.00119332	0	0.998807		MK-1775	0.19	0.19	0.047619	0.00363678	0.00363678	0.0588235	0.998098		proguanil	0.031	0	0	0.00102284	0.00102284	0	0.998977
JTC-801	0.034	0	0	0.00119332	0.00119332	0	0.998807		anecortave-acetate	0.048	0	0	0.00190931	0.00190931	0	0.998091		talmapimod	0.094	0	0	0.00102284	0.00102284	0	0.998977
KU-60019	0.034	0	0	0.00119332	0.00119332	0	0.998807		avanafil	0.048	0	0	0.00190931	0.00190931	0	0.998091		quercetin	0.156	0.062	0.0125	0.00201226	0.00201226	0.0444444	0.998977
lamotrigine	0.034	0	0	0.00119332	0.00119332	0	0.998807		benzydamine	0.048	0	0	0.00190931	0.00190931	0	0.998091		HG-5-113-01	0.219	0.125	0.0178571	0.00306853	0.00306853	0.0634921	0.998951
lidocaine	0.034	0	0	0.00119332	0.00119332	0	0.998807		D-serine	0.048	0	0	0.00190931	0.00190931	0	0.998091		epinephrine	0.156	0.031	0.00625	0.0013018	0.0013018	0.0222222	0.998945
LY-2334737	0.034	0	0	0.00119332	0.00119332	0	0.998807		fosfomycin	0.048	0	0	0.00190931	0.00190931	0	0.998091		physostigmine	0.062	0.031	0.015625	0.0026036	0.0026036	0.0555556	0.998942
medrysone	0.034	0	0	0.00119332	0.00119332	0	0.998807		metoprolol	0.048	0	0	0.00190931	0.00190931	0	0.998091		erteberel	0.219	0.094	0.0133929	0.0021957	0.0021957	0.047619	0.99894
mestranol	0.034	0	0	0.00119332	0.00119332	0	0.998807		milacemide	0.048	0	0	0.00190931	0.00190931	0	0.998091		MD-920	0.219	0.094	0.0133929	0.0021957	0.0021957	0.047619	0.99894
mifobate	0.034	0	0	0.00119332	0.00119332	0	0.998807		nafamostat	0.048	0	0	0.00190931	0.00190931	0	0.998091		chlorphenamine	0.031	0	0	0.00106073	0.00106073	0	0.998939
MK-0773	0.034	0	0	0.00119332	0.00119332	0	0.998807		PF-04447943	0.048	0	0	0.00190931	0.00190931	0	0.998091		fidaxomicin	0.031	0	0	0.00106073	0.00106073	0	0.998939
naftopidil	0.034	0	0	0.00119332	0.00119332	0	0.998807		piretanide	0.048	0	0	0.00190931	0.00190931	0	0.998091		palmitoylethanolamide	0.031	0	0	0.00106073	0.00106073	0	0.998939
nefopam	0.034	0	0	0.00119332	0.00119332	0	0.998807		tolazamide	0.048	0	0	0.00190931	0.00190931	0	0.998091		pentoxifylline	0.031	0	0	0.00106073	0.00106073	0	0.998939
OCO-1112	0.034	0	0	0.00119332	0.00119332	0	0.998807		torcetrapib	0.048	0	0	0.00190931	0.00190931	0	0.998091		SB-271046	0.031	0	0	0.00106073	0.00106073	0	0.998939
otamixaban	0.034	0	0	0.00119332	0.00119332	0	0.998807		FK-888	0.238	0.095	0.0190476	0.00219312	0.00219312	0.0235294	0.998084		CX-4945	0.156	0.062	0.0125	0.00206842	0.00206842	0.0444444	0.998921
oxaprozin	0.034	0	0	0.00119332	0.00119332	0	0.998807		BAY-87-2243	0.286	0.238	0.0396825	0.00312098	0.00312098	0.0490196	0.998084		cinaciguat	0.125	0.062	0.015625	0.00265182	0.00265182	0.0555556	0.998894
oxypurinol	0.034	0	0	0.00119332	0.00119332	0	0.998807		avasimibe	0.048	0	0	0.00193914	0.00193914	0	0.998061		cevimeline	0.031	0	0	0.00111376	0.00111376	0	0.998886
pazufloxacin	0.034	0	0	0.00119332	0.00119332	0	0.998807		anisodamine	0.095	0	0	0.00194467	0.00194467	0	0.998055		thioguanine	0.156	0.094	0.01875	0.00336299	0.00336299	0.0666667	0.998864
piketoprofen	0.034	0	0	0.00119332	0.00119332	0	0.998807		dexniguldipine	0.095	0.048	0.0238095	0.00238663	0.00238663	0.0294118	0.998047		rotundine	0.094	0.031	0.0104167	0.00187521	0.00187521	0.037037	0.998812
piroxicam	0.034	0	0	0.00119332	0.00119332	0	0.998807		ilomastat	0.095	0.048	0.0238095	0.00238663	0.00238663	0.0294118	0.998047		aminocaproic-acid	0.031	0	0	0.00119332	0.00119332	0	0.998807
pravastatin	0.034	0	0	0.00119332	0.00119332	0	0.998807		LY-2603618	0.095	0.048	0.0238095	0.00238663	0.00238663	0.0294118	0.998047		aminoglutethimide	0.031	0	0	0.00119332	0.00119332	0	0.998807
preladenant	0.034	0	0	0.00119332	0.00119332	0	0.998807		masoprocol	0.095	0.048	0.0238095	0.00238663	0.00238663	0.0294118	0.998047		amiprilose	0.031	0	0	0.00119332	0.00119332	0	0.998807
propranolol	0.034	0	0	0.00119332	0.00119332	0	0.998807		mefloquine	0.143	0	0	0.00197157	0.00197157	0	0.998028		API-001	0.031	0	0	0.00119332	0.00119332	0	0.998807
ramipril	0.034	0	0	0.00119332	0.00119332	0	0.998807		anacetrapib	0.048	0	0	0.00198886	0.00198886	0	0.998011		ARRY-334543	0.031	0	0	0.00119332	0.00119332	0	0.998807
ritodrine	0.034	0	0	0.00119332	0.00119332	0	0.998807		CP-724714	0.048	0	0	0.00198886	0.00198886	0	0.998011		bemegride	0.031	0	0	0.00119332	0.00119332	0	0.998807
sacubitril	0.034	0	0	0.00119332	0.00119332	0	0.998807		lonidamine	0.048	0	0	0.00198886	0.00198886	0	0.998011		bendamustine	0.031	0	0	0.00119332	0.00119332	0	0.998807
selegiline	0.034	0	0	0.00119332	0.00119332	0	0.998807		molindone	0.048	0	0	0.00198886	0.00198886	0	0.998011		BMS-707035	0.031	0	0	0.00119332	0.00119332	0	0.998807
SK&F-10047-(+)	0.034	0	0	0.00119332	0.00119332	0	0.998807		PCA-4248	0.048	0	0	0.00198886	0.00198886	0	0.998011		bropirimine	0.031	0	0	0.00119332	0.00119332	0	0.998807
sobetirome	0.034	0	0	0.00119332	0.00119332	0	0.998807		PF-02545920	0.048	0	0	0.00198886	0.00198886	0	0.998011		chlorpromazine	0.062	0	0	0.00119332	0.00119332	0	0.998807
stavudine	0.034	0	0	0.00119332	0.00119332	0	0.998807		pidotimod	0.048	0	0	0.00198886	0.00198886	0	0.998011		chlorprothixene	0.031	0	0	0.00119332	0.00119332	0	0.998807
tamsulosin	0.034	0	0	0.00119332	0.00119332	0	0.998807		procainamide	0.048	0	0	0.00198886	0.00198886	0	0.998011		cimetidine	0.031	0	0	0.00119332	0.00119332	0	0.998807
tedizolid	0.034	0	0	0.00119332	0.00119332	0	0.998807		QL-XI-92	0.095	0	0	0.00198886	0.00198886	0	0.998011		ciprofloxacin	0.031	0	0	0.00119332	0.00119332	0	0.998807
tolfenamic-acid	0.034	0	0	0.00119332	0.00119332	0	0.998807		testosterone	0.095	0	0	0.00198886	0.00198886	0	0.998011		cyproterone-acetate	0.031	0	0	0.00119332	0.00119332	0	0.998807
triptorelin	0.034	0	0	0.00119332	0.00119332	0	0.998807		TGX-221	0.048	0	0	0.00198886	0.00198886	0	0.998011		cytisine	0.031	0	0	0.00119332	0.00119332	0	0.998807
UNC-1215	0.034	0	0	0.00119332	0.00119332	0	0.998807		estriol	0.048	0.048	0.047619	0.00375043	0.00375043	0.0588235	0.997985		D-4476	0.031	0	0	0.00119332	0.00119332	0	0.998807
venlafaxine	0.034	0	0	0.00119332	0.00119332	0	0.998807		prochlorperazine	0.048	0.048	0.047619	0.00375043	0.00375043	0.0588235	0.997985		dapsone	0.031	0	0	0.00119332	0.00119332	0	0.998807
vismodegib	0.069	0	0	0.00119332	0.00119332	0	0.998807		oxiconazole	0.143	0.048	0.015873	0.00220985	0.00220985	0.0196078	0.997983		drospirenone	0.031	0	0	0.00119332	0.00119332	0	0.998807
ZK-93426	0.034	0	0	0.00119332	0.00119332	0	0.998807		CYT387	0.048	0	0	0.00201946	0.00201946	0	0.997981		elvitegravir	0.094	0	0	0.00119332	0.00119332	0	0.998807
zofenopril-calcium	0.034	0	0	0.00119332	0.00119332	0	0.998807		GSK-461364	0.19	0.048	0.0119048	0.00214393	0.00214393	0.0147059	0.997964		enalapril	0.031	0	0	0.00119332	0.00119332	0	0.998807
triclosan	0.241	0.034	0.00492611	0.0013018	0.0013018	0.0142857	0.9988		cilomilast	0.048	0	0	0.00204569	0.00204569	0	0.997954		enoxolone	0.031	0	0	0.00119332	0.00119332	0	0.998807
maxacalcitol	0.172	0.069	0.0137931	0.00202864	0.00202864	0.04	0.998773		cobicistat	0.048	0	0	0.00204569	0.00204569	0	0.997954		enprofylline	0.031	0	0	0.00119332	0.00119332	0	0.998807
lomeguatrib	0.103	0.034	0.0114943	0.00178998	0.00178998	0.0333333	0.998766		licochalcone-a	0.048	0	0	0.00204569	0.00204569	0	0.997954		eperezolid	0.031	0	0	0.00119332	0.00119332	0	0.998807
dorzolamide	0.103	0	0	0.00125612	0.00125612	0	0.998744		lorcaserin	0.048	0	0	0.00204569	0.00204569	0	0.997954		erythromycin	0.031	0	0	0.00119332	0.00119332	0	0.998807
acetazolamide	0.103	0.034	0.0114943	0.00181384	0.00181384	0.0333333	0.998743		lersivirine	0.095	0.048	0.0238095	0.00249512	0.00249512	0.0294118	0.997938		fomepizole	0.031	0	0	0.00119332	0.00119332	0	0.998807
HG-5-113-01	0.172	0.103	0.0206897	0.00306853	0.00306853	0.06	0.998735		deoxycholic-acid	0.333	0.143	0.0204082	0.00238663	0.00238663	0.0252101	0.997932		glasdegib	0.031	0	0	0.00119332	0.00119332	0	0.998807
lestaurtinib	0.448	0.31	0.0238727	0.00370172	0.00370172	0.0692308	0.998701		JNK-IN-5A	0.333	0.095	0.0136054	0.00222483	0.00222483	0.0168067	0.997917		GNF-2	0.031	0	0	0.00119332	0.00119332	0	0.998807
almitrine	0.034	0	0	0.0013018	0.0013018	0	0.998698		AZD-7762	0.048	0.048	0.047619	0.00381862	0.00381862	0.0588235	0.997917		guanadrel	0.031	0	0	0.00119332	0.00119332	0	0.998807
ursolic-acid	0.31	0.103	0.0114943	0.0018678	0.0018678	0.0333333	0.998689		quinapril	0.048	0.048	0.047619	0.00381862	0.00381862	0.0588235	0.997917		GW-842166	0.031	0	0	0.00119332	0.00119332	0	0.998807
topiramate	0.034	0	0	0.00131265	0.00131265	0	0.998687		torcitabine	0.048	0	0	0.00208831	0.00208831	0	0.997912		ibuprofen	0.031	0	0	0.00119332	0.00119332	0	0.998807
tyrphostin-AG-112	0.034	0	0	0.00131265	0.00131265	0	0.998687		molsidomine	0.333	0.143	0.0204082	0.00242513	0.00242513	0.0252101	0.997893		imipramine	0.031	0	0	0.00119332	0.00119332	0	0.998807
BAY-87-2243	0.172	0.103	0.0206897	0.00312098	0.00312098	0.06	0.998683		RG-2833	0.19	0.143	0.0357143	0.00308516	0.00308516	0.0441176	0.997891		indobufen	0.031	0	0	0.00119332	0.00119332	0	0.998807
milnacipran	0.034	0	0	0.00132591	0.00132591	0	0.998674		meclofenamic-acid	0.333	0.048	0.00680272	0.00214797	0.00214797	0.00840336	0.997887		inosine	0.031	0	0	0.00119332	0.00119332	0	0.998807
piperidolate	0.069	0	0	0.00132591	0.00132591	0	0.998674		aclidinium	0.048	0	0	0.00212145	0.00212145	0	0.997879		irsogladine	0.031	0	0	0.00119332	0.00119332	0	0.998807
riluzole	0.034	0	0	0.00132591	0.00132591	0	0.998674		pimecrolimus	0.143	0	0	0.00212145	0.00212145	0	0.997879		LY-2334737	0.031	0	0	0.00119332	0.00119332	0	0.998807
VX-745	0.034	0	0	0.00132591	0.00132591	0	0.998674		rimexolone	0.048	0	0	0.00212145	0.00212145	0	0.997879		medrysone	0.031	0	0	0.00119332	0.00119332	0	0.998807
fludroxycortide	0.172	0.103	0.0206897	0.00313246	0.00313246	0.06	0.998672		sitagliptin	0.048	0	0	0.00212145	0.00212145	0	0.997879		mestranol	0.031	0	0	0.00119332	0.00119332	0	0.998807
climbazole	0.069	0	0	0.00134248	0.00134248	0	0.998658		epothilone-b	0.524	0.286	0.025974	0.00265452	0.00265452	0.0320856	0.997861		metformin	0.031	0	0	0.00119332	0.00119332	0	0.998807
lenalidomide	0.172	0.034	0.00689655	0.00155131	0.00155131	0.02	0.998649		IKK-2-inhibitor-V	0.333	0.333	0.047619	0.00387828	0.00387828	0.0588235	0.997857		mifobate	0.031	0	0	0.00119332	0.00119332	0	0.998807
VX-222	0.138	0.034	0.00862069	0.00167064	0.00167064	0.025	0.998642		mibampator	0.143	0.095	0.031746	0.00292905	0.00292905	0.0392157	0.997842		MK-0773	0.031	0	0	0.00119332	0.00119332	0	0.998807
clonidine	0.034	0	0	0.00136379	0.00136379	0	0.998636		cyanocobalamin	0.19	0	0	0.00215934	0.00215934	0	0.997841		naftopidil	0.031	0	0	0.00119332	0.00119332	0	0.998807
dopamine	0.069	0	0	0.00136379	0.00136379	0	0.998636		azacitidine	0.143	0.095	0.031746	0.00293215	0.00293215	0.0392157	0.997839		OCO-1112	0.031	0	0	0.00119332	0.00119332	0	0.998807
felbamate	0.034	0	0	0.00136379	0.00136379	0	0.998636		halofantrine	0.143	0.095	0.031746	0.00293215	0.00293215	0.0392157	0.997839		oxaprozin	0.031	0	0	0.00119332	0.00119332	0	0.998807
GSK-2636771	0.034	0	0	0.00136379	0.00136379	0	0.998636		PIK-93	0.048	0	0	0.00216967	0.00216967	0	0.99783		oxiperomide	0.031	0	0	0.00119332	0.00119332	0	0.998807
ICI-162846	0.034	0	0	0.00136379	0.00136379	0	0.998636		colchicine	0.476	0.333	0.0333333	0.00302307	0.00302307	0.0411765	0.997827		pazufloxacin	0.031	0	0	0.00119332	0.00119332	0	0.998807
indoprofen	0.034	0	0	0.00136379	0.00136379	0	0.998636		methocarbamol	0.095	0	0	0.00218775	0.00218775	0	0.997812		perindopril	0.031	0	0	0.00119332	0.00119332	0	0.998807
lamivudine	0.034	0	0	0.00136379	0.00136379	0	0.998636		ZK-811752	0.095	0.048	0.0238095	0.0026253	0.0026253	0.0294118	0.997808		piketoprofen	0.031	0	0	0.00119332	0.00119332	0	0.998807
levomequitazine	0.069	0	0	0.00136379	0.00136379	0	0.998636		paricalcitol	0.286	0.095	0.015873	0.00238663	0.00238663	0.0196078	0.997806		pravastatin	0.031	0	0	0.00119332	0.00119332	0	0.998807
nilotinib	0.034	0	0	0.00136379	0.00136379	0	0.998636		erteberel	0.19	0	0	0.0021957	0.0021957	0	0.997804		preladenant	0.031	0	0	0.00119332	0.00119332	0	0.998807
oxandrolone	0.069	0	0	0.00136379	0.00136379	0	0.998636		MK-2461	0.048	0	0	0.00220305	0.00220305	0	0.997797		probenecid	0.031	0	0	0.00119332	0.00119332	0	0.998807
R-428	0.034	0	0	0.00136379	0.00136379	0	0.998636		conivaptan	0.095	0.048	0.0238095	0.00263786	0.00263786	0.0294118	0.997796		propranolol	0.031	0	0	0.00119332	0.00119332	0	0.998807
ruxolitinib	0.034	0	0	0.00136379	0.00136379	0	0.998636		SB-743921	0.619	0.238	0.018315	0.00247932	0.00247932	0.0226244	0.997777		PX-12	0.094	0	0	0.00119332	0.00119332	0	0.998807
tolvaptan	0.034	0	0	0.00136379	0.00136379	0	0.998636		chelerythrine	0.143	0	0	0.00224624	0.00224624	0	0.997754		ritodrine	0.031	0	0	0.00119332	0.00119332	0	0.998807
XL-147	0.207	0.034	0.00574713	0.00151877	0.00151877	0.0166667	0.99862		cabazitaxel	0.476	0.381	0.0380952	0.00336577	0.00336577	0.0470588	0.997745		sacubitril	0.031	0	0	0.00119332	0.00119332	0	0.998807
fluocinolone-acetonide	0.31	0.138	0.0153257	0.00238663	0.00238663	0.0444444	0.998603		tozasertib	0.048	0	0	0.00226102	0.00226102	0	0.997739		selegiline	0.031	0	0	0.00119332	0.00119332	0	0.998807
mycophenolic-acid	0.103	0.103	0.0344828	0.00643354	0.00643354	0.1	0.998586		L-690330	0.048	0	0	0.00227299	0.00227299	0	0.997727		SK&F-10047-(+)	0.094	0	0	0.00119332	0.00119332	0	0.998807
pioglitazone	0.172	0.034	0.00689655	0.00161675	0.00161675	0.02	0.998584		gliclazide	0.19	0.095	0.0238095	0.00270791	0.00270791	0.0294118	0.997726		sobetirome	0.031	0	0	0.00119332	0.00119332	0	0.998807
baicalin	0.034	0	0	0.00143198	0.00143198	0	0.998568		ercalcitriol	0.19	0.095	0.0238095	0.00278441	0.00278441	0.0294118	0.997649		stavudine	0.031	0	0	0.00119332	0.00119332	0	0.998807
carglumic-acid	0.034	0	0	0.00143198	0.00143198	0	0.998568		temsirolimus	0.333	0.286	0.0408163	0.00363037	0.00363037	0.0504202	0.997645		tedizolid	0.031	0	0	0.00119332	0.00119332	0	0.998807
doxycycline	0.034	0	0	0.00143198	0.00143198	0	0.998568		AZD-8931	0.048	0.048	0.047619	0.00409137	0.00409137	0.0588235	0.997644		tolfenamic-acid	0.031	0	0	0.00119332	0.00119332	0	0.998807
esculin	0.034	0	0	0.00143198	0.00143198	0	0.998568		indibulin	0.429	0.19	0.021164	0.00270485	0.00270485	0.0261438	0.997638		triptorelin	0.031	0	0	0.00119332	0.00119332	0	0.998807
felodipine	0.034	0	0	0.00143198	0.00143198	0	0.998568		HMN-214	0.429	0.048	0.00529101	0.00238663	0.00238663	0.00653595	0.997635		UNC-1215	0.031	0	0	0.00119332	0.00119332	0	0.998807
linifanib	0.034	0	0	0.00143198	0.00143198	0	0.998568		pindolol	0.048	0.048	0.047619	0.00412237	0.00412237	0.0588235	0.997613		venlafaxine	0.031	0	0	0.00119332	0.00119332	0	0.998807
nebivolol	0.034	0	0	0.00143198	0.00143198	0	0.998568		3,3'-diindolylmethane	0.048	0	0	0.00238663	0.00238663	0	0.997613		ZK-93426	0.031	0	0	0.00119332	0.00119332	0	0.998807
PSI-7976	0.034	0	0	0.00143198	0.00143198	0	0.998568		3-amino-benzamide	0.048	0	0	0.00238663	0.00238663	0	0.997613		zofenopril-calcium	0.031	0	0	0.00119332	0.00119332	0	0.998807
SB-239063	0.034	0	0	0.00143198	0.00143198	0	0.998568		ABT-202	0.048	0	0	0.00238663	0.00238663	0	0.997613		sulbactam	0.125	0.031	0.0078125	0.00159109	0.00159109	0.0277778	0.998795
semagacestat	0.034	0	0	0.00143198	0.00143198	0	0.998568		ABT-724	0.048	0	0	0.00238663	0.00238663	0	0.997613		ercalcitriol	0.125	0.062	0.015625	0.00278441	0.00278441	0.0555556	0.998762
tecastemizole	0.034	0	0	0.00143198	0.00143198	0	0.998568		acebutolol	0.048	0	0	0.00238663	0.00238663	0	0.997613		Radiation	0.281	0.062	0.00694444	0.00154429	0.00154429	0.0246914	0.998761
daunorubicin	0.379	0.345	0.031348	0.00559368	0.00559368	0.0909091	0.998553		alpelisib	0.048	0	0	0.00238663	0.00238663	0	0.997613		travoprost	0.125	0	0	0.0012452	0.0012452	0	0.998755
dimethyl-fumarate	0.034	0	0	0.0014687	0.0014687	0	0.998531		alprostadil	0.095	0	0	0.00238663	0.00238663	0	0.997613		naftidrofuryl	0.219	0.094	0.0133929	0.00238663	0.00238663	0.047619	0.998749
talazoparib	0.138	0.069	0.0172414	0.00272758	0.00272758	0.05	0.998525		amantadine	0.048	0	0	0.00238663	0.00238663	0	0.997613		ponatinib	0.219	0.094	0.0133929	0.00238663	0.00238663	0.047619	0.998749
idoxuridin	0.276	0.172	0.0215517	0.00344736	0.00344736	0.0625	0.998511		AMG-208	0.048	0	0	0.00238663	0.00238663	0	0.997613		AGK-2	0.062	0	0	0.00127287	0.00127287	0	0.998727
gabapentin	0.034	0	0	0.00149165	0.00149165	0	0.998508		anamorelin	0.048	0	0	0.00238663	0.00238663	0	0.997613		almitrine	0.031	0	0	0.0013018	0.0013018	0	0.998698
idebenone	0.034	0	0	0.00149165	0.00149165	0	0.998508		aspirin	0.048	0	0	0.00238663	0.00238663	0	0.997613		sarsagenin	0.188	0.062	0.0104167	0.00198886	0.00198886	0.037037	0.998698
penicillin-v-potassium	0.069	0	0	0.00149165	0.00149165	0	0.998508		atracurium	0.048	0	0	0.00238663	0.00238663	0	0.997613		tyrphostin-AG-112	0.062	0	0	0.00131265	0.00131265	0	0.998687
ranitidine	0.034	0	0	0.00149165	0.00149165	0	0.998508		AZD-1480	0.048	0	0	0.00238663	0.00238663	0	0.997613		calpeptin	0.094	0.031	0.0104167	0.00200477	0.00200477	0.037037	0.998682
S-18986	0.034	0	0	0.00149165	0.00149165	0	0.998508		bambuterol	0.048	0	0	0.00238663	0.00238663	0	0.997613		mubritinib	0.219	0.156	0.0223214	0.00448222	0.00448222	0.0793651	0.998676
alaproclate	0.069	0	0	0.0015027	0.0015027	0	0.998497		betahistine	0.048	0	0	0.00238663	0.00238663	0	0.997613		milnacipran	0.062	0	0	0.00132591	0.00132591	0	0.998674
crizotinib	0.172	0.069	0.0137931	0.00231205	0.00231205	0.04	0.998489		bimatoprost	0.048	0	0	0.00238663	0.00238663	0	0.997613		piperidolate	0.031	0	0	0.00132591	0.00132591	0	0.998674
ketanserin	0.069	0	0	0.00151877	0.00151877	0	0.998481		BMS-599626	0.048	0	0	0.00238663	0.00238663	0	0.997613		riluzole	0.031	0	0	0.00132591	0.00132591	0	0.998674
yohimbine	0.034	0	0	0.00151877	0.00151877	0	0.998481		bretazenil	0.048	0	0	0.00238663	0.00238663	0	0.997613		VX-745	0.031	0	0	0.00132591	0.00132591	0	0.998674
SR-33805	0.138	0.034	0.00862069	0.00183587	0.00183587	0.025	0.998477		buflomedil	0.048	0	0	0.00238663	0.00238663	0	0.997613		andrographolide	0.125	0.062	0.015625	0.00288908	0.00288908	0.0555556	0.998657
levocetirizine	0.069	0.034	0.0172414	0.00278441	0.00278441	0.05	0.998468		CB-10-277-(free-acid)	0.048	0	0	0.00238663	0.00238663	0	0.997613		cobicistat	0.094	0.031	0.0104167	0.00204569	0.00204569	0.037037	0.998641
dacinostat	0.517	0.862	0.0574713	0.0155409	0.0155409	0.166667	0.998468		cefdinir	0.048	0	0	0.00238663	0.00238663	0	0.997613		aprepitant	0.031	0	0	0.00136379	0.00136379	0	0.998636
nortriptyline	0.103	0	0	0.00153426	0.00153426	0	0.998466		chlorthalidone	0.048	0	0	0.00238663	0.00238663	0	0.997613		clonidine	0.031	0	0	0.00136379	0.00136379	0	0.998636
PF-431396	0.103	0.103	0.0344828	0.00656325	0.00656325	0.1	0.998457		clomifene	0.048	0	0	0.00238663	0.00238663	0	0.997613		diltiazem	0.031	0	0	0.00136379	0.00136379	0	0.998636
LY-215490	0.138	0.034	0.00862069	0.00188942	0.00188942	0.025	0.998424		cutamesine	0.048	0	0	0.00238663	0.00238663	0	0.997613		dopamine	0.031	0	0	0.00136379	0.00136379	0	0.998636
primaquine	0.172	0.069	0.0137931	0.00238663	0.00238663	0.04	0.998415		darunavir	0.048	0	0	0.00238663	0.00238663	0	0.997613		felbamate	0.031	0	0	0.00136379	0.00136379	0	0.998636
seocalcitol	0.172	0.069	0.0137931	0.00238663	0.00238663	0.04	0.998415		dazoxiben	0.095	0	0	0.00238663	0.00238663	0	0.997613		GSK-2636771	0.031	0	0	0.00136379	0.00136379	0	0.998636
AZD-2014	0.621	0.483	0.0268199	0.00461929	0.00461929	0.0777778	0.998415		desvenlafaxine	0.048	0	0	0.00238663	0.00238663	0	0.997613		indoprofen	0.031	0	0	0.00136379	0.00136379	0	0.998636
acetylcysteine	0.034	0	0	0.00159109	0.00159109	0	0.998409		diethylstilbestrol	0.048	0	0	0.00238663	0.00238663	0	0.997613		lamivudine	0.031	0	0	0.00136379	0.00136379	0	0.998636
acrivastine	0.034	0	0	0.00159109	0.00159109	0	0.998409		edoxaban	0.048	0	0	0.00238663	0.00238663	0	0.997613		lumacaftor	0.031	0	0	0.00136379	0.00136379	0	0.998636
argatroban	0.034	0	0	0.00159109	0.00159109	0	0.998409		epitiostanol	0.048	0	0	0.00238663	0.00238663	0	0.997613		oxandrolone	0.031	0	0	0.00136379	0.00136379	0	0.998636
benzamil	0.034	0	0	0.00159109	0.00159109	0	0.998409		etofenamate	0.048	0	0	0.00238663	0.00238663	0	0.997613		R-428	0.031	0	0	0.00136379	0.00136379	0	0.998636
cilostazol	0.103	0	0	0.00159109	0.00159109	0	0.998409		EX-527	0.048	0	0	0.00238663	0.00238663	0	0.997613		ruxolitinib	0.031	0	0	0.00136379	0.00136379	0	0.998636
cinepazide	0.034	0	0	0.00159109	0.00159109	0	0.998409		fadrozole	0.048	0	0	0.00238663	0.00238663	0	0.997613		voreloxin	0.031	0	0	0.00136379	0.00136379	0	0.998636
CO-102862	0.034	0	0	0.00159109	0.00159109	0	0.998409		febuxostat	0.048	0	0	0.00238663	0.00238663	0	0.997613		rilpivirine	0.062	0.031	0.015625	0.002917	0.002917	0.0555556	0.99863
doxapram	0.034	0	0	0.00159109	0.00159109	0	0.998409		firategrast	0.048	0	0	0.00238663	0.00238663	0	0.997613		clofibric-acid	0.125	0.062	0.015625	0.00292905	0.00292905	0.0555556	0.998617
eptifibatide	0.034	0	0	0.00159109	0.00159109	0	0.998409		fostamatinib	0.048	0	0	0.00238663	0.00238663	0	0.997613		dapivirine	0.031	0	0	0.0013922	0.0013922	0	0.998608
fentiazac	0.034	0	0	0.00159109	0.00159109	0	0.998409		ftorafur	0.048	0	0	0.00238663	0.00238663	0	0.997613		masoprocol	0.156	0.062	0.0125	0.00238663	0.00238663	0.0444444	0.998603
gefitinib	0.034	0	0	0.00159109	0.00159109	0	0.998409		glibenclamide	0.048	0	0	0.00238663	0.00238663	0	0.997613		lurasidone	0.094	0.062	0.0208333	0.00417661	0.00417661	0.0740741	0.998575
gemifloxacin	0.034	0	0	0.00159109	0.00159109	0	0.998409		glipizide	0.048	0	0	0.00238663	0.00238663	0	0.997613		SR-2640	0.25	0.062	0.0078125	0.00181384	0.00181384	0.0277778	0.998573
glimepiride	0.034	0	0	0.00159109	0.00159109	0	0.998409		GW-5074	0.048	0	0	0.00238663	0.00238663	0	0.997613		baicalin	0.031	0	0	0.00143198	0.00143198	0	0.998568
GSK-1292263	0.069	0	0	0.00159109	0.00159109	0	0.998409		homochlorcyclizine	0.048	0	0	0.00238663	0.00238663	0	0.997613		carglumic-acid	0.094	0	0	0.00143198	0.00143198	0	0.998568
indacaterol	0.034	0	0	0.00159109	0.00159109	0	0.998409		ibutilide	0.048	0	0	0.00238663	0.00238663	0	0.997613		cinnarizine	0.031	0	0	0.00143198	0.00143198	0	0.998568
isoniazid	0.069	0	0	0.00159109	0.00159109	0	0.998409		indiplon	0.048	0	0	0.00238663	0.00238663	0	0.997613		esculin	0.031	0	0	0.00143198	0.00143198	0	0.998568
levamisole	0.034	0	0	0.00159109	0.00159109	0	0.998409		indoramin	0.095	0	0	0.00238663	0.00238663	0	0.997613		linifanib	0.031	0	0	0.00143198	0.00143198	0	0.998568
levobunolol	0.069	0	0	0.00159109	0.00159109	0	0.998409		isbufylline	0.048	0	0	0.00238663	0.00238663	0	0.997613		pentamidine	0.031	0	0	0.00143198	0.00143198	0	0.998568
mannitol-D	0.034	0	0	0.00159109	0.00159109	0	0.998409		laropiprant	0.048	0	0	0.00238663	0.00238663	0	0.997613		regadenoson	0.031	0	0	0.00143198	0.00143198	0	0.998568
melatonin	0.034	0	0	0.00159109	0.00159109	0	0.998409		LCQ-908	0.048	0	0	0.00238663	0.00238663	0	0.997613		semagacestat	0.031	0	0	0.00143198	0.00143198	0	0.998568
methylnaltrexone	0.034	0	0	0.00159109	0.00159109	0	0.998409		levcromakalim	0.048	0	0	0.00238663	0.00238663	0	0.997613		siguazodan	0.094	0	0	0.00143198	0.00143198	0	0.998568
MK-0752	0.034	0	0	0.00159109	0.00159109	0	0.998409		L-NAME	0.048	0	0	0.00238663	0.00238663	0	0.997613		SR-57227A	0.031	0	0	0.00143198	0.00143198	0	0.998568
moxifloxacin	0.034	0	0	0.00159109	0.00159109	0	0.998409		luteolin	0.048	0	0	0.00238663	0.00238663	0	0.997613		tecastemizole	0.031	0	0	0.00143198	0.00143198	0	0.998568
nicaraven	0.034	0	0	0.00159109	0.00159109	0	0.998409		mesulergine	0.048	0	0	0.00238663	0.00238663	0	0.997613		timofibrate	0.031	0	0	0.00143198	0.00143198	0	0.998568
niguldipine	0.034	0	0	0.00159109	0.00159109	0	0.998409		mibefradil	0.048	0	0	0.00238663	0.00238663	0	0.997613		levonorgestrel	0.219	0.062	0.00892857	0.00194466	0.00194466	0.031746	0.99856
phentermine	0.069	0	0	0.00159109	0.00159109	0	0.998409		miconazole	0.048	0	0	0.00238663	0.00238663	0	0.997613		dimethyl-fumarate	0.031	0	0	0.0014687	0.0014687	0	0.998531
procaine	0.034	0	0	0.00159109	0.00159109	0	0.998409		midodrine	0.048	0	0	0.00238663	0.00238663	0	0.997613		tiabendazole	0.125	0.031	0.0078125	0.00185627	0.00185627	0.0277778	0.99853
protirelin	0.034	0	0	0.00159109	0.00159109	0	0.998409		miltefosine	0.048	0	0	0.00238663	0.00238663	0	0.997613		meisoindigo	0.438	0.312	0.0223214	0.00463007	0.00463007	0.0793651	0.998529
pyrazinamide	0.034	0	0	0.00159109	0.00159109	0	0.998409		nalbuphine	0.048	0	0	0.00238663	0.00238663	0	0.997613		gabapentin	0.031	0	0	0.00149165	0.00149165	0	0.998508
rimonabant	0.034	0	0	0.00159109	0.00159109	0	0.998409		naringenin	0.048	0	0	0.00238663	0.00238663	0	0.997613		idebenone	0.062	0	0	0.00149165	0.00149165	0	0.998508
salvinorin-a	0.034	0	0	0.00159109	0.00159109	0	0.998409		nicotine	0.048	0	0	0.00238663	0.00238663	0	0.997613		MDL-73005EF	0.062	0	0	0.00149165	0.00149165	0	0.998508
tamoxifen	0.034	0	0	0.00159109	0.00159109	0	0.998409		nimesulide	0.048	0	0	0.00238663	0.00238663	0	0.997613		methylprednisolone	0.156	0.062	0.0125	0.00249512	0.00249512	0.0444444	0.998495
tirofiban	0.034	0	0	0.00159109	0.00159109	0	0.998409		nisoxetine	0.048	0	0	0.00238663	0.00238663	0	0.997613		MLN-2480	0.031	0	0	0.00150735	0.00150735	0	0.998493
triamterene	0.034	0	0	0.00159109	0.00159109	0	0.998409		norethisterone	0.048	0	0	0.00238663	0.00238663	0	0.997613		MK-2461	0.094	0.031	0.0104167	0.00220305	0.00220305	0.037037	0.998484
tyrphostin-1	0.034	0	0	0.00159109	0.00159109	0	0.998409		norfloxacin	0.048	0	0	0.00238663	0.00238663	0	0.997613		yohimbine	0.062	0	0	0.00151877	0.00151877	0	0.998481
rupatadine	0.31	0.172	0.0191571	0.00314031	0.00314031	0.0555556	0.998407		NXY-059	0.048	0	0	0.00238663	0.00238663	0	0.997613		triptolide	1	0.719	0.0224609	0.00472456	0.00472456	0.0798611	0.998474
dasabuvir	0.207	0.069	0.0114943	0.00217605	0.00217605	0.0333333	0.998381		oxybuprocaine	0.048	0	0	0.00238663	0.00238663	0	0.997613		RHO-kinase-inhibitor-III[rockout]	0.031	0	0	0.00153426	0.00153426	0	0.998466
PH-797804	0.034	0	0	0.00165229	0.00165229	0	0.998348		paracetamol	0.048	0	0	0.00238663	0.00238663	0	0.997613		etoricoxib	0.156	0.031	0.00625	0.00178998	0.00178998	0.0222222	0.998457
glycitein	0.034	0	0	0.00167064	0.00167064	0	0.998329		perhexiline	0.048	0	0	0.00238663	0.00238663	0	0.997613		alizapride	0.031	0	0	0.00154429	0.00154429	0	0.998456
dexamethasone-acetate	0.31	0.103	0.0114943	0.00223266	0.00223266	0.0333333	0.998324		phenytoin	0.048	0	0	0.00238663	0.00238663	0	0.997613		pilocarpine	0.281	0.062	0.00694444	0.00185627	0.00185627	0.0246914	0.998449
GSK-2334470	0.103	0.069	0.0229885	0.0039209	0.0039209	0.0666667	0.998308		pimobendan	0.048	0	0	0.00238663	0.00238663	0	0.997613		hypericin	0.031	0	0	0.0015565	0.0015565	0	0.998443
doxofylline	0.034	0	0	0.00170474	0.00170474	0	0.998295		pirfenidone	0.048	0	0	0.00238663	0.00238663	0	0.997613		acarbose	0.031	0	0	0.00159109	0.00159109	0	0.998409
phenylephrine	0.069	0	0	0.00170474	0.00170474	0	0.998295		piribedil	0.048	0	0	0.00238663	0.00238663	0	0.997613		acetylcysteine	0.031	0	0	0.00159109	0.00159109	0	0.998409
fenticonazole	0.241	0.069	0.00985222	0.00213541	0.00213541	0.0285714	0.998274		PLX-4720	0.095	0	0	0.00238663	0.00238663	0	0.997613		acrivastine	0.031	0	0	0.00159109	0.00159109	0	0.998409
ciclesonide	0.172	0.069	0.0137931	0.00253128	0.00253128	0.04	0.99827		primaquine	0.048	0	0	0.00238663	0.00238663	0	0.997613		anandamide	0.062	0	0	0.00159109	0.00159109	0	0.998409
granisetron	0.034	0	0	0.00173573	0.00173573	0	0.998264		propafenone	0.048	0	0	0.00238663	0.00238663	0	0.997613		argatroban	0.031	0	0	0.00159109	0.00159109	0	0.998409
lodoxamide	0.034	0	0	0.00173573	0.00173573	0	0.998264		propentofylline	0.048	0	0	0.00238663	0.00238663	0	0.997613		benzamil	0.094	0	0	0.00159109	0.00159109	0	0.998409
isoconazole	0.172	0.069	0.0137931	0.00254574	0.00254574	0.04	0.998256		PRX-08066	0.048	0	0	0.00238663	0.00238663	0	0.997613		cilostazol	0.031	0	0	0.00159109	0.00159109	0	0.998409
bifemelane	0.034	0	0	0.00178998	0.00178998	0	0.99821		raclopride	0.048	0	0	0.00238663	0.00238663	0	0.997613		cyclobenzaprine	0.031	0	0	0.00159109	0.00159109	0	0.998409
biperiden	0.034	0	0	0.00178998	0.00178998	0	0.99821		relcovaptan	0.048	0	0	0.00238663	0.00238663	0	0.997613		diethylcarbamazine	0.031	0	0	0.00159109	0.00159109	0	0.998409
bupropion	0.034	0	0	0.00178998	0.00178998	0	0.99821		resorcinol	0.048	0	0	0.00238663	0.00238663	0	0.997613		DMP-777	0.031	0	0	0.00159109	0.00159109	0	0.998409
carbachol	0.034	0	0	0.00178998	0.00178998	0	0.99821		rolipram	0.048	0	0	0.00238663	0.00238663	0	0.997613		eptifibatide	0.062	0	0	0.00159109	0.00159109	0	0.998409
cariporide	0.103	0	0	0.00178998	0.00178998	0	0.99821		rufinamide	0.048	0	0	0.00238663	0.00238663	0	0.997613		fentiazac	0.031	0	0	0.00159109	0.00159109	0	0.998409
chlorpropamide	0.069	0	0	0.00178998	0.00178998	0	0.99821		rutin	0.048	0	0	0.00238663	0.00238663	0	0.997613		FPL-62064	0.031	0	0	0.00159109	0.00159109	0	0.998409
cisapride	0.034	0	0	0.00178998	0.00178998	0	0.99821		SB-590885	0.095	0	0	0.00238663	0.00238663	0	0.997613		gemifloxacin	0.031	0	0	0.00159109	0.00159109	0	0.998409
econazole	0.034	0	0	0.00178998	0.00178998	0	0.99821		selamectin	0.048	0	0	0.00238663	0.00238663	0	0.997613		glimepiride	0.031	0	0	0.00159109	0.00159109	0	0.998409
etoricoxib	0.103	0	0	0.00178998	0.00178998	0	0.99821		senicapoc	0.048	0	0	0.00238663	0.00238663	0	0.997613		GSK-1292263	0.031	0	0	0.00159109	0.00159109	0	0.998409
fenoterol	0.034	0	0	0.00178998	0.00178998	0	0.99821		sildenafil	0.048	0	0	0.00238663	0.00238663	0	0.997613		indacaterol	0.031	0	0	0.00159109	0.00159109	0	0.998409
goserelin-acetate	0.034	0	0	0.00178998	0.00178998	0	0.99821		solifenacin-succinate	0.048	0	0	0.00238663	0.00238663	0	0.997613		isoniazid	0.031	0	0	0.00159109	0.00159109	0	0.998409
KIN001-242	0.034	0	0	0.00178998	0.00178998	0	0.99821		ST-1859	0.048	0	0	0.00238663	0.00238663	0	0.997613		mannitol-D	0.031	0	0	0.00159109	0.00159109	0	0.998409
lirimilast	0.034	0	0	0.00178998	0.00178998	0	0.99821		sulfadoxine	0.048	0	0	0.00238663	0.00238663	0	0.997613		melatonin	0.031	0	0	0.00159109	0.00159109	0	0.998409
LXR-623	0.034	0	0	0.00178998	0.00178998	0	0.99821		tacrolimus	0.048	0	0	0.00238663	0.00238663	0	0.997613		methylnaltrexone	0.031	0	0	0.00159109	0.00159109	0	0.998409
NF-449	0.034	0	0	0.00178998	0.00178998	0	0.99821		TAK-875	0.048	0	0	0.00238663	0.00238663	0	0.997613		MK-0752	0.031	0	0	0.00159109	0.00159109	0	0.998409
reparixin	0.034	0	0	0.00178998	0.00178998	0	0.99821		tetrabenazine	0.048	0	0	0.00238663	0.00238663	0	0.997613		moxifloxacin	0.031	0	0	0.00159109	0.00159109	0	0.998409
rilmenidine	0.034	0	0	0.00178998	0.00178998	0	0.99821		theophylline	0.048	0	0	0.00238663	0.00238663	0	0.997613		niguldipine	0.031	0	0	0.00159109	0.00159109	0	0.998409
sodium-tanshinone-ii-a-sulfonate	0.034	0	0	0.00178998	0.00178998	0	0.99821		thioridazine	0.048	0	0	0.00238663	0.00238663	0	0.997613		nitrendipine	0.062	0	0	0.00159109	0.00159109	0	0.998409
trilostane	0.034	0	0	0.00178998	0.00178998	0	0.99821		tiapride	0.048	0	0	0.00238663	0.00238663	0	0.997613		procaine	0.031	0	0	0.00159109	0.00159109	0	0.998409
umeclidinium	0.034	0	0	0.00178998	0.00178998	0	0.99821		timolol	0.048	0	0	0.00238663	0.00238663	0	0.997613		protirelin	0.031	0	0	0.00159109	0.00159109	0	0.998409
vanoxerine	0.069	0	0	0.00178998	0.00178998	0	0.99821		tizanidine	0.048	0	0	0.00238663	0.00238663	0	0.997613		pyrazinamide	0.031	0	0	0.00159109	0.00159109	0	0.998409
pimecrolimus	0.138	0.034	0.00862069	0.00212145	0.00212145	0.025	0.998192		tramiprosate	0.048	0	0	0.00238663	0.00238663	0	0.997613		salvinorin-a	0.031	0	0	0.00159109	0.00159109	0	0.998409
bepotastine	0.207	0.069	0.0114943	0.00238663	0.00238663	0.0333333	0.99817		trapidil	0.048	0	0	0.00238663	0.00238663	0	0.997613		SB-203580	0.031	0	0	0.00159109	0.00159109	0	0.998409
dazoxiben	0.103	0.034	0.0114943	0.00238663	0.00238663	0.0333333	0.99817		trimetazidine	0.048	0	0	0.00238663	0.00238663	0	0.997613		SU-11652	0.031	0	0	0.00159109	0.00159109	0	0.998409
masoprocol	0.103	0.034	0.0114943	0.00238663	0.00238663	0.0333333	0.99817		trimethoprim	0.048	0	0	0.00238663	0.00238663	0	0.997613		tirofiban	0.031	0	0	0.00159109	0.00159109	0	0.998409
bisoprolol	0.034	0	0	0.00183587	0.00183587	0	0.998164		veliparib	0.048	0	0	0.00238663	0.00238663	0	0.997613		triamterene	0.031	0	0	0.00159109	0.00159109	0	0.998409
thiomersal	0.241	0.172	0.0246305	0.00440036	0.00440036	0.0714286	0.998159		verapamil	0.048	0	0	0.00238663	0.00238663	0	0.997613		trientine	0.031	0	0	0.00159109	0.00159109	0	0.998409
amodiaquine	0.034	0	0	0.00185627	0.00185627	0	0.998144		vernakalant	0.048	0	0	0.00238663	0.00238663	0	0.997613		simvastatin	0.031	0.031	0.03125	0.0078108	0.0078108	0.111111	0.998391
piracetam	0.034	0	0	0.00185627	0.00185627	0	0.998144		VGX-1027	0.048	0	0	0.00238663	0.00238663	0	0.997613		glycopyrrolate	0.062	0.031	0.015625	0.00318218	0.00318218	0.0555556	0.998365
RS-127445	0.034	0	0	0.00185627	0.00185627	0	0.998144		WAY-362450	0.048	0	0	0.00238663	0.00238663	0	0.997613		pemirolast	0.062	0.031	0.015625	0.00318218	0.00318218	0.0555556	0.998365
targinine	0.034	0	0	0.00185627	0.00185627	0	0.998144		Y-27152	0.048	0	0	0.00238663	0.00238663	0	0.997613		tioconazole	0.125	0.062	0.015625	0.00318218	0.00318218	0.0555556	0.998365
nemonapride	0.103	0.069	0.0229885	0.00412237	0.00412237	0.0666667	0.998107		YM-976	0.048	0	0	0.00238663	0.00238663	0	0.997613		ZK-811752	0.156	0.062	0.0125	0.0026253	0.0026253	0.0444444	0.998364
CEP-37440	0.241	0.172	0.0246305	0.00445505	0.00445505	0.0714286	0.998104		Z160	0.048	0	0	0.00238663	0.00238663	0	0.997613		gestrinone	0.031	0.031	0.03125	0.0078418	0.0078418	0.111111	0.99836
anecortave-acetate	0.034	0	0	0.00190931	0.00190931	0	0.998091		zidovudine	0.048	0	0	0.00238663	0.00238663	0	0.997613		cyclizine	0.062	0	0	0.00165229	0.00165229	0	0.998348
avanafil	0.034	0	0	0.00190931	0.00190931	0	0.998091		ZM-447439	0.048	0	0	0.00238663	0.00238663	0	0.997613		tizanidine	0.094	0.031	0.0104167	0.00238663	0.00238663	0.037037	0.998301
benzydamine	0.034	0	0	0.00190931	0.00190931	0	0.998091		zonisamide	0.048	0	0	0.00238663	0.00238663	0	0.997613		phenylephrine	0.031	0	0	0.00170474	0.00170474	0	0.998295
D-serine	0.034	0	0	0.00190931	0.00190931	0	0.998091		oprozomib	0.429	0.476	0.0529101	0.00454231	0.00454231	0.0653595	0.997601		sorafenib	0.094	0	0	0.00170474	0.00170474	0	0.998295
milacemide	0.034	0	0	0.00190931	0.00190931	0	0.998091		LY-2784544	0.238	0.048	0.00952381	0.00247503	0.00247503	0.0117647	0.997594		telatinib	0.031	0	0	0.00170474	0.00170474	0	0.998295
nafamostat	0.034	0	0	0.00190931	0.00190931	0	0.998091		taranabant	0.095	0.048	0.0238095	0.00284856	0.00284856	0.0294118	0.997585		lodoxamide	0.031	0	0	0.00173573	0.00173573	0	0.998264
PF-04447943	0.034	0	0	0.00190931	0.00190931	0	0.998091		midostaurin	0.143	0.19	0.0634921	0.00551395	0.00551395	0.0784314	0.997574		lopinavir	0.062	0	0	0.00173573	0.00173573	0	0.998264
piretanide	0.034	0	0	0.00190931	0.00190931	0	0.998091		cinaciguat	0.143	0.048	0.015873	0.00265182	0.00265182	0.0196078	0.997541		moxidectin	0.031	0	0	0.00173573	0.00173573	0	0.998264
triflupromazine	0.069	0.034	0.0172414	0.00318218	0.00318218	0.05	0.998071		macitentan	0.286	0.143	0.0238095	0.00290871	0.00290871	0.0294118	0.997525		AZD-6482	0.031	0	0	0.00178998	0.00178998	0	0.99821
methylprednisolone	0.103	0.034	0.0114943	0.00249512	0.00249512	0.0333333	0.998062		lacidipine	0.429	0.524	0.0582011	0.0050716	0.0050716	0.0718954	0.997523		bupropion	0.031	0	0	0.00178998	0.00178998	0	0.99821
PF-03758309	0.345	0.379	0.037931	0.00802777	0.00802777	0.11	0.998053		ixazomib	0.476	0.524	0.052381	0.00458041	0.00458041	0.0647059	0.99752		choline-alfoscerate	0.031	0	0	0.00178998	0.00178998	0	0.99821
tozasertib	0.138	0.034	0.00862069	0.00226102	0.00226102	0.025	0.998052		daunorubicin	0.286	0.381	0.0634921	0.00559368	0.00559368	0.0784314	0.997495		cisapride	0.031	0	0	0.00178998	0.00178998	0	0.99821
CX-5461	0.034	0	0	0.0019527	0.0019527	0	0.998047		capsaicin	0.048	0	0	0.00250597	0.00250597	0	0.997494		CP-945598	0.094	0	0	0.00178998	0.00178998	0	0.99821
retapamulin	0.069	0	0	0.0019527	0.0019527	0	0.998047		GSK-2110183	0.19	0.19	0.047619	0.00424291	0.00424291	0.0588235	0.997493		econazole	0.031	0	0	0.00178998	0.00178998	0	0.99821
LY-2801653	0.241	0.034	0.00492611	0.00207868	0.00207868	0.0142857	0.998024		tanaproget	0.143	0	0	0.00251923	0.00251923	0	0.997481		fenoterol	0.031	0	0	0.00178998	0.00178998	0	0.99821
isradipine	0.241	0.069	0.00985222	0.00238663	0.00238663	0.0285714	0.998022		carfilzomib	0.381	0.429	0.0535714	0.00471964	0.00471964	0.0661765	0.997478		goserelin-acetate	0.062	0	0	0.00178998	0.00178998	0	0.99821
CP-724714	0.034	0	0	0.00198886	0.00198886	0	0.998011		palomid-529	0.143	0.048	0.015873	0.00272758	0.00272758	0.0196078	0.997465		kakonein	0.062	0	0	0.00178998	0.00178998	0	0.99821
dienogest	0.069	0	0	0.00198886	0.00198886	0	0.998011		homoharringtonine	0.524	0.333	0.030303	0.00324848	0.00324848	0.0374332	0.997454		KIN001-242	0.031	0	0	0.00178998	0.00178998	0	0.99821
lonidamine	0.034	0	0	0.00198886	0.00198886	0	0.998011		trovafloxacin	0.095	0.048	0.0238095	0.00298329	0.00298329	0.0294118	0.99745		lirimilast	0.031	0	0	0.00178998	0.00178998	0	0.99821
molindone	0.103	0	0	0.00198886	0.00198886	0	0.998011		MLN-8054	0.048	0	0	0.00255711	0.00255711	0	0.997443		LXR-623	0.031	0	0	0.00178998	0.00178998	0	0.99821
pidotimod	0.034	0	0	0.00198886	0.00198886	0	0.998011		tasisulam	0.048	0	0	0.00255711	0.00255711	0	0.997443		moracizine	0.062	0	0	0.00178998	0.00178998	0	0.99821
procainamide	0.034	0	0	0.00198886	0.00198886	0	0.998011		dronedarone	0.095	0.095	0.047619	0.00429594	0.00429594	0.0588235	0.99744		reparixin	0.031	0	0	0.00178998	0.00178998	0	0.99821
QL-XI-92	0.034	0	0	0.00198886	0.00198886	0	0.998011		setiptiline	0.048	0.048	0.047619	0.00429594	0.00429594	0.0588235	0.99744		trilostane	0.062	0	0	0.00178998	0.00178998	0	0.99821
tazobactam	0.034	0	0	0.00198886	0.00198886	0	0.998011		anagrelide	0.048	0	0	0.00257022	0.00257022	0	0.99743		umeclidinium	0.031	0	0	0.00178998	0.00178998	0	0.99821
TGX-221	0.034	0	0	0.00198886	0.00198886	0	0.998011		orlistat	0.048	0	0	0.00257022	0.00257022	0	0.99743		lidoflazine	0.125	0.062	0.015625	0.00334129	0.00334129	0.0555556	0.998206
MLN-8054	0.103	0.034	0.0114943	0.00255711	0.00255711	0.0333333	0.998		etoposide	0.143	0.095	0.031746	0.00335621	0.00335621	0.0392157	0.997415		ozagrel	0.156	0.031	0.00625	0.00204569	0.00204569	0.0222222	0.998202
calpeptin	0.069	0	0	0.00200477	0.00200477	0	0.997995		podophyllotoxin	0.619	0.381	0.029304	0.00324397	0.00324397	0.0361991	0.997413		FK-888	0.25	0.062	0.0078125	0.00219312	0.00219312	0.0277778	0.998193
merimepodib	0.069	0.034	0.0172414	0.00326592	0.00326592	0.05	0.997987		genz-644282	0.429	0.476	0.0529101	0.00474486	0.00474486	0.0653595	0.997399		amodiaquine	0.031	0	0	0.00185627	0.00185627	0	0.998144
CYT387	0.034	0	0	0.00201946	0.00201946	0	0.997981		combretastatin-A-4	0.524	0.333	0.030303	0.00330457	0.00330457	0.0374332	0.997398		BIX-01294	0.031	0	0	0.00185627	0.00185627	0	0.998144
cilomilast	0.034	0	0	0.00204569	0.00204569	0	0.997954		nesbuvir	0.048	0	0	0.0026036	0.0026036	0	0.997396		faropenem	0.031	0	0	0.00185627	0.00185627	0	0.998144
ozagrel	0.172	0	0	0.00204569	0.00204569	0	0.997954		physostigmine	0.048	0	0	0.0026036	0.0026036	0	0.997396		mozavaptan	0.031	0	0	0.00185627	0.00185627	0	0.998144
dexamethasone	0.103	0.034	0.0114943	0.00261393	0.00261393	0.0333333	0.997943		teroxirone	0.048	0	0	0.0026036	0.0026036	0	0.997396		RS-127445	0.031	0	0	0.00185627	0.00185627	0	0.998144
tacalcitol	0.069	0.034	0.0172414	0.00331477	0.00331477	0.05	0.997939		dolastatin-10	0.667	0.429	0.0306122	0.00332752	0.00332752	0.0378151	0.99739		afatinib	0.031	0	0	0.00190931	0.00190931	0	0.998091
setiptiline	0.103	0.069	0.0229885	0.00429594	0.00429594	0.0666667	0.997933		oglemilast	0.048	0	0	0.0026253	0.0026253	0	0.997375		anecortave-acetate	0.031	0	0	0.00190931	0.00190931	0	0.998091
TAS-103	0.345	0.276	0.0275862	0.0052819	0.0052819	0.08	0.99793		SR-1277	0.238	0.143	0.0285714	0.00325795	0.00325795	0.0352941	0.997367		fosfomycin	0.031	0	0	0.00190931	0.00190931	0	0.998091
volasertib	0.379	0.621	0.0564263	0.0155794	0.0155794	0.163636	0.997928		dequalinium	0.095	0	0	0.00263786	0.00263786	0	0.997362		metoprolol	0.031	0	0	0.00190931	0.00190931	0	0.998091
10-DEBC	0.172	0	0	0.0020883	0.0020883	0	0.997912		EVP-6124	0.048	0	0	0.00268496	0.00268496	0	0.997315		milacemide	0.031	0	0	0.00190931	0.00190931	0	0.998091
famotidine	0.034	0	0	0.0020883	0.0020883	0	0.997912		L-citrulline	0.048	0	0	0.00268496	0.00268496	0	0.997315		PF-04447943	0.031	0	0	0.00190931	0.00190931	0	0.998091
aclidinium	0.069	0	0	0.00212145	0.00212145	0	0.997879		metergoline	0.048	0	0	0.00268496	0.00268496	0	0.997315		piretanide	0.031	0	0	0.00190931	0.00190931	0	0.998091
dazmegrel	0.034	0.034	0.0344828	0.00715991	0.00715991	0.1	0.997863		papaverine	0.048	0	0	0.00268496	0.00268496	0	0.997315		torcetrapib	0.031	0	0	0.00190931	0.00190931	0	0.998091
ivacaftor	0.034	0.034	0.0344828	0.00715991	0.00715991	0.1	0.997863		ifosfamide	0.19	0.048	0.0119048	0.0028017	0.0028017	0.0147059	0.997307		retapamulin	0.031	0	0	0.0019527	0.0019527	0	0.998047
netupitant	0.034	0.034	0.0344828	0.00715991	0.00715991	0.1	0.997863		PF-03758309	0.19	0.333	0.0833333	0.00802777	0.00802777	0.102941	0.997299		venetoclax	0.125	0.062	0.015625	0.00350976	0.00350976	0.0555556	0.998038
simeprevir	0.034	0.034	0.0344828	0.00715991	0.00715991	0.1	0.997863		adenosine	0.048	0	0	0.00272758	0.00272758	0	0.997272		mefloquine	0.125	0	0	0.00197157	0.00197157	0	0.998028
tetrindole	0.034	0.034	0.0344828	0.00715991	0.00715991	0.1	0.997863		vincamine	0.095	0	0	0.00272758	0.00272758	0	0.997272		fluspirilene	0.031	0	0	0.00198886	0.00198886	0	0.998011
XMD11-85H	0.034	0.034	0.0344828	0.00715991	0.00715991	0.1	0.997863		clofibric-acid	0.143	0.048	0.015873	0.00292905	0.00292905	0.0196078	0.997264		lonidamine	0.031	0	0	0.00198886	0.00198886	0	0.998011
talnetant	0.069	0.034	0.0172414	0.00344736	0.00344736	0.05	0.997806		docetaxel	0.381	0.143	0.0178571	0.00299048	0.00299048	0.0220588	0.997254		minoxidil	0.031	0	0	0.00198886	0.00198886	0	0.998011
EMD-1214063	0.103	0.034	0.0114943	0.00275381	0.00275381	0.0333333	0.997803		RAF-265	0.19	0.19	0.047619	0.00449249	0.00449249	0.0588235	0.997244		PF-02545920	0.031	0	0	0.00198886	0.00198886	0	0.998011
felbinac	0.103	0.034	0.0114943	0.00278441	0.00278441	0.0333333	0.997773		albendazole	0.429	0.143	0.015873	0.00296173	0.00296173	0.0196078	0.997231		QL-XI-92	0.031	0	0	0.00198886	0.00198886	0	0.998011
voxtalisib	0.345	0.276	0.0275862	0.00548281	0.00548281	0.08	0.99773		inositol	0.333	0.143	0.0204082	0.00309089	0.00309089	0.0252101	0.997228		testosterone	0.031	0	0	0.00198886	0.00198886	0	0.998011
zardaverine	0.172	0.103	0.0206897	0.00410501	0.00410501	0.06	0.997701		levocetirizine	0.048	0	0	0.00278441	0.00278441	0	0.997216		TGX-221	0.031	0	0	0.00198886	0.00198886	0	0.998011
triamcinolone-acetonide	0.103	0	0	0.0023014	0.0023014	0	0.997699		NVP-DPP728	0.048	0	0	0.00278441	0.00278441	0	0.997216		warfarin	0.031	0	0	0.00198886	0.00198886	0	0.998011
paricalcitol	0.276	0.034	0.00431035	0.00238663	0.00238663	0.0125	0.997692		saquinavir	0.048	0	0	0.00278441	0.00278441	0	0.997216		dazoxiben	0.125	0.031	0.0078125	0.00238663	0.00238663	0.0277778	0.998
3,3'-diindolylmethane	0.034	0	0	0.00238663	0.00238663	0	0.997613		TG-100801	0.048	0	0	0.00278441	0.00278441	0	0.997216		metronidazole	0.25	0.188	0.0234375	0.00550252	0.00550252	0.0833333	0.997983
3-amino-benzamide	0.034	0	0	0.00238663	0.00238663	0	0.997613		urea	0.048	0	0	0.00278441	0.00278441	0	0.997216		CYT387	0.031	0	0	0.00201946	0.00201946	0	0.997981
ABT-724	0.034	0	0	0.00238663	0.00238663	0	0.997613		vemurafenib	0.048	0	0	0.00278441	0.00278441	0	0.997216		cediranib	0.094	0.062	0.0208333	0.00477327	0.00477327	0.0740741	0.99798
acebutolol	0.034	0	0	0.00238663	0.00238663	0	0.997613		metronidazole	0.19	0.238	0.0595238	0.00550252	0.00550252	0.0735294	0.997212		aminosalicylic-acid	0.062	0.031	0.015625	0.00357995	0.00357995	0.0555556	0.997968
alpelisib	0.069	0	0	0.00238663	0.00238663	0	0.997613		trimebutine	0.048	0.048	0.047619	0.0045563	0.0045563	0.0588235	0.99718		forskolin	0.125	0.062	0.015625	0.00357995	0.00357995	0.0555556	0.997968
alprostadil	0.069	0	0	0.00238663	0.00238663	0	0.997613		bicalutamide	0.095	0	0	0.00286396	0.00286396	0	0.997136		oxatomide	0.062	0.031	0.015625	0.00357995	0.00357995	0.0555556	0.997968
amantadine	0.034	0	0	0.00238663	0.00238663	0	0.997613		SYK-inhibitor	0.048	0	0	0.00286396	0.00286396	0	0.997136		licochalcone-a	0.031	0	0	0.00204569	0.00204569	0	0.997954
amfepramone	0.034	0	0	0.00238663	0.00238663	0	0.997613		ursodiol	0.048	0	0	0.00286396	0.00286396	0	0.997136		lorcaserin	0.031	0	0	0.00204569	0.00204569	0	0.997954
AMG-208	0.034	0	0	0.00238663	0.00238663	0	0.997613		NMS-1286937	0.667	0.143	0.0102041	0.00294977	0.00294977	0.012605	0.99713		NVP-BHG712	0.062	0	0	0.0020883	0.0020883	0	0.997912
atipamezole	0.034	0	0	0.00238663	0.00238663	0	0.997613		tacalcitol	0.095	0.048	0.0238095	0.00331477	0.00331477	0.0294118	0.997119		ribavirin	0.031	0.031	0.03125	0.00835322	0.00835322	0.111111	0.997852
atracurium	0.034	0	0	0.00238663	0.00238663	0	0.997613		gliquidone	0.048	0	0	0.00289806	0.00289806	0	0.997102		oxiconazole	0.344	0.031	0.00284091	0.00220985	0.00220985	0.010101	0.997841
AZD-1480	0.034	0	0	0.00238663	0.00238663	0	0.997613		pyrazinoylguanidine	0.095	0	0	0.00289806	0.00289806	0	0.997102		PIK-93	0.031	0	0	0.00216967	0.00216967	0	0.99783
baricitinib	0.034	0	0	0.00238663	0.00238663	0	0.997613		MG-132	0.571	0.571	0.047619	0.00463818	0.00463818	0.0588235	0.997098		ursodeoxycholyltaurine	0.062	0.031	0.015625	0.00375043	0.00375043	0.0555556	0.997797
betahistine	0.034	0	0	0.00238663	0.00238663	0	0.997613		LY-2090314	0.714	0.238	0.015873	0.0031076	0.0031076	0.0196078	0.997085		tioguanine	0.188	0.094	0.015625	0.00380571	0.00380571	0.0555556	0.997742
bimatoprost	0.034	0	0	0.00238663	0.00238663	0	0.997613		rilpivirine	0.048	0	0	0.002917	0.002917	0	0.997083		talnetant	0.219	0.094	0.0133929	0.00344736	0.00344736	0.047619	0.99769
bretazenil	0.034	0	0	0.00238663	0.00238663	0	0.997613		trimipramine	0.048	0	0	0.002917	0.002917	0	0.997083		aurora-a-inhibitor-i	0.031	0.031	0.03125	0.00859189	0.00859189	0.111111	0.997615
buflomedil	0.034	0	0	0.00238663	0.00238663	0	0.997613		epirubicin	0.333	0.429	0.0612245	0.00584314	0.00584314	0.0756303	0.997029		3,3'-diindolylmethane	0.031	0	0	0.00238663	0.00238663	0	0.997613
CB-10-277-(free-acid)	0.034	0	0	0.00238663	0.00238663	0	0.997613		phorbol-myristate-acetate	0.429	0.143	0.015873	0.00316772	0.00316772	0.0196078	0.997025		3-amino-benzamide	0.031	0	0	0.00238663	0.00238663	0	0.997613
cefdinir	0.034	0	0	0.00238663	0.00238663	0	0.997613		cilengitide	0.048	0	0	0.00298329	0.00298329	0	0.997017		ABT-724	0.031	0	0	0.00238663	0.00238663	0	0.997613
[truncated: 276 more rows]
